# Supplementary material for: Genomics and transcriptomics yields a system-level view of the biology of the pathogen Naegleria fowleri
Source: BMC Biol. 2021 Jul 22;19:142. doi: 10.1186/s12915-021-01078-1 (PMC8296547; doi:10.1186/s12915-021-01078-1)
Supplement: Supplementary file 1 — Additional file 1: Table S1. % identity of SSU rRNA genes. Sheet 1: Naegleria species. Sheet 2: Selected tetrapod organisms. [file 12915_2021_1078_MOESM1_ESM.xlsx]

## Sheet: Naegleria
Additional File1-TableS1.SSUDiversity-Naegleria species.
	fow	lov	min	and	jam	aus	pag	cla	gru	neo	ita	ful	jej	kor	30294	CL/I	BCZ4/I	S1Z/I	O3Z/I	RR13Z/I	RR11Z/I	SUM3V/I	GP3/III	COHH 64	GERK	4542	62K4	GG4BV	J14Z1	K4482J	KDN1		Full organism name	Accession
fow	-	99.14	93.82	92.44	92.72	93.15	93.4	93.5	93.8	93.75	93.46	93.55	93.45	92	93.58	93.45	93.45	93.6	93.55	94.81	94.81	94.91	93.3	93.55	94.81	94.76	93.5	93.35	94.61	93.45	93.45		Naegleria fowleri	NFT80059
lov	99.14	-	93.93	92.54	92.77	93.5	93.65	93.75	94.05	93.9	93.71	93.6	93.7	92.1	93.53	93.7	93.7	93.55	93.5	94.76	94.76	94.91	93.55	93.8	94.76	94.71	93.65	93.3	94.56	93.4	93.8		Naegleria lovaniensis	NLU80062
min	93.82	93.93	-	95.72	95.25	95.48	95.53	95.43	96.05	95.84	95.54	96	95.74	91.56	96.03	95.43	95.69	96	96.15	94.24	94.34	94.29	95.22	95.53	94.4	94.29	95.63	95.84	94.14	95.95	95.63		Naegleria minor	X93224
and	92.44	92.54	95.72	-	96.86	93.84	93.59	93.49	93.59	93.69	93.55	94	93.64	90.8	94.02	93.44	93.84	94.15	94	93.25	93.25	93.2	93.29	93.34	93.3	93.2	93.59	93.74	93.05	93.89	93.64		Naegleria andersoni	NAT80057
jam	92.72	92.77	95.25	96.86	-	94.12	94.12	93.97	94.07	94.27	94.08	94.68	94.12	91.03	94.7	93.92	94.22	94.83	94.68	93.38	93.38	93.34	93.77	93.82	93.43	93.33	94.07	94.42	93.18	94.58	94.12		Naegleria jamiesoni	NJU80061
aus	93.15	93.5	95.48	93.84	94.12	-	98.91	98.46	98.66	98.56	98.39	98.56	98.66	92.1	97.54	98.36	98.51	97.67	97.62	95	95	95.1	98.21	98.46	95.04	94.95	98.66	97.42	94.85	97.57	98.86		Naegleria australiensis BCHV5	JQ271699
pag	93.4	93.65	95.53	93.59	94.12	98.91	-	98.96	99.06	98.96	98.54	98.86	99.25	92.2	97.74	98.96	99.01	97.86	97.91	95.3	95.3	95.6	98.81	98.86	95.24	95.25	99.15	97.62	95.05	97.77	99.45		Naegleria pagei 4830/I	DQ768721
cla	93.5	93.75	95.43	93.49	93.97	98.46	98.96	-	99.1	99.15	98.65	98.81	99.01	92.1	97.89	99.6	98.66	97.91	97.96	95.3	95.3	95.6	99.45	98.91	95.34	95.25	98.81	97.77	95.15	97.91	98.91		Naegleria clarki CB1S/I	DQ768725
gru	93.8	94.05	96.05	93.59	94.07	98.66	99.06	99.1	-	99.26	98.95	98.71	99.16	92.27	97.5	99.01	98.76	97.62	97.67	95.15	95.15	95.45	98.86	99.25	95.19	95.1	99.01	97.47	95	97.62	99.1		Naegleria gruberi	NGRRGE
neo	93.75	93.9	95.84	93.69	94.27	98.56	98.96	99.15	99.26	-	98.75	98.86	99.21	92.32	98	99.06	98.71	97.82	97.86	95.25	95.25	95.55	98.91	99.21	95.29	95.2	99.01	97.67	95.1	97.82	99.1		Naegleria neojejuensis	MF113404
ita	93.46	93.71	95.54	93.55	94.08	98.39	98.54	98.65	98.95	98.75	-	98.49	98.8	92.22	97.66	98.6	98.54	97.59	97.64	95.08	95.08	95.38	98.44	98.7	95.13	95.03	98.39	97.38	94.87	97.54	98.7		Naegleria italica	NIU80060
ful	93.55	93.6	96	94	94.68	98.56	98.86	98.81	98.71	98.86	98.49	-	98.81	92.15	98.44	98.81	98.61	98.56	98.61	95.7	95.7	95.9	98.66	98.51	95.63	95.65	98.71	98.31	95.45	98.46	98.81		Naegleria fultoni 4796/I	DQ768719
jej	93.45	93.7	95.74	93.64	94.12	98.66	99.25	99.01	99.16	99.21	98.8	98.81	-	92.37	97.9	98.91	98.76	97.72	97.77	95.15	95.15	95.45	98.76	99.11	95.19	95.1	98.91	97.57	95	97.72	99.5		Naegleria jejuensis	MF113400
kor	92	92.1	91.56	90.8	91.03	92.1	92.2	92.1	92.27	92.32	92.22	92.15	92.37	-	92.4	92	92.35	92.3	92.25	93.88	94.03	93.73	91.91	92.21	93.96	93.93	92.25	92.05	93.83	92.2	92.35		Naegleria koreanum	MF113402
30294	93.58	93.53	96.03	94.02	94.7	97.54	97.74	97.89	97.5	98	97.66	98.44	97.9	92.4	-	97.79	97.79	99.58	99.53	95.28	95.28	95.48	97.64	97.6	95.31	95.23	97.69	99.33	95.13	99.58	97.89		Naegleria sp. ATCC 30294	AF011457
CL/I	93.45	93.7	95.43	93.44	93.92	98.36	98.96	99.6	99.01	99.06	98.6	98.81	98.91	92	97.79	-	98.76	97.92	97.97	95.4	95.3	95.7	99.55	98.81	95.24	95.25	98.86	97.67	95.05	97.82	98.81		Naegleria sp. CL/I	DQ768715
BCZ4/I	93.45	93.7	95.69	93.84	94.22	98.51	99.01	98.66	98.76	98.71	98.54	98.61	98.76	92.35	97.79	98.76	-	97.91	97.96	95.3	95.2	95.6	98.61	98.56	95.14	95.15	98.96	97.67	94.95	97.82	98.86		Naegleria sp. BCZ4/I	DQ768716
S1Z/I	93.6	93.55	96	94.15	94.83	97.67	97.86	97.91	97.62	97.82	97.59	98.56	97.72	92.3	99.58	97.92	97.91	-	99.65	95.4	95.4	95.6	97.77	97.42	95.34	95.35	97.82	99.35	95.15	99.6	97.72		Naegleria sp. S1Z/I	DQ768717
O3Z/I	93.55	93.5	96.15	94	94.68	97.62	97.91	97.96	97.67	97.86	97.64	98.61	97.77	92.25	99.53	97.97	97.96	99.65	-	95.45	95.45	95.65	97.82	97.47	95.39	95.4	97.86	99.4	95.2	99.55	97.77		Naegleria sp. O3Z/I	DQ768718
RR13Z/I	94.81	94.76	94.24	93.25	93.38	95	95.3	95.3	95.15	95.25	95.08	95.7	95.15	93.88	95.28	95.4	95.3	95.4	95.45	-	99.65	99.31	95.25	94.95	99.6	99.65	95.1	95.15	99.46	95.3	95.15		Naegleria sp. RR13Z/I	DQ768720
RR11Z/I	94.81	94.76	94.34	93.25	93.38	95	95.3	95.3	95.15	95.25	95.08	95.7	95.15	94.03	95.28	95.3	95.2	95.4	95.45	99.65	-	99.26	95.15	94.95	99.65	99.7	95.1	95.15	99.51	95.3	95.15		Naegleria sp. RR11Z/I	DQ768722
SUM3V/I	94.91	94.91	94.29	93.2	93.34	95.1	95.6	95.6	95.45	95.55	95.38	95.9	95.45	93.73	95.48	95.7	95.6	95.6	95.65	99.31	99.26	-	95.55	95.25	99.21	99.26	95.4	95.35	99.06	95.5	95.45		Naegleria sp. SUM3V/I	DQ768723
GP3/III	93.3	93.55	95.22	93.29	93.77	98.21	98.81	99.45	98.86	98.91	98.44	98.66	98.76	91.91	97.64	99.55	98.61	97.77	97.82	95.25	95.15	95.55	-	98.66	95.09	95.1	98.66	97.52	94.91	97.67	98.66		Naegleria sp. GP3/III	DQ768724
COHH 64	93.55	93.8	95.53	93.34	93.82	98.46	98.86	98.91	99.25	99.21	98.7	98.51	99.11	92.21	97.6	98.81	98.56	97.42	97.47	94.95	94.95	95.25	98.66	-	94.99	94.9	98.81	97.27	94.8	97.42	99.01		Naegleria sp. COHH 64	GT320598
GERK	94.81	94.76	94.4	93.3	93.43	95.04	95.24	95.34	95.19	95.29	95.13	95.63	95.19	93.96	95.31	95.24	95.14	95.34	95.39	99.6	99.65	99.21	95.09	94.99	-	99.65	95.04	95.19	99.55	95.34	95.19		Naegleria sp. GERK	HM363629
4542	94.76	94.71	94.29	93.2	93.33	94.95	95.25	95.25	95.1	95.2	95.03	95.65	95.1	93.93	95.23	95.25	95.15	95.35	95.4	99.65	99.7	99.26	95.1	94.9	99.65	-	95.05	95.1	99.51	95.25	95.1		Naegleria sp. 4542	JQ271693
62K4	93.5	93.65	95.63	93.59	94.07	98.66	99.15	98.81	99.01	99.01	98.39	98.71	98.91	92.25	97.69	98.86	98.96	97.82	97.86	95.1	95.1	95.4	98.66	98.81	95.04	95.05	-	97.57	94.85	97.72	99.01		Naegleria sp. 62K4	JQ271695
GG4BV	93.35	93.3	95.84	93.74	94.42	97.42	97.62	97.77	97.47	97.67	97.38	98.31	97.57	92.05	99.33	97.67	97.67	99.35	99.4	95.15	95.15	95.35	97.52	97.27	95.19	95.1	97.57	-	95	99.35	97.57		Naegleria sp. GG4BV	JQ271701
J14Z1	94.61	94.56	94.14	93.05	93.18	94.85	95.05	95.15	95	95.1	94.87	95.45	95	93.83	95.13	95.05	94.95	95.15	95.2	99.46	99.51	99.06	94.91	94.8	99.55	99.51	94.85	95	-	95.15	95		Naegleria sp. J14Z1	JQ271702
K4482J	93.45	93.4	95.95	93.89	94.58	97.57	97.77	97.91	97.62	97.82	97.54	98.46	97.72	92.2	99.58	97.82	97.82	99.6	99.55	95.3	95.3	95.5	97.67	97.42	95.34	95.25	97.72	99.35	95.15	-	97.72		Naegleria sp. K4482J	JQ271703
KDN1	93.45	93.8	95.63	93.64	94.12	98.86	99.45	98.91	99.1	99.1	98.7	98.81	99.5	92.35	97.89	98.81	98.86	97.72	97.77	95.15	95.15	95.45	98.66	99.01	95.19	95.1	99.01	97.57	95	97.72	-		Naegleria sp. KDN1	LC368140
MEAN	96.0339
MEDIAN	95.4

## Sheet: Tetrapods
Additional File1-TableS1.SSUDiversity-Selected tetrapod organisms.
Ensure that each supplementary table has the legend included in the file itself. There are differences in this, the current version of Table S1 does not have any legend, Table S8 does have it.	Rmar	Rpip	Xlae	Amex	Cpyr	Amis	Cnil	Cnig	Ggal	Hrus	Ppub	Scam	Tcar	Psin	Spun	Gmut	Zviv	Gwis	Nscu	Ctig	Ocun	Mmus	Rnor	Ggor	Hsap	Btau	Sscr	Clup	Uarc	Fcat		Full organism name	Accession*	Taxonomy
Rmar	-	99.27	98.87	97.98	98.56	96.89	96.38	94.99	96	95.02	95.07	96.05	96.6	96.45	97.04	96.75	96.9	96.98	96.75	96.07	94.25	94.97	95.05	95.2	95.12	94.31	94.89	95.05	95.05	95.12		Rhinella margaritifera	EF364363	Amphibia; Batrachia; Anura; Neobatrachia; Hyloidea; Bufonidae; Rhinella
Rpip	99.27	-	97.32	97.31	97.4	95.96	95.01	93.52	94.85	93.78	93.52	94.7	95.92	95.46	96.12	95.22	95.77	95.76	95.54	94.62	91.87	92.77	92.7	92.98	92.98	92.6	92.61	93.13	92.92	93.06		Rana pipiens	JQ511820	Amphibia; Batrachia; Anura; Neobatrachia; Ranoidea; Ranidae; Lithobates
Xlae	98.87	97.32	-	97.94	98.44	96.61	96.08	94.38	95.63	94.7	94.44	95.41	96.55	96.17	96.73	96.16	96.61	96.56	96.39	95.57	92.37	92.49	92.44	92.7	92.64	92.07	92.49	92.7	92.55	92.7		Xenopus laevis	X04025	Amphibia; Batrachia; Anura; Pipoidea; Pipidae; Xenopodinae; Xenopus; Xenopus
Amex	97.98	97.31	97.94	-	99.47	97.3	96.41	94.55	95.87	94.72	94.61	95.78	97.24	96.84	97.42	96.68	97.01	96.97	96.73	95.75	91.95	92.14	92.14	92.4	92.35	91.81	92.13	92.4	92.24	92.4		Ambystoma mexicanum	AMEXG_0030102541:118320-120081	Amphibia; Batrachia; Caudata; Salamandroidea; Ambystomatidae; Ambystoma
Cpyr	98.56	97.4	98.44	99.47	-	97.46	96.65	94.82	96.14	95.02	94.88	96.03	97.42	97.03	97.58	96.88	97.2	97.16	96.86	95.97	92.3	92.53	92.48	92.74	92.69	92.22	92.48	92.74	92.59	92.74		Cynops pyrrhogaster	AB239574	Amphibia; Batrachia; Caudata; Salamandroidea; Salamandridae; Pleurodelinae; Cynops
Amis	96.89	95.96	96.61	97.3	97.46	-	98.5	96.32	97.75	96.37	96.2	97.75	99.42	98.79	99.54	98.79	99.02	99.02	98.67	97.69	93.26	93.5	93.51	93.77	93.72	93.06	93.5	93.77	93.61	93.77		Alligator mississippiensis	AF173605	Archelosauria; Archosauria; Crocodylia; Alligatoridae; Alligatorinae; Alligator
Cnil	96.38	95.01	96.08	96.41	96.65	98.5	-	97.7	97.86	97.75	97.58	97.75	98.42	98.03	98.39	98.25	98.26	98.13	97.86	96.91	93.69	93.92	94.04	94.19	94.14	93.49	94.09	94.19	94.03	94.19		Crocodylus niloticus	AJ311672	Archelosauria; Archosauria; Crocodylia; Longirostres; Crocodylidae; Crocodylus
Cnig	94.99	93.52	94.38	94.55	94.82	96.32	97.7	-	98.22	99.77	99.6	98.16	96.26	96.2	96.6	97.01	96.78	96.66	96.43	95.45	93.15	93.56	93.62	93.77	93.72	93.06	93.67	93.77	93.61	93.77		Ciconia nigra	AF173636	Archelosauria; Archosauria; Dinosauria; Saurischia; Theropoda; Coelurosauria; Aves; Neognathae; Ciconiiformes; Ciconiidae; Ciconia
Ggal	96	94.85	95.63	95.87	96.14	97.75	97.86	98.22	-	98.3	98.1	99.88	97.64	97.48	97.7	97.68	97.75	97.79	97.64	96.66	93.68	93.96	94.12	94.28	94.22	93.59	94.01	94.28	94.12	94.28		Gallus gallus	XR_003078042	Archelosauria; Archosauria; Dinosauria; Saurischia; Theropoda; Coelurosauria; Aves; Neognathae; Galloanserae; Galliformes; Phasianidae; Phasianinae; Gallus
Hrus	95.02	93.78	94.7	94.72	95.02	96.37	97.75	99.77	98.3	-	99.6	98.16	96.43	96.27	96.66	97.12	96.98	96.77	96.6	95.61	93.41	93.75	93.86	94.01	93.95	93.33	93.9	94.11	93.96	94.01		Hirundo rustica tytleri	MN577625	Archelosauria; Archosauria; Dinosauria; Saurischia; Theropoda; Coelurosauria; Aves; Neognathae; Passeriformes; Sylvioidea; Hirundinidae; Hirundo
Ppub	95.07	93.52	94.44	94.61	94.88	96.2	97.58	99.6	98.1	99.6	-	98.16	96.09	95.97	96.49	96.89	96.6	96.55	96.26	95.28	92.98	93.39	93.45	93.61	93.55	92.89	93.5	93.61	93.56	93.72		Picoides pubescens	AF173615	Archelosauria; Archosauria; Dinosauria; Saurischia; Theropoda; Coelurosauria; Aves; Neognathae; Piciformes; Picidae; Picoides
Scam	96.05	94.7	95.41	95.78	96.03	97.75	97.75	98.16	99.88	98.16	98.16	-	97.52	97.35	97.7	97.64	97.64	97.75	97.41	96.43	93.26	93.61	93.73	93.89	93.83	93.17	93.61	93.89	93.84	94		Struthio camelus	AF173607	Archelosauria; Archosauria; Dinosauria; Saurischia; Theropoda; Coelurosauria; Aves; Palaeognathae; Struthioniformes; Struthionidae; Struthio
Tcar	96.6	95.92	96.55	97.24	97.42	99.42	98.42	96.26	97.64	96.43	96.09	97.52	-	99.4	99.31	98.7	98.85	98.81	98.52	97.53	93.63	93.8	93.86	94.11	94.06	93.43	93.85	94.11	93.96	94.11		Terrapene carolina triunguis	XR_003370409	Archelosauria; Testudines; Cryptodira; Durocryptodira; Testudinoidea; Emydidae; Terrapene
Psin	96.45	95.46	96.17	96.84	97.03	98.79	98.03	96.2	97.48	96.27	95.97	97.35	99.4	-	98.67	98.3	98.46	98.41	98.19	97.2	93.41	93.59	93.64	93.9	93.85	93.22	93.64	93.9	93.75	93.9		Pelodiscus sinensis	MK685677	Archelosauria; Testudines; Cryptodira; Trionychia; Trionychidae; Pelodiscus
Spun	97.04	96.12	96.73	97.42	97.58	99.54	98.39	96.6	97.7	96.66	96.49	97.7	99.31	98.67	-	99.02	99.25	99.25	98.79	97.81	93.49	93.73	93.73	94	93.94	93.28	93.72	94	93.84	94		Sphenodon punctatus	AF115860	Lepidosauria; Sphenodontia; Sphenodontidae; Sphenodon
Gmut	96.75	95.22	96.16	96.68	96.88	98.79	98.25	97.01	97.68	97.12	96.89	97.64	98.7	98.3	99.02	-	99.21	99.21	99.09	98.13	93.6	93.89	93.89	94.16	94.1	93.45	93.88	94.16	94	94.16		Gehyra mutilata	AY217904	Lepidosauria; Squamata; Bifurcata; Gekkota; Gekkonidae; Gekkoninae; Gehyra
Zviv	96.9	95.77	96.61	97.01	97.2	99.02	98.26	96.78	97.75	96.98	96.6	97.64	98.85	98.46	99.25	99.21	-	99.55	99.12	98.13	93.63	93.8	93.86	94.11	94.06	93.43	93.85	94.11	93.96	94.11		Zootoca vivipara	XR_004691798	Lepidosauria; Squamata; Bifurcata; Unidentata; Episquamata; Laterata; Lacertibaenia; Lacertidae; Zootoca
Gwis	96.98	95.76	96.56	96.97	97.16	99.02	98.13	96.66	97.79	96.77	96.55	97.75	98.81	98.41	99.25	99.21	99.55	-	99.09	98.24	93.48	93.72	93.72	93.99	93.93	93.29	93.72	93.99	93.83	93.99		Gambelia wislizenii	AY217892	Lepidosauria; Squamata; Bifurcata; Unidentata; Episquamata; Toxicofera; Iguania; Iguanidae; Crotaphytinae; Gambelia
Nscu	96.75	95.54	96.39	96.73	96.86	98.67	97.86	96.43	97.64	96.6	96.26	97.41	98.52	98.19	98.79	99.09	99.12	99.09	-	98.9	93.57	93.8	93.86	94.11	94.06	93.49	93.85	94.11	93.96	94.11		Notechis scutatus	XR_003373203	Lepidosauria; Squamata; Bifurcata; Unidentata; Episquamata; Toxicofera; Serpentes; Colubroidea; Elapidae; Acanthophiinae; Notechis
Ctig	96.07	94.62	95.57	95.75	95.97	97.69	96.91	95.45	96.66	95.61	95.28	96.43	97.53	97.2	97.81	98.13	98.13	98.24	98.9	-	92.61	92.89	92.9	93.15	93.1	92.47	92.89	93.15	93	93.15		Crotalus tigris	XR_005554113	Lepidosauria; Squamata; Bifurcata; Unidentata; Episquamata; Toxicofera; Serpentes; Colubroidea; Viperidae; Crotalinae; Crotalus
Ocun	94.25	91.87	92.37	91.95	92.3	93.26	93.69	93.15	93.68	93.41	92.98	93.26	93.63	93.41	93.49	93.6	93.63	93.48	93.57	92.61	-	97.23	97.6	97.81	97.76	97.13	97.81	97.87	97.76	97.92		Oryctolagus cuniculus	NR_033238	Mammalia; Eutheria; Euarchontoglires; Glires; Lagomorpha; Leporidae; Oryctolagus
Mmus	94.97	92.77	92.49	92.14	92.53	93.5	93.92	93.56	93.96	93.75	93.39	93.61	93.8	93.59	93.73	93.89	93.8	93.72	93.8	92.89	97.23	-	99.52	99.04	98.88	98.35	98.88	99.09	98.99	99.15		Mus musculus	NR_003278	Mammalia; Eutheria; Euarchontoglires; Glires; Rodentia; Myomorpha; Muroidea; Muridae; Murinae; Mus; Mus
Rnor	95.05	92.7	92.44	92.14	92.48	93.51	94.04	93.62	94.12	93.86	93.45	93.73	93.86	93.64	93.73	93.89	93.86	93.72	93.86	92.9	97.6	99.52	-	99.25	99.09	98.56	99.2	99.31	99.2	99.36		Rattus norvegicus	NR_046237	Mammalia; Eutheria; Euarchontoglires; Glires; Rodentia; Myomorpha; Muroidea; Muridae; Murinae; Rattus
Ggor	95.2	92.98	92.7	92.4	92.74	93.77	94.19	93.77	94.28	94.01	93.61	93.89	94.11	93.9	94	94.16	94.11	93.99	94.11	93.15	97.81	99.04	99.25	-	99.84	98.99	99.41	99.73	99.52	99.68		Gorilla gorilla gorilla	XR_004069086	Mammalia; Eutheria; Euarchontoglires; Primates; Haplorrhini; Catarrhini; Hominidae; Gorilla
Hsap	95.12	92.98	92.64	92.35	92.69	93.72	94.14	93.72	94.22	93.95	93.55	93.83	94.06	93.85	93.94	94.1	94.06	93.93	94.06	93.1	97.76	98.88	99.09	99.84	-	98.83	99.25	99.57	99.36	99.52		Homo sapiens	HUMRGE	Mammalia; Eutheria; Euarchontoglires; Primates; Haplorrhini; Catarrhini; Hominidae; Homo
Btau	94.31	92.6	92.07	91.81	92.22	93.06	93.49	93.06	93.59	93.33	92.89	93.17	93.43	93.22	93.28	93.45	93.43	93.29	93.49	92.47	97.13	98.35	98.56	98.99	98.83	-	98.83	98.93	98.83	98.99		Bos taurus	NR_036642	Mammalia; Eutheria; Laurasiatheria; Artiodactyla; Ruminantia; Pecora; Bovidae; Bovinae; Bos
Sscr	94.89	92.61	92.49	92.13	92.48	93.5	94.09	93.67	94.01	93.9	93.5	93.61	93.85	93.64	93.72	93.88	93.85	93.72	93.85	92.89	97.81	98.88	99.2	99.41	99.25	98.83	-	99.47	99.36	99.52		Sus scrofa	NR_046261	Mammalia; Eutheria; Laurasiatheria; Artiodactyla; Suina; Suidae; Sus
Clup	95.05	93.13	92.7	92.4	92.74	93.77	94.19	93.77	94.28	94.11	93.61	93.89	94.11	93.9	94	94.16	94.11	93.99	94.11	93.15	97.87	99.09	99.31	99.73	99.57	98.93	99.47	-	99.79	99.84		Canis lupus familiaris	XR_005382291	Mammalia; Eutheria; Laurasiatheria; Carnivora; Caniformia; Canidae; Canis
Uarc	95.05	92.92	92.55	92.24	92.59	93.61	94.03	93.61	94.12	93.96	93.56	93.84	93.96	93.75	93.84	94	93.96	93.83	93.96	93	97.76	98.99	99.2	99.52	99.36	98.83	99.36	99.79	-	99.84		Ursus arctos horribilis	XR_003313800	Mammalia; Eutheria; Laurasiatheria; Carnivora; Caniformia; Ursidae; Ursus
Fcat	95.12	93.06	92.7	92.4	92.74	93.77	94.19	93.77	94.28	94.01	93.72	94	94.11	93.9	94	94.16	94.11	93.99	94.11	93.15	97.92	99.15	99.36	99.68	99.52	98.99	99.52	99.84	99.84	-		Felis catus	XR_002738341	Mammalia; Eutheria; Laurasiatheria; Carnivora; Feliformia; Felidae; Felinae; Felis
MEAN	95.6338
MEDIAN	95.12
* A. mexicanum accession is from http://ambystoma.uky.edu/, numbers specify positions on the contig; all other accessions are from GenBank
