# Supplementary material for: Genomics and transcriptomics yields a system-level view of the biology of the pathogen Naegleria fowleri
Source: BMC Biol. 2021 Jul 22;19:142. doi: 10.1186/s12915-021-01078-1 (PMC8296547; doi:10.1186/s12915-021-01078-1)
Supplement: Supplementary file 5 — Additional file 5: Table S3. Transcription factors in Naegleria spp. [file 12915_2021_1078_MOESM5_ESM.xlsx]

## Sheet: counts_dbds
Additional File 5-TableS3. Transcription factors in Naegleria spp.
Key	Naegleria_fowleri_30863	Naegleria_fowleri_986	Naegleria_fowleri_V212	Naegleria_gruberi	Max
Zn_clus	56	57	58	78	78
Myb_DNA-binding	41	41	41	38	41
RWP-RK	27	27	26	39	39
HMG_box	12	12	11	18	18
bZIP_1	14	11	13	13	14
Homeobox	12	12	12	12	12
GATA	10	9	10	4	10
zf-C2H2	6	6	4	7	7
AT_hook	2	2	2	7	7
mTERF	0	0	0	3	3
ARID	3	3	3	3	3
SART-1	1	1	2	2	2
Fork_head	1	1	2	2	2
CXC	1	1	1	2	2
SRF-TF	2	2	2	2	2
E2F_TDP	2	2	2	2	2
TBP	1	1	1	1	1
E2F_TDP,DP	1	1	1	1	1
CP2	0	0	0	1	1
Runt	1	1	1	0	1
CBFB_NFYA	1	1	1	1	1
CENP-B_N	1	1	1	0	1
HTH_psq	1	1	1	0	1
SBP	0	0	0	1	1
MADF_DNA_bdg	0	0	0	1	1
GTF2I	1	1	0	0	1
RFX_DNA_binding	1	0	0	0	1
MH1	0	0	0	1	1
KilA-N	1	1	0	0	1
GAGA_bind	1	0	0	1	1
GCR1_C	0	0	0	1	1
Sigma70_r2	1	0	0	0	1
Zn_clus,AT_hook	0	0	0	1	1
CSD	1	0	0	0	1
Homeobox,Myb_DNA-binding	1	1	1	1	1

## Sheet: Nfowleri986
N. fowleri transcript	N. fowleri gene	DNA-binding domain ID (Pfam)	DNA-binding domain start	DNA-binding domain stop	DNA-binding domain amino acids	Transcription factor family
Nfowleri986_g10005.t1	Nfowleri986_g10005	Zn_clus	287	327	TSCLLCKIRHRKCDYCYPFCTHCSKEGRTFCLYLQGKKTSK	Zn_clus
Nfowleri986_g10005.t2	Nfowleri986_g10005	Zn_clus	266	306	TSCLLCKIRHRKCDYCYPFCTHCSKEGRTFCLYLQGKKTSK	Zn_clus
Nfowleri986_g10210.t1	Nfowleri986_g10210	Zn_clus	33	71	IACLVCRKGHRKCDRTLPGCMQCKLKGKECRYPEPMKRG	Zn_clus
Nfowleri986_g10255.t1	Nfowleri986_g10255	Homeobox	165	225	SKKRKKNNSQGKKEILKEFLMLNKNNPYPTERQKEIFMKELDYDKKQLNNWFINARKRYLR	Homeobox
Nfowleri986_g10268.t1	Nfowleri986_g10268	Myb_DNA-binding	711	758	QGAWSEREHQAFLKGLQELGYGKWREIADRYVKTRTRIQVASHSQKYH	Myb_DNA-binding
Nfowleri986_g10272.t1	Nfowleri986_g10272	Myb_DNA-binding	485	530	SSEWTHEELTLLAKAIALYPGGTQQRWVRVAEYVGTKTPEEVQQKT	Myb_DNA-binding,Myb_DNA-binding
Nfowleri986_g10272.t1	Nfowleri986_g10272	Myb_DNA-binding	599	649	VENWTALQQKALETGIRQFKELKGDAKWEKIAEIVPGKSAQDCKDRFEYCR	Myb_DNA-binding,Myb_DNA-binding
Nfowleri986_g10351.t1	Nfowleri986_g10351	Zn_clus	43	81	IACVACRRGHRKCDRKLPSCTDCVQKGKECHYPDQLKRG	Zn_clus
Nfowleri986_g10351.t2	Nfowleri986_g10351	Zn_clus	949	987	IACVACRRGHRKCDRKLPSCTDCVQKGKECHYPDQLKRG	Zn_clus
Nfowleri986_g10351.t4	Nfowleri986_g10351	Zn_clus	927	965	IACVACRRGHRKCDRKLPSCTDCVQKGKECHYPDQLKRG	Zn_clus
Nfowleri986_g10375.t2	Nfowleri986_g10375	RWP-RK	339	389	KRNILTKDQIIRVLHLSQTQACKILGCSISTLKRRFGELKHELGMEKWPSY	RWP-RK
Nfowleri986_g10377.t1	Nfowleri986_g10377	RWP-RK	87	137	SAKHISKYDLIKVLHLSQPQACKVLNCSMSTLKRKFYQMKNELGMDKWPQY	RWP-RK
Nfowleri986_g10377.t2	Nfowleri986_g10377	RWP-RK	67	117	SAKHISKYDLIKVLHLSQPQACKVLNCSMSTLKRKFYQMKNELGMDKWPQY	RWP-RK
Nfowleri986_g10524.t2	Nfowleri986_g10524	Zn_clus	76	114	IACLQCRQLHKKCDKQMPACGTCIRKGLECTYNIPKKRG	Zn_clus
Nfowleri986_g10532.t1	Nfowleri986_g10532	Myb_DNA-binding	745	791	DGPWSSEEHERFMEGYRVCGQNWRAISEKYVKSRTRVQVHAHAMKVL	Myb_DNA-binding
Nfowleri986_g1055.t1	Nfowleri986_g1055	Zn_clus	27	65	IACVQCRKGHRKCDKRLPNCSNCKRLGKECSYRSPKKRG	Zn_clus
Nfowleri986_g1055.t4	Nfowleri986_g1055	Zn_clus	641	679	IACVQCRKGHRKCDKRLPNCSNCKRLGKECSYRSPKKRG	Zn_clus
Nfowleri986_g1055.t5	Nfowleri986_g1055	Zn_clus	27	65	IACVQCRKGHRKCDKRLPNCSNCKRLGKECSYRSPKKRG	Zn_clus
Nfowleri986_g10684.t1	Nfowleri986_g10684	Zn_clus	26	64	SSCLSCRQLHRKCSKTLPSCQYCIRRGYQCVYESSSSSG	Zn_clus
Nfowleri986_g10688.t1	Nfowleri986_g10688	Zn_clus	164	202	IACVNCRRLHRKCDKKLPSCSECIDKVKECYYRTPKKKG	Zn_clus
Nfowleri986_g10711.t1	Nfowleri986_g10711	zf-C2H2	193	218	FYCNVCDRSFKDSASFVDHCNSKSHL	zf-C2H2
Nfowleri986_g10737.t1	Nfowleri986_g10737	Homeobox	2	61	KVSRGTLPKEAVEHLKNWLYDHFQHPYPTEDEKSQLAEETKLTTTQVNNWFINARRRLWK	Homeobox
Nfowleri986_g10745.t1	Nfowleri986_g10745	Zn_clus	485	525	NACIFCKLNHKKCDKIAYPPGCSNCVKSQKQCVYSQARKRG	Zn_clus
Nfowleri986_g10803.t1	Nfowleri986_g10803	E2F_TDP	324	402	RKEKSLTMICSKFIQFYENTLKTSSNTSVTNNPSKGEIKIEEAVNTLGIEKRRIYDILNVLESISIVSKVGVSCYKYHG	E2F_TDP,E2F_TDP
Nfowleri986_g10803.t1	Nfowleri986_g10803	E2F_TDP	456	530	SRSNTLTSLSRLLIMSFLVTEMKEMTQDQLASIVLKDSTEKTRTRRLNDIVNILSAINLIEKRSEKSVNYFKWLA	E2F_TDP,E2F_TDP
Nfowleri986_g10803.t2	Nfowleri986_g10803	E2F_TDP	311	389	RKEKSLTMICSKFIQFYENTLKTSSNTSVTNNPSKGEIKIEEAVNTLGIEKRRIYDILNVLESISIVSKVGVSCYKYHG	E2F_TDP,E2F_TDP
Nfowleri986_g10803.t2	Nfowleri986_g10803	E2F_TDP	443	517	SRSNTLTSLSRLLIMSFLVTEMKEMTQDQLASIVLKDSTEKTRTRRLNDIVNILSAINLIEKRSEKSVNYFKWLA	E2F_TDP,E2F_TDP
Nfowleri986_g10803.t3	Nfowleri986_g10803	E2F_TDP	323	401	RKEKSLTMICSKFIQFYENTLKTSSNTSVTNNPSKGEIKIEEAVNTLGIEKRRIYDILNVLESISIVSKVGVSCYKYHG	E2F_TDP,E2F_TDP
Nfowleri986_g10803.t3	Nfowleri986_g10803	E2F_TDP	455	529	SRSNTLTSLSRLLIMSFLVTEMKEMTQDQLASIVLKDSTEKTRTRRLNDIVNILSAINLIEKRSEKSVNYFKWLA	E2F_TDP,E2F_TDP
Nfowleri986_g10946.t1	Nfowleri986_g10946	HMG_box	340	398	LKRPPSAYNLFMADKKKENKSTELSEISNMWKELSEDKKKSYVEQAEKLKEEYLKNNPD	HMG_box
Nfowleri986_g10989.t2	Nfowleri986_g10989	Zn_clus	224	263	IACINCRKMHKQCDKKLPSCNRCESKGIVCEYKTPRRMRY	Zn_clus
Nfowleri986_g10990.t1	Nfowleri986_g10990	Zn_clus	203	241	ISCINCRKQHRKCSKHLPSCVECRQRGVECVYRESKRVK	Zn_clus
Nfowleri986_g11001.t1	Nfowleri986_g11001	GTF2I	140	217	IKGLIHTFFGKKYIHHALCLEAIASVPGIVMGTIKHYAFIIGLKRKISVDSSIMFDEAENELERILVISSQISFTVFI	GTF2I
Nfowleri986_g11001.t2	Nfowleri986_g11001	GTF2I	140	217	IKGLIHTFFGKKYIHHALCLEAIASVPGIVMGTIKHYAFIIGLKRKISVDSSIMFDEAENELERILVISSQISFTVFI	GTF2I
Nfowleri986_g11152.t1	Nfowleri986_g11152	Myb_DNA-binding	391	475	TRKWTTNEIKNLRYAVRLQSQELKCAFILENYKGNNAQIKKEFENISKMPGEELENIETSKIDWEKVAMYHVKTRKPEECRKYWE	Myb_DNA-binding,Myb_DNA-binding,Myb_DNA-binding,Myb_DNA-binding,Myb_DNA-binding
Nfowleri986_g11152.t1	Nfowleri986_g11152	Myb_DNA-binding	484	535	KENWTKEEDLKLLRVAEDYKGHDWEKIAEKMYEGQELTRRPIHCFRRYQRSL	Myb_DNA-binding,Myb_DNA-binding,Myb_DNA-binding,Myb_DNA-binding,Myb_DNA-binding
Nfowleri986_g11152.t1	Nfowleri986_g11152	Myb_DNA-binding	541	587	RSKWTPEEDEKLMQAVKLFGEKNWQQIANQLDERTGQQCLHRWMKTL	Myb_DNA-binding,Myb_DNA-binding,Myb_DNA-binding,Myb_DNA-binding,Myb_DNA-binding
Nfowleri986_g11152.t1	Nfowleri986_g11152	Myb_DNA-binding	593	639	RGRWTTEEDKRLYLAVHAYPPNNWVLVNRHTPGRTDVQCRERWCNIL	Myb_DNA-binding,Myb_DNA-binding,Myb_DNA-binding,Myb_DNA-binding,Myb_DNA-binding
Nfowleri986_g11152.t1	Nfowleri986_g11152	Myb_DNA-binding	645	690	VGPWTKEEDESLKKAIKELGAGNWSKIAEVMYPRTDNQCWRRWRLI	Myb_DNA-binding,Myb_DNA-binding,Myb_DNA-binding,Myb_DNA-binding,Myb_DNA-binding
Nfowleri986_g11154.t1	Nfowleri986_g11154	Zn_clus	177	213	IACVYCNKLHNGESPNACTRCKKKGIPCVYLPPQKRG	Zn_clus
Nfowleri986_g11154.t2	Nfowleri986_g11154	Zn_clus	177	216	IACVYCNKLHKKCDGESPNACTRCKKKGIPCVYLPPQKRG	Zn_clus
Nfowleri986_g11160.t1	Nfowleri986_g11160	Zn_clus	147	187	RACINCHKSHAGCDDVRPCKRCVSLGLEATCLDVEPRNNKK	Zn_clus
Nfowleri986_g11198.t1	Nfowleri986_g11198	Zn_clus	391	429	IACVPCRRLHKRCDKKYPSCSKCLSRGVTCEYNIPRKKG	Zn_clus
Nfowleri986_g11207.t1	Nfowleri986_g11207	HMG_box	3	72	LKRPASSYILFCNDHRAEVKTKLGENAKPKEVQKELSKLWNDASEATKEKYKKLYEENKADYNKKAEALK	HMG_box,HMG_box
Nfowleri986_g11207.t1	Nfowleri986_g11207	HMG_box	114	175	KPRGMTGYNLYMKENKEKLKSDKLEGKKLTEKVRKMWNNLAEDEKKKYNERAAKLAPEKKDE	HMG_box,HMG_box
Nfowleri986_g11222.t1	Nfowleri986_g11222	HMG_box	16	85	PKKPKTAYFLFCDEHREEAKKKAGEGKSASEVSKILGEMWGKLTEEQKKPYNDRYKIEMEKHKKVMDEYK	HMG_box,HMG_box
Nfowleri986_g11222.t1	Nfowleri986_g11222	HMG_box	117	185	PKRPLSSYMLFSQDKRKELLEKDPTLKVTEVAKQVGALWQKMSDEEKKPYNDKAAKLKKEYEGVKAKYD	HMG_box,HMG_box
Nfowleri986_g11246.t1	Nfowleri986_g11246	HMG_box	591	621	ETSQLKILVWAQWQLLSDAEKKKYIDLSLNG	HMG_box,HMG_box,HMG_box
Nfowleri986_g11246.t1	Nfowleri986_g11246	HMG_box	711	769	VKKPISGYNSFVKSVFPTFQEQYPDVDKKQITKLIGQKWKSMSEEEKKPYLEIAKQAQP	HMG_box,HMG_box,HMG_box
Nfowleri986_g11246.t1	Nfowleri986_g11246	HMG_box	771	837	VKKPLNAYNIYCKEKYSQFKAENPTLPPNEVSRMVAQSWKNASKQEKQTYFEMADQWKKDHGMQETS	HMG_box,HMG_box,HMG_box
Nfowleri986_g11326.t1	Nfowleri986_g11326	RWP-RK	138	188	HKISITKEELLSVLHLSQTQACQILGCSVSTVKRRFYDLKEEIGISQWPKD	RWP-RK
Nfowleri986_g11368.t1	Nfowleri986_g11368	Homeobox	442	499	KRKRTTFAKADIALLTKWLHSHSSNPYPTDEEKQTLLKSVNMTKEQLETWFVNNRKRL	Homeobox
Nfowleri986_g11380.t1	Nfowleri986_g11380	Zn_clus	211	252	RACVECRKAHKKCDQQRPCFRCVLNGTEELCVDCDTGRRRGR	Zn_clus
Nfowleri986_g11380.t2	Nfowleri986_g11380	Zn_clus	160	202	RACVECRKAHKKCDQQRPCFRCVLNGTEELCVDCDTGRRRGRK	Zn_clus
Nfowleri986_g113.t1	Nfowleri986_g113	Zn_clus	187	225	TSCLLCKLRHRKCDYTYPCTHCAKENRTFCLYIGNVKRG	Zn_clus
Nfowleri986_g11564.t1	Nfowleri986_g11564	Zn_clus	211	251	TSCLLCKIRHRKCDYLFPCCSNCAKENRSFCLYMKKQSQIS	Zn_clus
Nfowleri986_g1180.t1	Nfowleri986_g1180	Zn_clus	256	295	IACSRCRERHKRCDRKLPSCGYCEKQGLPCNYTTPKKQRR	Zn_clus
Nfowleri986_g1180.t2	Nfowleri986_g1180	Zn_clus	218	257	IACSRCRERHKRCDRKLPSCGYCEKQGLPCNYTTPKKQRR	Zn_clus
Nfowleri986_g1247.t1	Nfowleri986_g1247	HMG_box	831	908	PKRALTPLLWYTTRNYVAVQNELTQNGTLKPDTPSKFTVVQRELKKRWDALSEEEKSAYVDLAAQDKARYHREMGAYR	HMG_box,HMG_box
Nfowleri986_g1247.t1	Nfowleri986_g1247	HMG_box	914	980	NRRPISSYLRFYNEIRESLRKEFPDAKITELSKVAGERWRALDENAKQKYINAYQEDLERWMEEHGE	HMG_box,HMG_box
Nfowleri986_g1286.t1	Nfowleri986_g1286	CXC	243	283	STQKGCNCKKTGCLKRYCECFQNNKRCTDKCRCQGCKNYDG	CXC
Nfowleri986_g1286.t2	Nfowleri986_g1286	CXC	173	213	STQKGCNCKKTGCLKRYCECFQNNKRCTDKCRCQGCKNYDG	CXC
Nfowleri986_g1408.t1	Nfowleri986_g1408	bZIP_1	254	285	HTQKIEDLQERIHHLEKENQSLKEQLKMSKGD	bZIP_1
Nfowleri986_g1413.t1	Nfowleri986_g1413	Myb_DNA-binding	609	659	RLIWGEDLHAKFVRVVHELGVNEARPKEIKKLMNDDRVNTTHIKSHLQKYR	Myb_DNA-binding
Nfowleri986_g1479.t1	Nfowleri986_g1479	Homeobox	57	116	GKKRKGYSKEITKVLNDWFFANLQNPYPSEEEKKEMVNQTTLTLLQINNWFSNKRVRYKR	Homeobox
Nfowleri986_g1479.t2	Nfowleri986_g1479	Homeobox	69	128	GKKRKGYSKEITKVLNDWFFANLQNPYPSEEEKKEMVNQTTLTLLQINNWFSNKRVRYKR	Homeobox
Nfowleri986_g150.t1	Nfowleri986_g150	RWP-RK	195	245	CRSIDRLEICKYFSIKEEEAAKEMNISKSKLKRVKKEMGISRWPYRRLEAL	RWP-RK
Nfowleri986_g1558.t1	Nfowleri986_g1558	TBP	128	212	IVPIIQNVVSTVNLGCELKLKQIALHARNAEYNPKRFAAVIMRIREPKTTALIFASGKMVVTGAKSEDESRLAARKYARIIQKLG	TBP,TBP
Nfowleri986_g1558.t1	Nfowleri986_g1558	TBP	217	303	FTEFKIQNIVGSCDVGFPIRLEGLNCQHHNYASYEPEIFPGLIYRMVDPKVVLLIFVSGKIVLTGAKHRDIIYQAFNNIYPVLKDFK	TBP,TBP
Nfowleri986_g1689.t1	Nfowleri986_g1689	Myb_DNA-binding	579	629	NGKWSEQEKAKFIKKLKEYLAETDNFQWGIFSKRIPGRVGYQCSNFYRTLL	Myb_DNA-binding
Nfowleri986_g1700.t1	Nfowleri986_g1700	Myb_DNA-binding	259	313	RHNWTKAQDDALMKAISSQQYSENGQKIRWTKISQEVFGSKLTPQSVYQRYMRVI	Myb_DNA-binding,Myb_DNA-binding
Nfowleri986_g1700.t1	Nfowleri986_g1700	Myb_DNA-binding	319	360	HREWTIAEDKRLTELYHEMGDQWAQIAKKMNGVRADVWIRQR	Myb_DNA-binding,Myb_DNA-binding
Nfowleri986_g1758.t1	Nfowleri986_g1758	RWP-RK	134	184	AQASITKEEILRVLHLSQTQACNQIGCSLSTLKRRFYELKDDMGLQRWPQF	RWP-RK
Nfowleri986_g1758.t2	Nfowleri986_g1758	RWP-RK	124	174	AQASITKEEILRVLHLSQTQACNQIGCSLSTLKRRFYELKDDMGLQRWPQF	RWP-RK
Nfowleri986_g1821.t1	Nfowleri986_g1821	RWP-RK	474	510	NKIDIPLNELIRFMTLPQSVAAKKLNVSLSTLKRRYY	RWP-RK
Nfowleri986_g1831.t1	Nfowleri986_g1831	RWP-RK	203	249	SKINIPVFELIRVMALPQTSAAQVLGVSLSTLKRRYYELGIGRWPGQ	RWP-RK
Nfowleri986_g1839.t1	Nfowleri986_g1839	E2F_TDP	247	323	RGARGLRHFSMKVCELVQRKKTTTINDVADELVQAELQGDDSKSDDKNIRRRVYDALNVLMALNIISKDKKEIKWKG	E2F_TDP,DP
Nfowleri986_g1839.t1	Nfowleri986_g1839	DP	330	482	KECEALNQIKLQRMEIIAKKTQQLQELEKQHRSLSNLCQRNSSSNYLESKRIELPFIIVHTSKSTQIECEMDENRSEVFFNFDKPFEIHDDNEILYRLGLDQSSNSMMTESGAATASSSAAADDDFFSEPQASNNNTSPSKSLPTSSNTTDNK	E2F_TDP,DP
Nfowleri986_g2077.t1	Nfowleri986_g2077	Zn_clus	293	331	SACEACRRAHTACQDQKPCHRCVKLGLECVEAQKKTKVK	Zn_clus
Nfowleri986_g2112.t1	Nfowleri986_g2112	Zn_clus	367	404	RACEACRKHHRKCDGSSPCKTCVGKGIECIYTERKKRG	Zn_clus
Nfowleri986_g2123.t1	Nfowleri986_g2123	Zn_clus	169	209	RACVNCKQSHAACDDSRPCKRCVSLKIEDQCVDAVRKKPSN	Zn_clus
Nfowleri986_g222.t1	Nfowleri986_g222	GATA	89	138	CANYKCGTTKTPLWRKGWTIEEPSSKNGYKPKTVFLCNKCGLHYRKGHYC	GATA
Nfowleri986_g222.t2	Nfowleri986_g222	GATA	90	139	CANYKCGTTKTPLWRKGWTIEEPSSKNGYKPKTVFLCNKCGLHYRKGHYC	GATA
Nfowleri986_g222.t3	Nfowleri986_g222	GATA	82	131	CANYKCGTTKTPLWRKGWTIEEPSSKNGYKPKTVFLCNKCGLHYRKGHYC	GATA
Nfowleri986_g223.t1	Nfowleri986_g223	Myb_DNA-binding	217	263	KGSWSEQEDEKLLQLVKKHGPKRWSFIASHLEGRVGKQCRERYLNHL	Myb_DNA-binding,Myb_DNA-binding
Nfowleri986_g223.t1	Nfowleri986_g223	Myb_DNA-binding	269	314	KKAWTEEEDKIIIELHEKHGNQWAKISKALEGRTANAIKNHWNSTL	Myb_DNA-binding,Myb_DNA-binding
Nfowleri986_g223.t2	Nfowleri986_g223	Myb_DNA-binding	208	254	KGSWSEQEDEKLLQLVKKHGPKRWSFIASHLEGRVGKQCRERYLNHL	Myb_DNA-binding,Myb_DNA-binding
Nfowleri986_g223.t2	Nfowleri986_g223	Myb_DNA-binding	260	305	KKAWTEEEDKIIIELHEKHGNQWAKISKALEGRTANAIKNHWNSTL	Myb_DNA-binding,Myb_DNA-binding
Nfowleri986_g223.t3	Nfowleri986_g223	Myb_DNA-binding	216	262	KGSWSEQEDEKLLQLVKKHGPKRWSFIASHLEGRVGKQCRERYLNHL	Myb_DNA-binding,Myb_DNA-binding
Nfowleri986_g223.t3	Nfowleri986_g223	Myb_DNA-binding	268	313	KKAWTEEEDKIIIELHEKHGNQWAKISKALEGRTANAIKNHWNSTL	Myb_DNA-binding,Myb_DNA-binding
Nfowleri986_g2284.t1	Nfowleri986_g2284	Zn_clus	168	206	IACTACREKHIKCDKKIPSCTYCIKHGLICQYRKPKKRG	Zn_clus
Nfowleri986_g2308.t1	Nfowleri986_g2308	Myb_DNA-binding	231	277	KLKWQKSDDELLKKGIQEFGNDWTAIIIKYLPNWDAKELMERSQRLK	Myb_DNA-binding
Nfowleri986_g2344.t1	Nfowleri986_g2344	Zn_clus	389	427	VACSECRKAKKRCSGGRPCDRCASMGKQCKDEHSGKKRG	Zn_clus
Nfowleri986_g2471.t1	Nfowleri986_g2471	RWP-RK	117	166	FMSIDVVAMKSCLHLNQKEAAKKLNVSLSTLKRRFYEMRHELGCDKWPYP	RWP-RK
Nfowleri986_g2558.t1	Nfowleri986_g2558	Zn_clus	265	303	ISCVSCRVKHRKCDKKLPTCSYCALRGIECVYRKPRKKG	Zn_clus
Nfowleri986_g2563.t1	Nfowleri986_g2563	Myb_DNA-binding	906	950	NTWSKKDFQNYIRGCEKYGRNDIENIAKEVEGKSVAQVKKYSKVF	Myb_DNA-binding,Myb_DNA-binding
Nfowleri986_g2563.t1	Nfowleri986_g2563	Myb_DNA-binding	1007	1064	AKEFTPEEDSFICCMTAKLGYGYWEEVKAQIRKAWEFRFDWFIKTRTASEIQKRCDTL	Myb_DNA-binding,Myb_DNA-binding
Nfowleri986_g2679.t2	Nfowleri986_g2679	Zn_clus	275	313	IACVNCRSRHKKCEKNYPSCAQCIKRGVECSYRSPKKKG	Zn_clus
Nfowleri986_g2715.t1	Nfowleri986_g2715	AT_hook	53	65	ERKRGRPRKWTSE	AT_hook
Nfowleri986_g2811.t1	Nfowleri986_g2811	zf-C2H2	257	281	YKCTHPSCGKEFTSKGKLDKHLKKH	zf-C2H2,zf-C2H2,zf-C2H2,zf-C2H2,zf-C2H2
Nfowleri986_g2811.t1	Nfowleri986_g2811	zf-C2H2	286	311	HLCGFPSCRKTFSFRHELLEHIKLKH	zf-C2H2,zf-C2H2,zf-C2H2,zf-C2H2,zf-C2H2
Nfowleri986_g2811.t1	Nfowleri986_g2811	zf-C2H2	317	339	VCIICNKEFKDLQALQVHLRTIH	zf-C2H2,zf-C2H2,zf-C2H2,zf-C2H2,zf-C2H2
Nfowleri986_g2811.t1	Nfowleri986_g2811	zf-C2H2	346	371	FRCHHEDCNKCYTNKRNLDDHIKTTH	zf-C2H2,zf-C2H2,zf-C2H2,zf-C2H2,zf-C2H2
Nfowleri986_g2811.t1	Nfowleri986_g2811	zf-C2H2	377	400	FKCDICQRVLKHKASLRRHYKNVH	zf-C2H2,zf-C2H2,zf-C2H2,zf-C2H2,zf-C2H2
Nfowleri986_g2843.t1	Nfowleri986_g2843	zf-C2H2	1515	1537	FECSFCNRKFKRKSDIKVHIRRH	zf-C2H2,zf-C2H2
Nfowleri986_g2843.t1	Nfowleri986_g2843	zf-C2H2	1543	1568	YLCEIEGCGKAFTTASNLRRHNRNVH	zf-C2H2,zf-C2H2
Nfowleri986_g285.t1	Nfowleri986_g285	HMG_box	13	82	PKKPKTAYFLYCDDKREEAKKTLGGGKSASEVSKLLGEWWSKLTEEEKKPYNDRYKVAMEQHKKEMEHYK	HMG_box,HMG_box
Nfowleri986_g285.t1	Nfowleri986_g285	HMG_box	116	184	PKRPLTSYMLFSQDKRKEILQANPELKVTEVAKQVGAMWKEMSEEEKKPYNDKAAKLKKEYEVEKAKYD	HMG_box,HMG_box
Nfowleri986_g2864.t1	Nfowleri986_g2864	GATA	259	294	CSSCGVNDTPTWRKGPLGLGTLCNACGIKYSTHSLT	GATA
Nfowleri986_g2884.t1	Nfowleri986_g2884	Myb_DNA-binding	180	230	RLVWTPSLHDLFVKAVDKLGLYEARPKEILQLMNVDHITTTHIKSHLQKYR	Myb_DNA-binding
Nfowleri986_g2892.t1	Nfowleri986_g2892	Zn_clus	17	56	KPCSSCRNLHRKCDKLLPSCSHCLKRGYTCTYVSSPAEQR	Zn_clus
Nfowleri986_g2948.t1	Nfowleri986_g2948	Zn_clus	57	95	ISCLNCKKLHKKCNKKLPQCDRCVSKGISCQYPDPKKTK	Zn_clus
Nfowleri986_g3031.t1	Nfowleri986_g3031	Zn_clus	36	74	IACSSCRCMHKKCDKKLPICSECLLRGRECIYNIPKKKG	Zn_clus
Nfowleri986_g3083.t1	Nfowleri986_g3083	Myb_DNA-binding	91	137	RGAWTEEEDNHLRKLVEKFGAKKWSQIAQELPGRIGKQCRERWYNHL	Myb_DNA-binding,Myb_DNA-binding
Nfowleri986_g3083.t1	Nfowleri986_g3083	Myb_DNA-binding	143	188	KDWWTPEEDRIIIEYHEKHGNKWAQIAKILDGRTANAIKNHWNSTL	Myb_DNA-binding,Myb_DNA-binding
Nfowleri986_g3083.t2	Nfowleri986_g3083	Myb_DNA-binding	89	135	RGAWTEEEDNHLRKLVEKFGAKKWSQIAQELPGRIGKQCRERWYNHL	Myb_DNA-binding,Myb_DNA-binding
Nfowleri986_g3083.t2	Nfowleri986_g3083	Myb_DNA-binding	141	186	KDWWTPEEDRIIIEYHEKHGNKWAQIAKILDGRTANAIKNHWNSTL	Myb_DNA-binding,Myb_DNA-binding
Nfowleri986_g3092.t1	Nfowleri986_g3092	RWP-RK	11	60	TRIEITREMMARYFYCPQTLAARLLGVSISTLKRRFYDLHMGRWPYQCIS	RWP-RK
Nfowleri986_g3092.t2	Nfowleri986_g3092	RWP-RK	0	41	MMARYFYCPQTLAARLLGVSISTLKRRFYDLHMGRWPYQCIS	RWP-RK
Nfowleri986_g3093.t1	Nfowleri986_g3093	RWP-RK	236	283	NKIIIATSELVRCMNLPQTVAAKVLKVSLSTLKRRYYELGIGRWPAVQ	RWP-RK
Nfowleri986_g3205.t1	Nfowleri986_g3205	Zn_clus	30	68	KACMGCRKAHKRCSRQLPTCSRCQSKGLECIYEESSNNH	Zn_clus
Nfowleri986_g3252.t1	Nfowleri986_g3252	Zn_clus	352	392	RACINCRTAHAACDSGRPCKRCIQLGKADSCRDAERKRTKK	Zn_clus
Nfowleri986_g3300.t1	Nfowleri986_g3300	zf-C2H2	560	584	LSCNVCGETFPTRNSLFTHIKKEGH	zf-C2H2
Nfowleri986_g3330.t1	Nfowleri986_g3330	Zn_clus	41	79	IACQNCRARHKRCDKKMPSCSKCLSKGLTCIYSEPKKKG	Zn_clus
Nfowleri986_g3330.t2	Nfowleri986_g3330	Zn_clus	41	79	IACQNCRARHKRCDKKMPSCSKCLSKGLTCIKKGRTKGS	Zn_clus
Nfowleri986_g3374.t1	Nfowleri986_g3374	Myb_DNA-binding	7	53	GGPWKNSEDEILKAAVMKYGKNQWARVASLLNRKSPKQCKARWFEWL	Myb_DNA-binding,Myb_DNA-binding
Nfowleri986_g3374.t1	Nfowleri986_g3374	Myb_DNA-binding	59	103	KTEWTREEEEKLLHLAKIMPSQWRSIAPIVGRTASQCLEHYERML	Myb_DNA-binding,Myb_DNA-binding
Nfowleri986_g3399.t1	Nfowleri986_g3399	Myb_DNA-binding	57	106	KKKITKEESQLIAHVYAHHSGNWNKFMSDEKIQKLNKTERHLKNHINYLK	Myb_DNA-binding
Nfowleri986_g3522.t1	Nfowleri986_g3522	ARID	178	271	SLNDEQEETFLSRYLEFMYENIPLSFPNPFPKWRSIPLDMFRLFVQVKKNGGYSSMEMSDWNDVYSFMRNYCSIVKNPGGRLKILYQYYLLEFE	ARID
Nfowleri986_g3528.t1	Nfowleri986_g3528	Zn_clus	202	240	ISCITCRRGHKRCGRQLPSCHECISKGKVCDYPAAKKRG	Zn_clus
Nfowleri986_g3550.t1	Nfowleri986_g3550	Myb_DNA-binding	207	252	VSNWTDHEILRLLEGIEKFKDDWDSIAKHVQTRTKEECVLQFLQLP	Myb_DNA-binding
Nfowleri986_g3578.t1	Nfowleri986_g3578	Homeobox	1002	1062	SKQRKHFLPTNATEVLKDWFLEHIQHPYPSGQEKQALSQQTGLSYVQVSNWFTNTRKRSWQ	Homeobox
Nfowleri986_g3584.t1	Nfowleri986_g3584	Myb_DNA-binding	263	308	EETWTEEEKKIFAEKFTKHPKEMRTIAGFLPSRTTGDVVTFYYNYK	Myb_DNA-binding,Myb_DNA-binding,Myb_DNA-binding
Nfowleri986_g3584.t1	Nfowleri986_g3584	Myb_DNA-binding	381	426	PNEWSQVEINKLKNLITKFGSNFEKIAQKLKTKDEEQCRQFFEENK	Myb_DNA-binding,Myb_DNA-binding,Myb_DNA-binding
Nfowleri986_g3584.t1	Nfowleri986_g3584	Myb_DNA-binding	496	540	SIWTVSERDAFLEYFREYGRDWKKLAELIPTKTETQIRSLFLNYK	Myb_DNA-binding,Myb_DNA-binding,Myb_DNA-binding
Nfowleri986_g3598.t1	Nfowleri986_g3598	Myb_DNA-binding	65	110	REKWSEEEHEKFLEAIRIHGRDWKKVEDFIGTKTRKQIRSHAQKHF	Myb_DNA-binding
Nfowleri986_g3635.t1	Nfowleri986_g3635	Homeobox	432	491	KKNKRYLSDRAVKLLKEWLFMNWDNPYPDSNQKRELAKMADISVSQVNNYFINARRRICK	Homeobox
Nfowleri986_g3654.t2	Nfowleri986_g3654	Myb_DNA-binding	1843	1910	IPWSQEEEVLLMKIVKNMITDDLQQGEFVVNWNSVSDTLSNYLERLETNTLVPFRSAESCYHKYHQLA	Myb_DNA-binding
Nfowleri986_g3654.t3	Nfowleri986_g3654	Myb_DNA-binding	1875	1942	IPWSQEEEVLLMKIVKNMITDDLQQGEFVVNWNSVSDTLSNYLERLETNTLVPFRSAESCYHKYHQLA	Myb_DNA-binding
Nfowleri986_g3670.t1	Nfowleri986_g3670	Myb_DNA-binding	303	349	EGPWTEEEHEQFLKGFEACGKNWSKIADLYVPSRRRTQIASHAQKWF	Myb_DNA-binding
Nfowleri986_g3757.t1	Nfowleri986_g3757	Homeobox	1318	1369	ELRHFTVRHLRILESFYKDNKHPSPEECSSIAKQLRHPVEQVILYFYRYRTE	Homeobox,Myb_DNA-binding
Nfowleri986_g3757.t1	Nfowleri986_g3757	Myb_DNA-binding	1462	1521	DQKWTTEQDLKLLEGLSKIRELDPATGTFLAKPIKWQQLADSIGGGMTANRCRLRWTNVL	Homeobox,Myb_DNA-binding
Nfowleri986_g3757.t2	Nfowleri986_g3757	Homeobox	1312	1363	ELRHFTVRHLRILESFYKDNKHPSPEECSSIAKQLRHPVEQVILYFYRYRTE	Homeobox,Myb_DNA-binding
Nfowleri986_g3757.t2	Nfowleri986_g3757	Myb_DNA-binding	1456	1515	DQKWTTEQDLKLLEGLSKIRELDPATGTFLAKPIKWQQLADSIGGGMTANRCRLRWTNVL	Homeobox,Myb_DNA-binding
Nfowleri986_g3818.t1	Nfowleri986_g3818	Zn_clus	50	88	ISCNRCRRLHKGCDKKLPSCTKCLTRGVTCEYSNPQRKG	Zn_clus
Nfowleri986_g3906.t1	Nfowleri986_g3906	bZIP_1	127	166	AKDLRIKELEKRVKELENETEQLKKQLQEKKSGAPTSTTS	bZIP_1
Nfowleri986_g4093.t1	Nfowleri986_g4093	Myb_DNA-binding	609	655	HGTWSKEEHELFIKGLREVGRNWELIATKYIKSRARSQVASHAQKYF	Myb_DNA-binding
Nfowleri986_g4131.t1	Nfowleri986_g4131	RWP-RK	812	861	KKREISRQDMEKYFHVSQSVAAKLLGVSVSTLKRRFYEEFNMKWPYVPTK	RWP-RK
Nfowleri986_g4161.t1	Nfowleri986_g4161	RWP-RK	179	228	AANLSYSAIAQYFRLPLHEACVFLHVDESSLKKRCRELGIRRWPYRKRGI	RWP-RK
Nfowleri986_g4212.t1	Nfowleri986_g4212	Myb_DNA-binding	395	438	GERWTKEEVELFYSGLRQFGMDFSMISRLFPKRTRREIHQKYKS	Myb_DNA-binding
Nfowleri986_g4220.t1	Nfowleri986_g4220	HMG_box	482	541	SVSSTSFILFCKENRPRIAETNPELTFFEVRKKLEEMWRSMSSEEKQPYETRAKEMTDQL	HMG_box
Nfowleri986_g4250.t1	Nfowleri986_g4250	Myb_DNA-binding	290	336	TGWWSDDEHLRFLKGLKECGHNWSLISTKYVKTRGRRQCASHAQKWY	Myb_DNA-binding
Nfowleri986_g4286.t1	Nfowleri986_g4286	Myb_DNA-binding	291	339	CKRWTEEQNRLLKDAVLRYGPRNWKKIASEISGGMFTADQCNQHWHRVL	Myb_DNA-binding,Myb_DNA-binding
Nfowleri986_g4286.t1	Nfowleri986_g4286	Myb_DNA-binding	345	391	KGEWTQEEDNLLFDKVAEYGESSWTKVAEFLIGRTDIQCRHRYFQKK	Myb_DNA-binding,Myb_DNA-binding
Nfowleri986_g4559.t1	Nfowleri986_g4559	Zn_clus	288	326	LACVSCRKAHACCEDKRPCSRCIAHGLECQDQVGKKRGR	Zn_clus
Nfowleri986_g4559.t2	Nfowleri986_g4559	Zn_clus	288	326	LACVSCRKAHACCEDKRPCSRCIAHGLECQDQVGKKRGR	Zn_clus
Nfowleri986_g4589.t1	Nfowleri986_g4589	Zn_clus	333	367	SPCRECLKRRIACTKERPLCGNCLEAGTRCNYPSL	Zn_clus,Zn_clus
Nfowleri986_g4589.t1	Nfowleri986_g4589	Zn_clus	368	401	LECSRRKVCDRQRPICNNCKERKTECFYLSHKDR	Zn_clus,Zn_clus
Nfowleri986_g4589.t2	Nfowleri986_g4589	Zn_clus	321	355	SPCRECLKRRIACTKERPLCGNCLEAGTRCNYPSL	Zn_clus,Zn_clus
Nfowleri986_g4589.t2	Nfowleri986_g4589	Zn_clus	356	389	LECSRRKVCDRQRPICNNCKERKTECFYLSHKDR	Zn_clus,Zn_clus
Nfowleri986_g4595.t1	Nfowleri986_g4595	Zn_clus	270	309	YACTECRKAHKACSGERPCDRCKKLGMEDKCKSSVRKKRI	Zn_clus
Nfowleri986_g4595.t2	Nfowleri986_g4595	Zn_clus	270	309	YACTECRKAHKACSGERPCDRCKKLGMEDKCKSSVRKKRI	Zn_clus
Nfowleri986_g4595.t3	Nfowleri986_g4595	Zn_clus	270	309	YACTECRKAHKACSGERPCDRCKKLGMEDKCKSSVRKKRI	Zn_clus
Nfowleri986_g4614.t1	Nfowleri986_g4614	Zn_clus	501	538	ISCVHCRKQHKRCDRKLPSCDRCIQKGLTCMYKESKRI	Zn_clus
Nfowleri986_g4614.t2	Nfowleri986_g4614	Zn_clus	504	541	ISCVHCRKQHKRCDRKLPSCDRCIQKGLTCMYKESKRI	Zn_clus
Nfowleri986_g4638.t1	Nfowleri986_g4638	bZIP_1	291	323	DRILGELQQENQYLREAINQMNNATQDVLKQKA	bZIP_1,bZIP_1,bZIP_1,bZIP_1,bZIP_1,bZIP_1,bZIP_1,bZIP_1,bZIP_1
Nfowleri986_g4638.t1	Nfowleri986_g4638	bZIP_1	341	381	LKKKHAKLEEKIKKLTAEKSDLSKSYQILDKEVKELKKKSI	bZIP_1,bZIP_1,bZIP_1,bZIP_1,bZIP_1,bZIP_1,bZIP_1,bZIP_1,bZIP_1
Nfowleri986_g4638.t1	Nfowleri986_g4638	bZIP_1	452	492	ATNHVKMLEATVEQLDAQNKQLISEIDHKQADINQLSEEMS	bZIP_1,bZIP_1,bZIP_1,bZIP_1,bZIP_1,bZIP_1,bZIP_1,bZIP_1,bZIP_1
Nfowleri986_g4638.t1	Nfowleri986_g4638	bZIP_1	603	647	KESNQKLNSLVDTYKLKNDQLESTAQQLRHEIQELNLSIEQLISK	bZIP_1,bZIP_1,bZIP_1,bZIP_1,bZIP_1,bZIP_1,bZIP_1,bZIP_1,bZIP_1
Nfowleri986_g4638.t1	Nfowleri986_g4638	bZIP_1	651	704	QTNTYALDEKISSLETEIDLLKSKLEKSETKNKKHESTIEHLTKQNEFLKSSVD	bZIP_1,bZIP_1,bZIP_1,bZIP_1,bZIP_1,bZIP_1,bZIP_1,bZIP_1,bZIP_1
Nfowleri986_g4638.t1	Nfowleri986_g4638	bZIP_1	683	721	KKHESTIEHLTKQNEFLKSSVDDLKLLKDKIEQLESSNL	bZIP_1,bZIP_1,bZIP_1,bZIP_1,bZIP_1,bZIP_1,bZIP_1,bZIP_1,bZIP_1
Nfowleri986_g4638.t1	Nfowleri986_g4638	bZIP_1	704	742	DDLKLLKDKIEQLESSNLLLKRANENYHSMIYEQKRPSN	bZIP_1,bZIP_1,bZIP_1,bZIP_1,bZIP_1,bZIP_1,bZIP_1,bZIP_1,bZIP_1
Nfowleri986_g4638.t1	Nfowleri986_g4638	bZIP_1	751	797	QEQLNALLETIEESKTKIEQLTEENLQCKSELLRFEQDFAEMEKHLR	bZIP_1,bZIP_1,bZIP_1,bZIP_1,bZIP_1,bZIP_1,bZIP_1,bZIP_1,bZIP_1
Nfowleri986_g4638.t1	Nfowleri986_g4638	bZIP_1	783	825	LRFEQDFAEMEKHLRELEDEKHELIKNTYNKDVLKLEKENLDL	bZIP_1,bZIP_1,bZIP_1,bZIP_1,bZIP_1,bZIP_1,bZIP_1,bZIP_1,bZIP_1
Nfowleri986_g4667.t1	Nfowleri986_g4667	bZIP_1	183	213	GKTEMELKIIQLEKDKTELEKQVKEWQAKCE	bZIP_1,bZIP_1
Nfowleri986_g4667.t1	Nfowleri986_g4667	bZIP_1	217	254	KREREKSKQEKKKFEEEIAFLKKQNQQYAQELERLTMA	bZIP_1,bZIP_1
Nfowleri986_g4732.t1	Nfowleri986_g4732	HMG_box	587	617	DTASNMILLREQWRLLPHEERERYKRSVVVM	HMG_box,HMG_box,HMG_box
Nfowleri986_g4732.t1	Nfowleri986_g4732	HMG_box	656	715	LKRPLNAYNIFCKTHFPEFQQQYPDCTINQISKYIGEKWKSLSKEERQPYIDQSKKNSQP	HMG_box,HMG_box,HMG_box
Nfowleri986_g4732.t1	Nfowleri986_g4732	HMG_box	717	783	VKKPLSAYNIFCKSQFEIFKKKYPDLNIHLLSRKVADSWKSLSEDEKRIYYEGAQKQRQENLIQVHN	HMG_box,HMG_box,HMG_box
Nfowleri986_g4766.t1	Nfowleri986_g4766	Zn_clus	12	49	RACHWCRKAHLRCDMKRPCERCTKKGLECIEATDQPLP	Zn_clus
Nfowleri986_g4799.t1	Nfowleri986_g4799	RWP-RK	349	400	TMTTITFEELSMYFDWKLEHACEAIGISSTSMKKLCRHFNIPRWPYRKLRSL	RWP-RK
Nfowleri986_g4858.t1	Nfowleri986_g4858	Zn_clus	187	225	MSCQHCRSLHKRCDRSLPNCSRCVQTNHICLYPELTNKK	Zn_clus
Nfowleri986_g4875.t1	Nfowleri986_g4875	Myb_DNA-binding	473	523	RRRFTPEEDKKIKEGIAKNKKDNNIDWDGVAKYAGIERTKEQIKSRYLRMK	Myb_DNA-binding
Nfowleri986_g4875.t2	Nfowleri986_g4875	Myb_DNA-binding	506	556	RRRFTPEEDKKIKEGIAKNKKDNNIDWDGVAKYAGIERTKEQIKSRYLRMK	Myb_DNA-binding
Nfowleri986_g4875.t3	Nfowleri986_g4875	Myb_DNA-binding	484	534	RRRFTPEEDKKIKEGIAKNKKDNNIDWDGVAKYAGIERTKEQIKSRYLRMK	Myb_DNA-binding
Nfowleri986_g4899.t1	Nfowleri986_g4899	Zn_clus	432	470	IACVACRQRHKRCNRVLPSCSSCASKGIPCQYRTPRKKG	Zn_clus
Nfowleri986_g492.t1	Nfowleri986_g492	RWP-RK	3	53	SEYVRREDLKSLYALPMKEASKKLGVSESSLRNICRKHNIERWPYRKFQQL	RWP-RK
Nfowleri986_g4991.t1	Nfowleri986_g4991	Myb_DNA-binding	542	588	RKGWTRDEHIRFLIGVHLFGRGNWKSISNVIQGKSPKQVQSHAQKYF	Myb_DNA-binding
Nfowleri986_g5061.t1	Nfowleri986_g5061	RWP-RK	203	245	NYKEITLEEMSQYFHFPQTQAAELLGVLLRFYSFGIGRWPSYE	RWP-RK
Nfowleri986_g5061.t2	Nfowleri986_g5061	RWP-RK	181	223	NYKEITLEEMSQYFHFPQTQAAELLGVLLRFYSFGIGRWPSYE	RWP-RK
Nfowleri986_g5269.t2	Nfowleri986_g5269	RWP-RK	4	55	PKKKPTLEEISQRFHLPLQKAADDMGICQTLLKKFCRQYGITRWPYRRIRSI	RWP-RK
Nfowleri986_g5317.t1	Nfowleri986_g5317	Homeobox	153	212	KSKRFNIPKHARDILMEWLEKHFDHPYPSEEEKEELCKTTKLTMNQINTWFVNSRIRIWK	Homeobox,Homeobox
Nfowleri986_g5317.t1	Nfowleri986_g5317	Homeobox	287	343	RGNLPKSSVDCLQKWLFDNFNHPYPSDAEKDALATETSLTLTQVNNWFINARRRIWK	Homeobox,Homeobox
Nfowleri986_g5317.t2	Nfowleri986_g5317	Homeobox	144	185	SFNTAKSKDKSKKEKEELCKTTKLTMNQINTWFVNSRIRIWK	Homeobox,Homeobox
Nfowleri986_g5317.t2	Nfowleri986_g5317	Homeobox	260	316	RGNLPKSSVDCLQKWLFDNFNHPYPSDAEKDALATETSLTLTQVNNWFINARRRIWK	Homeobox,Homeobox
Nfowleri986_g5334.t1	Nfowleri986_g5334	ARID	22	115	DIDVEERDKFLRDLNEFMEKRGTPIPYDNLPQLGGRRLNVYKLWLQVWSRGGYEAVCENKQWTEVRDAYQVPKTCTSASYSLKMYYQKWLYSYE	ARID
Nfowleri986_g5350.t1	Nfowleri986_g5350	bZIP_1	370	416	RDQESTVKVKDSTIDSLQQAVKDLEKENKRLEEKKEKYRKECENANI	bZIP_1,bZIP_1,bZIP_1
Nfowleri986_g5350.t1	Nfowleri986_g5350	bZIP_1	582	660	AMLVSSQQEQIESLLLEITNLKKQLKETLKNGADISKAEMEGSTVMKQLKEDIEKKDQQIRTMEDNINRLNQEISVLKN	bZIP_1,bZIP_1,bZIP_1
Nfowleri986_g5350.t1	Nfowleri986_g5350	bZIP_1	633	715	DIEKKDQQIRTMEDNINRLNQEISVLKNVNYEKSEMEKMKQAYTDLEKERNELQSQSEMYQYELSSLTADYNQLLERSEELAE	bZIP_1,bZIP_1,bZIP_1
Nfowleri986_g5350.t2	Nfowleri986_g5350	bZIP_1	725	791	SLLLEITNLKKQLKETLKNGADISKAEMEGSTVMKQLKEDIEKKDQQIRTMEDNINRLNQEISVLKN	bZIP_1,bZIP_1
Nfowleri986_g5350.t2	Nfowleri986_g5350	bZIP_1	762	846	KEDIEKKDQQIRTMEDNINRLNQEISVLKNVNYEKSEMEKMKQAYTDLEKERNELQSQSEMYQYELSSLTADYNQLLERSEELAE	bZIP_1,bZIP_1
Nfowleri986_g5350.t3	Nfowleri986_g5350	bZIP_1	349	395	RDQESTVKVKDSTIDSLQQAVKDLEKENKRLEEKKEKYRKECENANI	bZIP_1,bZIP_1,bZIP_1
Nfowleri986_g5350.t3	Nfowleri986_g5350	bZIP_1	561	639	AMLVSSQQEQIESLLLEITNLKKQLKETLKNGADISKAEMEGSTVMKQLKEDIEKKDQQIRTMEDNINRLNQEISVLKN	bZIP_1,bZIP_1,bZIP_1
Nfowleri986_g5350.t3	Nfowleri986_g5350	bZIP_1	612	694	DIEKKDQQIRTMEDNINRLNQEISVLKNVNYEKSEMEKMKQAYTDLEKERNELQSQSEMYQYELSSLTADYNQLLERSEELAE	bZIP_1,bZIP_1,bZIP_1
Nfowleri986_g5384.t1	Nfowleri986_g5384	Zn_clus	64	103	IACEACRKKHKKCDRTLPRCIECTKRGLNCVYYEPKKEYL	Zn_clus
Nfowleri986_g5388.t1	Nfowleri986_g5388	Zn_clus	399	437	IACVQCRQLHKKCDKRLPSCSKCVSRGVECTYRTPKRNT	Zn_clus
Nfowleri986_g5388.t2	Nfowleri986_g5388	Zn_clus	505	543	IACVQCRQLHKKCDKRLPSCSKCVSRGVECTYRTPKRNT	Zn_clus
Nfowleri986_g5460.t1	Nfowleri986_g5460	Zn_clus	324	362	IACEQCRQQHRKCDKQLPKCYSCTQRGIECVYRESKRNK	Zn_clus
Nfowleri986_g5471.t1	Nfowleri986_g5471	Myb_DNA-binding	92	130	KLTLTKEQDMMLIEAVRQYTENNSPIQWKEINRKLFNNQ	Myb_DNA-binding,Myb_DNA-binding
Nfowleri986_g5471.t1	Nfowleri986_g5471	Myb_DNA-binding	148	177	KHRWSDEEDLELLHYCNKHDKKWSLIAQKE	Myb_DNA-binding,Myb_DNA-binding
Nfowleri986_g5488.t1	Nfowleri986_g5488	Zn_clus	373	412	IACIPCRKRHKKCDRRLPQCSECIRRSMECQFYEPKQKGR	Zn_clus
Nfowleri986_g5528.t1	Nfowleri986_g5528	bZIP_1	62	101	SKIVAKLESEHTLLKSENKTLKQQIENLESENKTLKDKLD	bZIP_1
Nfowleri986_g5545.t1	Nfowleri986_g5545	RWP-RK	301	348	FVRIDEEQIRKVFHLTQRQAASCLGVSLSTLKRRFYEMRDSLKMDKWP	RWP-RK
Nfowleri986_g5557.t3	Nfowleri986_g5557	Homeobox	215	272	KRKRSNFSKKDKELLIDWLHQHAEYPYPTDEEKEELLEKVSMTKDQLETWFVNNRKRL	Homeobox
Nfowleri986_g5557.t4	Nfowleri986_g5557	Homeobox	215	272	KRKRSNFSKKDKELLIDWLHQHAEYPYPTDEEKEELLEKVSMTKDQLETWFVNNRKRL	Homeobox
Nfowleri986_g566.t1	Nfowleri986_g566	Myb_DNA-binding	408	455	DGSWTEKEHEDFVRGLNECGKGKWREIAEKYVKTRTRTQVASHAQKYF	Myb_DNA-binding
Nfowleri986_g576.t1	Nfowleri986_g576	zf-C2H2	1106	1128	YVCDVCGKTFAQFANLKRHLRLH	zf-C2H2,zf-C2H2,zf-C2H2
Nfowleri986_g576.t1	Nfowleri986_g576	zf-C2H2	1134	1158	YTCTFEGCDKKFVRRSDLQTHMRIH	zf-C2H2,zf-C2H2,zf-C2H2
Nfowleri986_g576.t1	Nfowleri986_g576	zf-C2H2	1164	1189	YVCQVEGCGKTFTTCSNLRRHERSVH	zf-C2H2,zf-C2H2,zf-C2H2
Nfowleri986_g5813.t1	Nfowleri986_g5813	Zn_clus	91	129	AACTNCHKAHARCDIGRPCSRCIRLGLPCIEPMKRKTTR	Zn_clus
Nfowleri986_g5813.t2	Nfowleri986_g5813	Zn_clus	88	121	SKKAHARCDIGRPCSRCIRLGLPCIEPMKRKTTR	Zn_clus
Nfowleri986_g5851.t1	Nfowleri986_g5851	Zn_clus	402	440	KACFECQKRHTRCGFERPCTRCTKLGLNCVEVVSMKKRG	Zn_clus
Nfowleri986_g5854.t1	Nfowleri986_g5854	Zn_clus	75	113	IACVSCRKLHRKCDKTLPHCAYCVKTGKQCVYPSPRRGK	Zn_clus
Nfowleri986_g5896.t1	Nfowleri986_g5896	bZIP_1	331	394	EKEMKRQRRLIKNRESAQASRERKKVYIQGLEKKVDGLAQENSELHNHCSALEQENEILRQRLK	bZIP_1,bZIP_1
Nfowleri986_g5896.t1	Nfowleri986_g5896	bZIP_1	373	408	SELHNHCSALEQENEILRQRLKMLGEVVEEPSTKKR	bZIP_1,bZIP_1
Nfowleri986_g5917.t1	Nfowleri986_g5917	RWP-RK	450	501	HRKNIAFEDIAACFEMPIRDASQMLGVSLTQLKRLCREFQIPRWPFRRLNSI	RWP-RK
Nfowleri986_g5967.t1	Nfowleri986_g5967	Zn_clus	881	914	RACYHCRRSHLRCDNLRPCSRCTARGLDCYDMEQ	Zn_clus
Nfowleri986_g613.t1	Nfowleri986_g613	Myb_DNA-binding	118	165	SSGWTAEEELLLLEGIAHNGLGNWLDIAEHVGKTKSKYDCEIHYWTYY	Myb_DNA-binding
Nfowleri986_g6209.t1	Nfowleri986_g6209	Myb_DNA-binding	18	63	QQQWTLEEHDQFLQGLKRYGTDWNKIQNLIPTKEKNDIREYAKEFF	Myb_DNA-binding
Nfowleri986_g632.t1	Nfowleri986_g632	GATA	22	43	CWNCKTTQSPLWRKFNPTEPDC	GATA,GATA
Nfowleri986_g632.t1	Nfowleri986_g632	GATA	51	74	SSTTTTTKYLCNKCGLFYKRNKKQ	GATA,GATA
Nfowleri986_g6371.t1	Nfowleri986_g6371	GATA	518	558	CENPKCNTTDTPLWRKGFAVEGGRRANLCNACGLHYRKGHF	GATA
Nfowleri986_g6371.t2	Nfowleri986_g6371	GATA	282	322	CENPKCNTTDTPLWRKGFAVEGGRRANLCNACGLHYRKGHF	GATA
Nfowleri986_g6411.t1	Nfowleri986_g6411	Zn_clus	232	271	ISCERCRKRHTKCDKILPMCIYCKSNGLECIYMTPKKLRK	Zn_clus
Nfowleri986_g652.t1	Nfowleri986_g652	RWP-RK	27	78	KLDSLTYETIREYFVYTQTQAAKKLGVSVSTLKRKFYSLGYENRWPYIRTVT	RWP-RK
Nfowleri986_g6650.t1	Nfowleri986_g6650	bZIP_1	14	42	EVDVLKQRVKDLENENIKLKAKIEKLQNA	bZIP_1,bZIP_1,bZIP_1
Nfowleri986_g6650.t1	Nfowleri986_g6650	bZIP_1	57	84	ITNKLMKKLNRLKKEKETLAQQVEEEEE	bZIP_1,bZIP_1,bZIP_1
Nfowleri986_g6650.t1	Nfowleri986_g6650	bZIP_1	187	216	EKYRQKNLALLKEYSRLESENFILEQKILR	bZIP_1,bZIP_1,bZIP_1
Nfowleri986_g6707.t1	Nfowleri986_g6707	GATA	244	266	STMXNGKSLCNKCGLFLQRYKKD	GATA
Nfowleri986_g6707.t2	Nfowleri986_g6707	GATA	202	224	STMXNGKSLCNKCGLFLQRYKKD	GATA
Nfowleri986_g6849.t1	Nfowleri986_g6849	Zn_clus	65	103	RACVGCHKAKVKCSHERPCHRCTAKGIECVDYVPVQQQQ	Zn_clus
Nfowleri986_g7004.t1	Nfowleri986_g7004	Myb_DNA-binding	183	229	KGGWSEEEDEMLRRAVQLYGGKNWKKIAETLQNRTSVQCLHRWQKVL	Myb_DNA-binding,Myb_DNA-binding,Myb_DNA-binding
Nfowleri986_g7004.t1	Nfowleri986_g7004	Myb_DNA-binding	235	281	KGPWTKEEDETILQLVKTYGAENWSMIASHLPGRIGKQCRERWYNHL	Myb_DNA-binding,Myb_DNA-binding,Myb_DNA-binding
Nfowleri986_g7004.t1	Nfowleri986_g7004	Myb_DNA-binding	287	332	KEPWTEEEEQLLLEAQRKLGNKWAEISKQIPGRTDNACKNHFNSLI	Myb_DNA-binding,Myb_DNA-binding,Myb_DNA-binding
Nfowleri986_g7036.t1	Nfowleri986_g7036	RWP-RK	13	64	RKKEITFQDIQENFDLPIKEAADAMQISLTQLKRICRENDIPRWPYRKLQAL	RWP-RK
Nfowleri986_g704.t1	Nfowleri986_g704	Homeobox	704	763	SKRRGNLPRHATNVLKSWLFSHFLHPYPSESEKKDLCMETGLTLTQVNNWFINQRVRTWR	Homeobox
Nfowleri986_g7090.t1	Nfowleri986_g7090	KilA-N	63	154	DHSRTPSTIREKIQQYYSIESLIELQDPEALDILRDYLRQRKNEEYLSFLEMRRDFRERQNNIMIRNRQSCSRDRSIDFDDEFDSFIVIDTN	KilA-N
Nfowleri986_g7200.t1	Nfowleri986_g7200	Homeobox	278	334	SSTRNLPKDAVAILKNWFFEHQTHPYPTEEEKAMLCEKTGLSQKRINYWFINARRRL	Homeobox
Nfowleri986_g7235.t1	Nfowleri986_g7235	Myb_DNA-binding	354	400	TGTWSKYEHDMFLKGLDEVGKNWKIISESYVTTRKRTQIASHAQKYF	Myb_DNA-binding
Nfowleri986_g7339.t1	Nfowleri986_g7339	SRF-TF	8	58	QPLTDERNRHVTFNKRKQGLVKKAMELSILCNCQISLVIFNSENQLFEYCS	SRF-TF
Nfowleri986_g7377.t1	Nfowleri986_g7377	RWP-RK	649	704	SFKEIPIDSIIQNLHLPQKEAAKALGVSVSTLKRRFYSVREQIGIEKWPTITLSKV	RWP-RK
Nfowleri986_g7408.t1	Nfowleri986_g7408	Zn_clus	512	549	FACLECKESHRKCSRNLPACSRCIKRGLKCEYPDPPIS	Zn_clus
Nfowleri986_g7411.t1	Nfowleri986_g7411	Zn_clus	202	241	MACTHCRRSHRKCDKLHPCGECKRRGLQHECVFSEPKKRG	Zn_clus
Nfowleri986_g7411.t2	Nfowleri986_g7411	Zn_clus	201	240	MACTHCRRSHRKCDKLHPCGECKRRGLQHECVFSEPKKRG	Zn_clus
Nfowleri986_g7411.t3	Nfowleri986_g7411	Zn_clus	200	239	MACTHCRRSHRKCDKLHPCGECKRRGLQHECVFSEPKKRG	Zn_clus
Nfowleri986_g7434.t1	Nfowleri986_g7434	HMG_box	122	203	NRLPSTYCLYVKANWEKSKEEYFANQEYYDNLYSDVKGRFNLMTAKILSARWKLLSDEEKNKYREEFQKLQEIQKAEKKATT	HMG_box,HMG_box
Nfowleri986_g7434.t1	Nfowleri986_g7434	HMG_box	209	275	IKKPRPPFILFKMDIFASVKEQFPDLNVQQWNLISAELYKNLPEEKAAHYRNLSQKERVEYYRKKEE	HMG_box,HMG_box
Nfowleri986_g7471.t1	Nfowleri986_g7471	GATA	125	159	CANCQSESTPMWRKRLMGEILCNKCGLYLVRHGKT	GATA
Nfowleri986_g7471.t2	Nfowleri986_g7471	GATA	125	159	CANCQSESTPMWRKRLMGEILCNKCGLYLVRHGKT	GATA
Nfowleri986_g7550.t1	Nfowleri986_g7550	Zn_clus	174	212	IACVQCRSRHKKCDRTLPSCLNCVKRGVECTYRSPKMKG	Zn_clus
Nfowleri986_g7550.t2	Nfowleri986_g7550	Zn_clus	174	207	IACVQCRSRHKLPSCLNCVKRGVECTYRSPKMKG	Zn_clus
Nfowleri986_g7587.t1	Nfowleri986_g7587	RWP-RK	290	341	SSVTFTISQLQPYFETPIKNVAAMLNISLTQLKRICRGIGIPRWPYRKIQSY	RWP-RK
Nfowleri986_g7698.t1	Nfowleri986_g7698	RWP-RK	150	200	RLKVNYQEMSKYFHAPQIVAARMLGVSVSTLKRRYKEVSKGERWPYSKMSL	RWP-RK
Nfowleri986_g7737.t1	Nfowleri986_g7737	Zn_clus	20	57	NNNRKAHRKCDRLYPVCSECNCRGLADKCSYQQPKKRG	Zn_clus
Nfowleri986_g7766.t1	Nfowleri986_g7766	Myb_DNA-binding	66	112	QVKWSEEDDRILRMYAEKEYSWKEIATLFLHDKFTPQQLHQRWKRVL	Myb_DNA-binding,Myb_DNA-binding
Nfowleri986_g7766.t1	Nfowleri986_g7766	Myb_DNA-binding	118	164	REPWTEEEDRAIIEYVKKNGCSWSKLRTLLGTRRTDTMVRQRWLKIT	Myb_DNA-binding,Myb_DNA-binding
Nfowleri986_g7766.t2	Nfowleri986_g7766	Myb_DNA-binding	30	76	QVKWSEEDDRILRMYAEKEYSWKEIATLFLHDKFTPQQLHQRWKRVL	Myb_DNA-binding,Myb_DNA-binding
Nfowleri986_g7766.t2	Nfowleri986_g7766	Myb_DNA-binding	82	128	REPWTEEEDRAIIEYVKKNGCSWSKLRTLLGTRRTDTMVRQRWLKIT	Myb_DNA-binding,Myb_DNA-binding
Nfowleri986_g7768.t1	Nfowleri986_g7768	zf-C2H2	2	24	FLCKKCNQTFTNIFDYKKHIVGH	zf-C2H2,zf-C2H2
Nfowleri986_g7768.t1	Nfowleri986_g7768	zf-C2H2	61	83	FLCKKCNQGFADIFEYKKHISTH	zf-C2H2,zf-C2H2
Nfowleri986_g7838.t1	Nfowleri986_g7838	HMG_box	528	569	KNNAYNSYVKEHYKRFKEHHPHLKQGEIMKLVAQSYREQRHG	HMG_box
Nfowleri986_g7917.t1	Nfowleri986_g7917	Myb_DNA-binding	427	456	KGWWTEDEHERFLQGLKECGNNWKLIAENQ	Myb_DNA-binding
Nfowleri986_g7917.t2	Nfowleri986_g7917	Myb_DNA-binding	440	469	KGWWTEDEHERFLQGLKECGNNWKLIAENQ	Myb_DNA-binding
Nfowleri986_g7917.t3	Nfowleri986_g7917	Myb_DNA-binding	439	468	KGWWTEDEHERFLQGLKECGNNWKLIAENQ	Myb_DNA-binding
Nfowleri986_g806.t1	Nfowleri986_g806	Runt	50	136	FFQSYFEFLNDLSKKYLHVMIVAGNHEYYKNEYWTCNEQMKKICSQFNNVHFLNRESVEITSKRGEKILFLGCALWSHVPDHATSVV	Runt
Nfowleri986_g806.t2	Nfowleri986_g806	Runt	365	434	FQSYFEFLNDLSKKYLHVMIVAGNHEYYKNEYWTCNEQMKKICSQFNNVHFLNRESVEITSKRGEKILFL	Runt
Nfowleri986_g806.t3	Nfowleri986_g806	Runt	359	428	FQSYFEFLNDLSKKYLHVMIVAGNHEYYKNEYWTCNEQMKKICSQFNNVHFLNRESVEITSKRGEKILFL	Runt
Nfowleri986_g8087.t1	Nfowleri986_g8087	GATA	7	47	CGNVKCKTNQTPLWRKGWTTKEGKPVMLCNACGLHYKKGHF	GATA
Nfowleri986_g8293.t1	Nfowleri986_g8293	GATA	111	145	CANCQATESPVWRKGNHDEMLCNKCGLYRLRYGKN	GATA
Nfowleri986_g8294.t1	Nfowleri986_g8294	GATA	94	128	CENCKTVETPVWRKGSNGEPLCNKCGLYELRHGRS	GATA
Nfowleri986_g8314.t1	Nfowleri986_g8314	HMG_box	14	88	PKKVPTAYALYCQDNMERVKKENEGKKQSEIKKILSSEWKEADEQTKEKYNTLHKKAKAEANGEEFDSSANKRKR	HMG_box,HMG_box
Nfowleri986_g8314.t1	Nfowleri986_g8314	HMG_box	111	182	PQKTPTAYALFCAEKSDEVKKSDSGLKASEVKKKLSEMWKGMSKEEKKPYEEQSKKLKPATPKKASKKKEEE	HMG_box,HMG_box
Nfowleri986_g8391.t1	Nfowleri986_g8391	RWP-RK	96	142	CRLQVSKYFHSPQSIAARMLGVSVSTLKRRYKEVSNGNRWPYSKMSL	RWP-RK
Nfowleri986_g8392.t1	Nfowleri986_g8392	HTH_psq	99	127	GASQALAARLLGVSVSTLKRRFKESYEVQ	HTH_psq
Nfowleri986_g8392.t2	Nfowleri986_g8392	HTH_psq	145	173	GASQALAARLLGVSVSTLKRRFKESYEVQ	HTH_psq
Nfowleri986_g8392.t3	Nfowleri986_g8392	HTH_psq	5	33	GASQALAARLLGVSVSTLKRRFKESYEVQ	HTH_psq
Nfowleri986_g8416.t1	Nfowleri986_g8416	Zn_clus	34	72	RACLSCHSAHVACDSERPCRRCKKKGIPCVDYIPSKKSK	Zn_clus
Nfowleri986_g8693.t2	Nfowleri986_g8693	Zn_clus	73	111	IACRECRKGHRKCDKALPICSNCKRKGKECVYPQAKRNR	Zn_clus
Nfowleri986_g8748.t1	Nfowleri986_g8748	RWP-RK	102	148	GRLHVSKYFHASQMIAARMLGVSVSTLKRRYKEVSNGNRWPYSKMSL	RWP-RK
Nfowleri986_g8791.t1	Nfowleri986_g8791	Homeobox	311	370	AKKKKNFSKSATDVLNVWFFQHLHDPYPSDDEKRILSQQTGLSLSQVNNWFGNKRMRYKR	Homeobox
Nfowleri986_g8821.t1	Nfowleri986_g8821	Myb_DNA-binding	415	461	SRYWTQEEHKLFLEGIEKYGKKDVKAIASHVGTRNATQVRTHAQKYY	Myb_DNA-binding
Nfowleri986_g8872.t1	Nfowleri986_g8872	ARID	153	237	ELNKIQKDIYNKILKSVKHPDTKSIKRDIPSILKYIYIQQKLASLNSTNLLNQVKDHGGIVQIESQNKWSKIAKALNINLKFPED	ARID
Nfowleri986_g8933.t1	Nfowleri986_g8933	E2F_TDP	133	198	RDDSSLRLLTRKFIHLIAEAKDGVLDLNHAAETLSVQKRRIYDITNVLEGIGLIEKKSKNNIQWLG	E2F_TDP
Nfowleri986_g8967.t1	Nfowleri986_g8967	Homeobox	567	626	RSTNRRLPNEAKKILENWFLEHYRHPYPTNEEKQWLSDQTQLNLTQINNWFINKRGRSLK	Homeobox
Nfowleri986_g896.t1	Nfowleri986_g896	AT_hook	676	688	KRKVGRPRKHPLP	AT_hook,AT_hook,AT_hook,AT_hook,AT_hook,AT_hook,AT_hook,AT_hook,AT_hook
Nfowleri986_g896.t1	Nfowleri986_g896	AT_hook	695	707	KRKVGRPKKNVSQ	AT_hook,AT_hook,AT_hook,AT_hook,AT_hook,AT_hook,AT_hook,AT_hook,AT_hook
Nfowleri986_g896.t1	Nfowleri986_g896	AT_hook	727	738	KRRVGRPRKEEV	AT_hook,AT_hook,AT_hook,AT_hook,AT_hook,AT_hook,AT_hook,AT_hook,AT_hook
Nfowleri986_g896.t1	Nfowleri986_g896	AT_hook	784	796	KRKVGRPKKNTTP	AT_hook,AT_hook,AT_hook,AT_hook,AT_hook,AT_hook,AT_hook,AT_hook,AT_hook
Nfowleri986_g896.t1	Nfowleri986_g896	AT_hook	811	823	KRKVGRPKKEETL	AT_hook,AT_hook,AT_hook,AT_hook,AT_hook,AT_hook,AT_hook,AT_hook,AT_hook
Nfowleri986_g896.t1	Nfowleri986_g896	AT_hook	973	984	KRKVGRPKKEEV	AT_hook,AT_hook,AT_hook,AT_hook,AT_hook,AT_hook,AT_hook,AT_hook,AT_hook
Nfowleri986_g896.t1	Nfowleri986_g896	AT_hook	1052	1064	KRKVGRPRKDESS	AT_hook,AT_hook,AT_hook,AT_hook,AT_hook,AT_hook,AT_hook,AT_hook,AT_hook
Nfowleri986_g896.t1	Nfowleri986_g896	AT_hook	1070	1082	KRKVGRPRKDQSA	AT_hook,AT_hook,AT_hook,AT_hook,AT_hook,AT_hook,AT_hook,AT_hook,AT_hook
Nfowleri986_g896.t1	Nfowleri986_g896	AT_hook	1089	1101	AKKLGRPRKVIES	AT_hook,AT_hook,AT_hook,AT_hook,AT_hook,AT_hook,AT_hook,AT_hook,AT_hook
Nfowleri986_g9002.t1	Nfowleri986_g9002	RWP-RK	141	186	SKISLKASDLIRVMALPQSMAAKELGVSLSTLKRRFYDLKMGRWPG	RWP-RK
Nfowleri986_g9088.t1	Nfowleri986_g9088	Myb_DNA-binding	15	59	SLFTAEDDQKLIEGYKKYGNNWKDISREYFNGRFKTNQLFQRYKR	Myb_DNA-binding,Myb_DNA-binding
Nfowleri986_g9088.t1	Nfowleri986_g9088	Myb_DNA-binding	67	114	ESTWSKNEDIELLSVYHHFDGSWIQMSKKYYKDTRTDNQLSNRWASLK	Myb_DNA-binding,Myb_DNA-binding
Nfowleri986_g9116.t1	Nfowleri986_g9116	bZIP_1	269	325	EELKKKERRLVRNRQSAQASRERKKQYIQSLEAKVAELEKKVHELEEENNELKKKQK	bZIP_1
Nfowleri986_g9119.t1	Nfowleri986_g9119	Myb_DNA-binding	321	366	ARWTEEENKKLFEAYIKYDGKNWSSIAKAVGNKTSDQCNQHWWRVL	Myb_DNA-binding,Myb_DNA-binding
Nfowleri986_g9119.t1	Nfowleri986_g9119	Myb_DNA-binding	372	418	KQPWSPEEDQRLIDRVKEVGESSWKKVSQGLKGRTDLQCRHRYNQLK	Myb_DNA-binding,Myb_DNA-binding
Nfowleri986_g9341.t1	Nfowleri986_g9341	Fork_head	735	823	KPDIPYSAMIAHALLKAPNYMLPLKSIYAWISDNYPFYDPSETGWKSSVRHNLSTNSKYFRRVSPEEWRAINGEEKKPTQQRKVGKEKK	Fork_head
Nfowleri986_g9446.t1	Nfowleri986_g9446	Myb_DNA-binding	209	248	GPPWSQDELISFLVAYNQHKNDWERIKEVLPNRSTQMIQG	Myb_DNA-binding
Nfowleri986_g9482.t1	Nfowleri986_g9482	CBFB_NFYA	493	551	EGTIYVNPKQYHRILKRRIARAKLEHQMKNAGQKEKASYKYNSRHEWAKKRARGPGGRF	CBFB_NFYA
Nfowleri986_g9537.t1	Nfowleri986_g9537	Myb_DNA-binding	389	439	KVFWSEEEVDALLAGYKRFGGNWAKILATYKKMFNPVRDSLSLRDKYRNLV	Myb_DNA-binding
Nfowleri986_g9604.t1	Nfowleri986_g9604	bZIP_1	394	433	DETTKHLTETVDELEQENQELKQRIQDLETENAELTHHKR	bZIP_1
Nfowleri986_g9604.t2	Nfowleri986_g9604	bZIP_1	402	441	DETTKHLTETVDELEQENQELKQRIQDLETENAELTHHKR	bZIP_1
Nfowleri986_g9604.t3	Nfowleri986_g9604	bZIP_1	391	430	DETTKHLTETVDELEQENQELKQRIQDLETENAELTHHKR	bZIP_1
Nfowleri986_g9674.t2	Nfowleri986_g9674	Myb_DNA-binding	369	415	KQGWTKEEHILFLKGLELHGKGNWKEISNIVVTRTPTQIQSHAQKYF	Myb_DNA-binding
Nfowleri986_g9674.t3	Nfowleri986_g9674	Myb_DNA-binding	369	415	KQGWTKEEHILFLKGLELHGKGNWKEISNIVVTRTPTQIQSHAQKYF	Myb_DNA-binding
Nfowleri986_g9749.t1	Nfowleri986_g9749	Zn_clus	348	386	IACTNCRSRHKKCTRELPVCTYCKKMGKPCIYLKSRKGQ	Zn_clus
Nfowleri986_g9773.t1	Nfowleri986_g9773	bZIP_1	235	298	TAEQKEEKKKLRNRYTAKVSRDRKKKELEDLRNENENLRKERDSLKKQCEEHVQTINRLNLELN	bZIP_1
Nfowleri986_g9815.t1	Nfowleri986_g9815	Zn_clus	287	325	IACLACRKIHKRCGMKLPTCTRCLTKGVHCEYKEPVFKK	Zn_clus
Nfowleri986_g9834.t1	Nfowleri986_g9834	SRF-TF	77	127	EFIQDKSRRHITFSKRKAGIMKKAYELSTLTGTQVLLLVASETGHVYTFAT	SRF-TF
Nfowleri986_g983.t1	Nfowleri986_g983	Myb_DNA-binding	480	531	RVVFTIAEDNLLIMGLKKHWKPGGTIKWDKIKNDMFPNKTSKQLRVRYKNMI	Myb_DNA-binding
Nfowleri986_g988.t1	Nfowleri986_g988	SART-1	9	113	YLSIEETNEIRKKLGLKPLNVTNQTTTSASSDLKDEPKNEEDEASEVHKRIELAKIKRKERELKRIKGEDDEEDIKPTVVKKEKQVILETNEDDEEIIQKSSKSK	SART-1,SART-1
Nfowleri986_g988.t1	Nfowleri986_g988	SART-1	72	413	KRIKGEDDEEDIKPTVVKKEKQVILETNEDDEEIIQKSSKSKFYDLHASKPSIASDFEVVKKKKAKNIRVKDKLSEPSATSSGTDLLAMMELNASMLDEEIKPTSRAERTLTRREENILLEEREKDRSYQEAIDKAHEQSKILHQSFTPNFESNREEDFELNYNQGKKYDATKHFVKTISIEKSANEEEETVINKRKRKSQSLRTKDADGDHVMEETSQTTTVVPTIEVKKEEEPQILQEEIIKEPLVSDGLLATLEFAKQQGFLEDKRVGRNKDKSHIEERQKSKLLDNNEDIDFVIEHLDQYGRATTPKQAYINFSHSYHGNKPKKKKVAKEKKKMELER	SART-1,SART-1
Nfowleri986_g9901.t1	Nfowleri986_g9901	HMG_box	781	850	LKKPKTSFFLYCDDYRERVKEELGGNVSASEVAKEVGKRWKDLSMEEKQVYIEKQKELQTEYEKKKKENT	HMG_box
Nfowleri986_g9901.t2	Nfowleri986_g9901	HMG_box	768	837	LKKPKTSFFLYCDDYRERVKEELGGNVSASEVAKEVGKRWKDLSMEEKQVYIEKQKELQTEYEKKKKENT	HMG_box
Nfowleri986_g9903.t1	Nfowleri986_g9903	RWP-RK	133	184	RLHVTHKEMSRYFNASQITAARLLGVSVSTLKRRYKEVSNGSRWPYSKLSTS	RWP-RK
Nfowleri986_g9903.t2	Nfowleri986_g9903	RWP-RK	73	124	RLHVTHKEMSRYFNASQITAARLLGVSVSTLKRRYKEVSNGSRWPYSKLSTS	RWP-RK
Nfowleri986_g9975.t1	Nfowleri986_g9975	Myb_DNA-binding	32	77	RLSWTNELHNLFVEAVQALGLENAAPKAIKNMMGVSYVTKSDDIIS	Myb_DNA-binding
Nfowleri986_g9975.t2	Nfowleri986_g9975	Myb_DNA-binding	32	75	RLSWTNELHNLFVEAVQALGLENAAPKAIKNMMGVSYVTKYRMQ	Myb_DNA-binding
Nfowleri986_g9986.t1	Nfowleri986_g9986	CENP-B_N	5	37	QFHSVRQVAKAFHCSPSTVHYWKKKRQQQEREE	CENP-B_N

## Sheet: Nfowleri30863
N. fowleri transcript	N. fowleri gene	DNA-binding domain ID (Pfam)	DNA-binding domain start	DNA-binding domain stop	DNA-binding domain amino acids	Transcription factor family
Nfowleri30863_g1003.t1	Nfowleri30863_g1003	Zn_clus	65	103	RACVGCHKAKVKCSHERPCHRCTAKGIECVDYVPVQQQQ	Zn_clus
Nfowleri30863_g10201.t1	Nfowleri30863_g10201	Zn_clus	348	386	IACTNCRSRHKKCTRELPVCTYCKKMGKPCIYLKSRKGQ	Zn_clus
Nfowleri30863_g10236.t1	Nfowleri30863_g10236	Myb_DNA-binding	291	339	CKRWTEEQNRLLKDAVLRYGPRNWKKIASEISGGMFTADQCNQHWHRVL	Myb_DNA-binding,Myb_DNA-binding
Nfowleri30863_g10236.t1	Nfowleri30863_g10236	Myb_DNA-binding	345	391	KGEWTQEENNLLFDKVAEYGESSWTKVAEFLIGRTDIQCRHRYFQKK	Myb_DNA-binding,Myb_DNA-binding
Nfowleri30863_g10343.t1	Nfowleri30863_g10343	GATA	94	128	CENCKTVETPVWRKGSNGEPLCNKCGLYELRHGRS	GATA
Nfowleri30863_g10344.t1	Nfowleri30863_g10344	GATA	111	145	CANCQATESPVWRKGNHDEMLCNKCGLYRLRYGKN	GATA
Nfowleri30863_g10443.t1	Nfowleri30863_g10443	Myb_DNA-binding	7	53	GGPWKNSEDEILKAAVMKYGKNQWARVASLLNRKSPKQCKARWFEWL	Myb_DNA-binding,Myb_DNA-binding
Nfowleri30863_g10443.t1	Nfowleri30863_g10443	Myb_DNA-binding	59	103	KTEWTREEEEKLLHLAKIMPSQWRSIAPIVGRTASQCLEHYERML	Myb_DNA-binding,Myb_DNA-binding
Nfowleri30863_g10551.t1	Nfowleri30863_g10551	RWP-RK	191	241	HKISITKEELLSVLHLSQTQACQILGCSVSTVKRRFYDLKEEIGISQWPKD	RWP-RK
Nfowleri30863_g10713.t1	Nfowleri30863_g10713	bZIP_1	254	285	HTQKIEDLQERIHHLEKENQSLKEQLKMSKGD	bZIP_1
Nfowleri30863_g10736.t1	Nfowleri30863_g10736	GATA	258	293	CSSCGVNDTPTWRKGPLGLGTLCNACGIKYSTHSLT	GATA
Nfowleri30863_g10757.t1	Nfowleri30863_g10757	zf-C2H2	162	184	FECSFCNRKFKRKSDIKVHIRRH	zf-C2H2,zf-C2H2
Nfowleri30863_g10757.t1	Nfowleri30863_g10757	zf-C2H2	190	215	YLCEIEGCGKAFTTASNLRRHNRNVH	zf-C2H2,zf-C2H2
Nfowleri30863_g10838.t1	Nfowleri30863_g10838	HMG_box	3	72	LKRPASSYILFCNDHRAEVKTKLGENAKPKEVQKELSKLWNDASEATKEKYKKLYEENKADYNKKAEALK	HMG_box,HMG_box
Nfowleri30863_g10838.t1	Nfowleri30863_g10838	HMG_box	114	175	KPRGMTGYNLYMKENKEKLKSDKLEGKKLTEKVRKMWNNLAEDEKKKYNERAAKLAPEKKDE	HMG_box,HMG_box
Nfowleri30863_g10953.t1	Nfowleri30863_g10953	Homeobox	278	334	SSTRNLPKDAVAILKNWFFEHQTHPYPTEEEKAMLCEKTGLSQKRINYWFINARRRL	Homeobox
Nfowleri30863_g10995.t2	Nfowleri30863_g10995	RWP-RK	4	55	PKKKPTLEEISQRFHLPLQKAADDMGICQTLLKKFCRQYGITRWPYRRIRSI	RWP-RK
Nfowleri30863_g11014.t1	Nfowleri30863_g11014	Zn_clus	286	324	IACLACRKIHKRCGMKLPTCTRCLTKGVHCEYKEPVFKK	Zn_clus
Nfowleri30863_g11014.t2	Nfowleri30863_g11014	Zn_clus	286	324	IACLACRKIHKRCGMKLPTCTRCLTKGVHCEYKEPVFKK	Zn_clus
Nfowleri30863_g11014.t3	Nfowleri30863_g11014	Zn_clus	287	317	ACLACHKKLPTCTRCLTKGVHCEYKEPVFKK	Zn_clus
Nfowleri30863_g11068.t1	Nfowleri30863_g11068	Zn_clus	392	430	IACVPCRRLHKRCDKKYPSCSKCLSRGVTCEYKIPRKKG	Zn_clus
Nfowleri30863_g11068.t2	Nfowleri30863_g11068	Zn_clus	331	369	IACVPCRRLHKRCDKKYPSCSKCLSRGVTCEYKIPRKKG	Zn_clus
Nfowleri30863_g11241.t1	Nfowleri30863_g11241	Zn_clus	164	202	IACVNCRRLHRKCDKKLPSCSECIDKVKECYYRTPKKKG	Zn_clus
Nfowleri30863_g11241.t2	Nfowleri30863_g11241	Zn_clus	164	202	IACVNCRRLHRKCDKKLPSCSECIDKVKECYYRTPKKKG	Zn_clus
Nfowleri30863_g11272.t1	Nfowleri30863_g11272	Myb_DNA-binding	32	75	RLSWTNELHNLFVEAVQALGLENAAPKAIKNMMGVSYVTKYRMQ	Myb_DNA-binding
Nfowleri30863_g11272.t2	Nfowleri30863_g11272	Myb_DNA-binding	32	77	RLSWTNELHNLFVEAVQALGLENAAPKAIKNMMGVSYVTKSDDIIS	Myb_DNA-binding
Nfowleri30863_g11292.t1	Nfowleri30863_g11292	Myb_DNA-binding	91	137	RGAWTEEEDNHLRKLVEKFGAKKWSQIAQELPGRIGKQCRERWYNHL	Myb_DNA-binding,Myb_DNA-binding
Nfowleri30863_g11292.t1	Nfowleri30863_g11292	Myb_DNA-binding	143	188	KDWWTPEEDRIIIEYHEKHGNKWAQIAKILDGRTANAIKNHWNSTL	Myb_DNA-binding,Myb_DNA-binding
Nfowleri30863_g11337.t1	Nfowleri30863_g11337	HMG_box	591	621	ETSQLKILVWAQWQLLSDAEKKKYIDLSLNG	HMG_box,HMG_box,HMG_box
Nfowleri30863_g11337.t1	Nfowleri30863_g11337	HMG_box	711	769	VKKPISGYNSFVKSVFPTFQEQYPDVDKKQITKLIGQKWKSMSEEEKKPYLEIAKQAQP	HMG_box,HMG_box,HMG_box
Nfowleri30863_g11337.t1	Nfowleri30863_g11337	HMG_box	771	837	VKKPLNAYNIYCKEKYSQFKAENPTLPPNEVSRMVAQSWKNASKQEKQTYFEMADQWKKDHGMQETS	HMG_box,HMG_box,HMG_box
Nfowleri30863_g11353.t1	Nfowleri30863_g11353	Myb_DNA-binding	136	181	VSNWTDHEILRLLEGIEKFKDDWDSIAKHVQTRTKEECVLQFLQLP	Myb_DNA-binding
Nfowleri30863_g11353.t2	Nfowleri30863_g11353	Myb_DNA-binding	168	213	VSNWTDHEILRLLEGIEKFKDDWDSIAKHVQTRTKEECVLQFLQLP	Myb_DNA-binding
Nfowleri30863_g11383.t1	Nfowleri30863_g11383	bZIP_1	35	74	VETMKDLKREINTLKEENRDLKREINTLKEENRDLKREIV	bZIP_1,bZIP_1,bZIP_1
Nfowleri30863_g11383.t1	Nfowleri30863_g11383	bZIP_1	70	109	KREIVALQEENRDLKSENMDLKREINTLKENSEVIERENK	bZIP_1,bZIP_1,bZIP_1
Nfowleri30863_g11383.t1	Nfowleri30863_g11383	bZIP_1	96	128	TLKENSEVIERENKDFRSEIQTLKEWLGAVESD	bZIP_1,bZIP_1,bZIP_1
Nfowleri30863_g11583.t1	Nfowleri30863_g11583	Sigma70_r2	412	482	LVKHYQKLIESLAYKYSKGQSHHEDLVQVGMVGLIGAINRFDMSFERKFEAFLVPTVIGEIKRYLRDKTWS	Sigma70_r2
Nfowleri30863_g11583.t2	Nfowleri30863_g11583	Sigma70_r2	408	478	LVKHYQKLIESLAYKYSKGQSHHEDLVQVGMVGLIGAINRFDMSFERKFEAFLVPTVIGEIKRYLRDKTWS	Sigma70_r2
Nfowleri30863_g11609.t1	Nfowleri30863_g11609	bZIP_1	205	242	YQKMADMNNEVVKLSEENHKLKKELEELRLRVATSRPQ	bZIP_1
Nfowleri30863_g12030.t1	Nfowleri30863_g12030	CSD	2	53	LSQNKKGFAFLRPEDEDMEDIFIPPTKINRALDGDTVIVEIHQSKGEHKGKI	CSD,CSD
Nfowleri30863_g12030.t1	Nfowleri30863_g12030	CSD	64	96	SVTQVVGTYSEARHFGFVIPDDKRIMQDIFIPK	CSD,CSD
Nfowleri30863_g12030.t2	Nfowleri30863_g12030	CSD	2	54	LSQNKKGFAFLRPEDEDMEDIFIPPTKINRALDGDTVIVEIHQSKGEHKGKIE	CSD,CSD
Nfowleri30863_g12030.t2	Nfowleri30863_g12030	CSD	64	96	SVTQVVGTYSEARHFGFVIPDDKRIMQDIFIPK	CSD,CSD
Nfowleri30863_g12030.t3	Nfowleri30863_g12030	CSD	2	53	LSQNKKGFAFLRPEDEDMEDIFIPPTKINRALDGDTVIVEIHQSKGEHKGKI	CSD,CSD
Nfowleri30863_g12030.t3	Nfowleri30863_g12030	CSD	64	96	SVTQVVGTYSEARHFGFVIPDDKRIMQDIFIPK	CSD,CSD
Nfowleri30863_g1225.t1	Nfowleri30863_g1225	Zn_clus	50	88	ISCNRCRRLHKGCDKKLPSCTKCLTRGVTCEYSNPQRKG	Zn_clus
Nfowleri30863_g1269.t1	Nfowleri30863_g1269	RWP-RK	59	110	SSVTFTISQLQPYFETPIKNVAAMLNISLTQLKRICRGIGIPRWPYRKIQSY	RWP-RK
Nfowleri30863_g1269.t2	Nfowleri30863_g1269	RWP-RK	242	293	SSVTFTISQLQPYFETPIKNVAAMLNISLTQLKRICRGIGIPRWPYRKIQSY	RWP-RK
Nfowleri30863_g1302.t1	Nfowleri30863_g1302	Myb_DNA-binding	294	340	TGTWSKYEHDMFLKGLDEVGKNWKIISESYVTTRKRTQIASHAQKYF	Myb_DNA-binding
Nfowleri30863_g1302.t2	Nfowleri30863_g1302	Myb_DNA-binding	321	367	TGTWSKYEHDMFLKGLDEVGKNWKIISESYVTTRKRTQIASHAQKYF	Myb_DNA-binding
Nfowleri30863_g1313.t1	Nfowleri30863_g1313	Myb_DNA-binding	183	229	KGGWSEEEDEMLRRAVQLYGGKNWKKIAETLQNRTSVQCLHRWQKVL	Myb_DNA-binding,Myb_DNA-binding,Myb_DNA-binding
Nfowleri30863_g1313.t1	Nfowleri30863_g1313	Myb_DNA-binding	235	281	KGPWTKEEDETILQLVKTYGAENWSMIASHLPGRIGKQCRERWYNHL	Myb_DNA-binding,Myb_DNA-binding,Myb_DNA-binding
Nfowleri30863_g1313.t1	Nfowleri30863_g1313	Myb_DNA-binding	287	332	KEPWTEEEEQLLLEAQRKLGNKWAEISKQIPGRTDNACKNHFNSLI	Myb_DNA-binding,Myb_DNA-binding,Myb_DNA-binding
Nfowleri30863_g1374.t1	Nfowleri30863_g1374	RWP-RK	117	166	FMSIDVVAMKSCLHLNQKEAAKKLNVSLSTLKRRFYEMRHELGCDKWPYP	RWP-RK
Nfowleri30863_g1501.t1	Nfowleri30863_g1501	HMG_box	738	794	ASDEKTDQKKKENITCMDVAKEVGKRWKDLSMEEKQVYIEKQKELQTEYEKKKKENT	HMG_box
Nfowleri30863_g1501.t2	Nfowleri30863_g1501	HMG_box	754	807	MDVKEELGGNVSASEVAKEVGKRWKDLSMEEKQVYIEKQKELQTEYEKKKKENT	HMG_box
Nfowleri30863_g1501.t3	Nfowleri30863_g1501	HMG_box	750	819	LKKPKTSFFLYCDDYRERVKEELGGNVSASEVAKEVGKRWKDLSMEEKQVYIEKQKELQTEYEKKKKENT	HMG_box
Nfowleri30863_g1503.t1	Nfowleri30863_g1503	RWP-RK	132	183	RLHVTHKEMSRYFNASQITAARLLGVSVSTLKRRYKEVSNGSRWPYSKLSTS	RWP-RK
Nfowleri30863_g1503.t2	Nfowleri30863_g1503	RWP-RK	72	123	RLHVTHKEMSRYFNASQITAARLLGVSVSTLKRRYKEVSNGSRWPYSKLSTS	RWP-RK
Nfowleri30863_g1534.t1	Nfowleri30863_g1534	Zn_clus	373	412	IACIPCRKRHKKCDRRLPQCSECIRRSMECQFYEPKQKGR	Zn_clus
Nfowleri30863_g153.t1	Nfowleri30863_g153	HMG_box	791	868	PKRALTPLLWYTTRNYVAVQNELTQNGTLKPDTPSKFTVVQRELKKRWDALSEEEKSAYVDLAAQDKARYHREMGAYR	HMG_box,HMG_box
Nfowleri30863_g153.t1	Nfowleri30863_g153	HMG_box	874	940	NRRPISSYLRFYNEIRESLRKEFPDAKITELSKVAGERWRALDENAKQKYINAYQEDLERWMEEHGE	HMG_box,HMG_box
Nfowleri30863_g153.t2	Nfowleri30863_g153	HMG_box	793	870	PKRALTPLLWYTTRNYVAVQNELTQNGTLKPDTPSKFTVVQRELKKRWDALSEEEKSAYVDLAAQDKARYHREMGAYR	HMG_box,HMG_box
Nfowleri30863_g153.t2	Nfowleri30863_g153	HMG_box	876	942	NRRPISSYLRFYNEIRESLRKEFPDAKITELSKVAGERWRALDENAKQKYINAYQEDLERWMEEHGE	HMG_box,HMG_box
Nfowleri30863_g153.t3	Nfowleri30863_g153	HMG_box	781	858	PKRALTPLLWYTTRNYVAVQNELTQNGTLKPDTPSKFTVVQRELKKRWDALSEEEKSAYVDLAAQDKARYHREMGAYR	HMG_box,HMG_box
Nfowleri30863_g153.t3	Nfowleri30863_g153	HMG_box	864	930	NRRPISSYLRFYNEIRESLRKEFPDAKITELSKVAGERWRALDENAKQKYINAYQEDLERWMEEHGE	HMG_box,HMG_box
Nfowleri30863_g1671.t1	Nfowleri30863_g1671	RWP-RK	446	497	HRKNIAFEDIAACFEMPIRDASQMLGVSLTQLKRLCREFQIPRWPFRRLNSI	RWP-RK
Nfowleri30863_g1672.t3	Nfowleri30863_g1672	Zn_clus	324	364	RACINCRTAHAACDSGRPCKRCIQLGKADSCRDAERKRTKK	Zn_clus
Nfowleri30863_g1718.t1	Nfowleri30863_g1718	zf-C2H2	560	584	LSCNVCGETFPTRNSLFTHIKKEGH	zf-C2H2
Nfowleri30863_g1734.t1	Nfowleri30863_g1734	Zn_clus	188	226	MSCQHCRSLHKRCDRSLPNCSRCVQTNHICLYPELTNKK	Zn_clus
Nfowleri30863_g1893.t1	Nfowleri30863_g1893	Zn_clus	232	271	ISCERCRKRHTKCDKILPMCIYCKSNGLECIYMTPKKLRK	Zn_clus
Nfowleri30863_g192.t1	Nfowleri30863_g192	CXC	243	283	STQKGCNCKKTGCLKRYCECFQNNKRCTDKCRCQGCKNYDG	CXC
Nfowleri30863_g192.t2	Nfowleri30863_g192	CXC	173	213	STQKGCNCKKTGCLKRYCECFQNNKRCTDKCRCQGCKNYDG	CXC
Nfowleri30863_g1934.t1	Nfowleri30863_g1934	GATA	518	558	CENPKCNTTDTPLWRKGFAVEGGRRANLCNACGLHYRKGHF	GATA
Nfowleri30863_g1934.t2	Nfowleri30863_g1934	GATA	518	558	CENPKCNTTDTPLWRKGFAVEGGRRANLCNACGLHYRKGHF	GATA
Nfowleri30863_g1934.t4	Nfowleri30863_g1934	GATA	518	558	CENPKCNTTDTPLWRKGFAVEGGRRANLCNACGLHYRKGHF	GATA
Nfowleri30863_g2006.t1	Nfowleri30863_g2006	TBP	128	212	IVPIIQNVVSTVNLGCELKLKQIALHARNAEYNPKRFAAVIMRIREPKTTALIFASGKMVVTGAKSEDESRLAARKYARIIQKLG	TBP,TBP
Nfowleri30863_g2006.t1	Nfowleri30863_g2006	TBP	217	303	FTEFKIQNIVGSCDVGFPIRLEGLNCQHHNYASYEPEIFPGLIYRMVDPKVVLLIFVSGKIVLTGAKHRDIIYQAFNNIYPVLKDFK	TBP,TBP
Nfowleri30863_g2035.t1	Nfowleri30863_g2035	Zn_clus	12	49	RACHWCRKAHLRCDMKRPCERCTKKGLECIEATDQPLP	Zn_clus
Nfowleri30863_g2050.t4	Nfowleri30863_g2050	Zn_clus	23	61	HACQSCRQLHRKCDKTLPSCSYCIKRGYKCVYKSERKNC	Zn_clus
Nfowleri30863_g2070.t1	Nfowleri30863_g2070	RWP-RK	349	400	TMTTITFEELSMYFDWKLEHACEAIGISSTSMKKLCRHFNIPRWPYRKLRSL	RWP-RK
Nfowleri30863_g2205.t1	Nfowleri30863_g2205	Zn_clus	174	212	IACVQCRSRHKKCDRTLPSCLNCVKRGVECTYRSPKMKG	Zn_clus
Nfowleri30863_g2205.t2	Nfowleri30863_g2205	Zn_clus	174	207	IACVQCRSRHKLPSCLNCVKRGVECTYRSPKMKG	Zn_clus
Nfowleri30863_g2240.t1	Nfowleri30863_g2240	Homeobox	165	225	SKKRKKNNSQGKKEILKEFLMLNKNNPYPTERQKEIFMKELDYDKKQLNNWFINARKRYLR	Homeobox
Nfowleri30863_g2253.t1	Nfowleri30863_g2253	Myb_DNA-binding	711	758	QGAWSEREHQAFLKGLQELGYGKWREIADRYVKTRTRIQVASHSQKYH	Myb_DNA-binding
Nfowleri30863_g2283.t1	Nfowleri30863_g2283	Myb_DNA-binding	371	455	TRKWTTNEIKNLRYAVRLQSQELKCAFILENYKGNNAQIKKEFENISKMPGEELENIETSKIDWEKVAMYHVKTRKPEECRKYWE	Myb_DNA-binding,Myb_DNA-binding,Myb_DNA-binding,Myb_DNA-binding,Myb_DNA-binding
Nfowleri30863_g2283.t1	Nfowleri30863_g2283	Myb_DNA-binding	464	515	KENWTKEEDLKLLRVAEDYKGHDWEKIAEKMYEGQELTRRPIHCFRRYQRSL	Myb_DNA-binding,Myb_DNA-binding,Myb_DNA-binding,Myb_DNA-binding,Myb_DNA-binding
Nfowleri30863_g2283.t1	Nfowleri30863_g2283	Myb_DNA-binding	521	567	RSKWTPEEDEKLMQAVKLFGEKNWQQIANQLDERTGQQCLHRWMKTL	Myb_DNA-binding,Myb_DNA-binding,Myb_DNA-binding,Myb_DNA-binding,Myb_DNA-binding
Nfowleri30863_g2283.t1	Nfowleri30863_g2283	Myb_DNA-binding	573	619	RGRWTTEEDKRLYLAVHAYPPNNWVLVNRHTPGRTDVQCRERWCNIL	Myb_DNA-binding,Myb_DNA-binding,Myb_DNA-binding,Myb_DNA-binding,Myb_DNA-binding
Nfowleri30863_g2283.t1	Nfowleri30863_g2283	Myb_DNA-binding	625	670	VGPWTKEEDESLKKAIKELGAGNWSKIAEVMYPRTDNQCWRRWRLI	Myb_DNA-binding,Myb_DNA-binding,Myb_DNA-binding,Myb_DNA-binding,Myb_DNA-binding
Nfowleri30863_g2285.t1	Nfowleri30863_g2285	Zn_clus	177	213	IACVYCNKLHNGESPNACTRCKKKGIPCVYLPPQKRG	Zn_clus
Nfowleri30863_g2285.t2	Nfowleri30863_g2285	Zn_clus	177	216	IACVYCNKLHKKCDGESPNACTRCKKKGIPCVYLPPQKRG	Zn_clus
Nfowleri30863_g2295.t1	Nfowleri30863_g2295	Homeobox	1007	1067	SKQRKHFLPTNATEVLKDWFLEHIQHPYPSGQEKQALSQQTGLSYVQVSNWFTNTRKRSWQ	Homeobox
Nfowleri30863_g2301.t1	Nfowleri30863_g2301	Myb_DNA-binding	263	308	EETWTEEEKKIFAEKFTKHPKEMRTIAGFLPSRTTGDVVTFYYNYK	Myb_DNA-binding,Myb_DNA-binding,Myb_DNA-binding
Nfowleri30863_g2301.t1	Nfowleri30863_g2301	Myb_DNA-binding	381	426	PNEWSQVEINKLKNLITKFGSNFEKIAQKLKTKDEEQCRQFFEENK	Myb_DNA-binding,Myb_DNA-binding,Myb_DNA-binding
Nfowleri30863_g2301.t1	Nfowleri30863_g2301	Myb_DNA-binding	496	540	SIWTVSERDAFLEYFREYGRDWKKLAELIPTKTETQIRSLFLNYK	Myb_DNA-binding,Myb_DNA-binding,Myb_DNA-binding
Nfowleri30863_g2314.t1	Nfowleri30863_g2314	Myb_DNA-binding	65	110	REKWSEEEHEKFLEAIRIHGRDWKKVEDFIGTKTRKQIRSHAQKHF	Myb_DNA-binding
Nfowleri30863_g2358.t1	Nfowleri30863_g2358	bZIP_1	183	213	GKTEMELKIIQLEKDKTELEKQVKEWQAKCE	bZIP_1,bZIP_1
Nfowleri30863_g2358.t1	Nfowleri30863_g2358	bZIP_1	217	254	KREREKSKQEKKKFEEEIAFLKKQNQQYAQELERLTMA	bZIP_1,bZIP_1
Nfowleri30863_g2436.t1	Nfowleri30863_g2436	SRF-TF	77	127	EFIQDKSRRHITFSKRKAGIMKKAYELSTLTGTQVLLLVASETGHVYTFAT	SRF-TF
Nfowleri30863_g2436.t3	Nfowleri30863_g2436	SRF-TF	77	127	EFIQDKSRRHITFSKRKAGIMKKAYELSTLTGTQVLLLVASETGHVYTFAT	SRF-TF
Nfowleri30863_g2480.t1	Nfowleri30863_g2480	RFX_DNA_binding	237	303	QVEEMHDFYMLMDAMNREASISIPKQEVMEHFRQKYGTSKLTKTGILSNYSVHCKKLNVENLFTASQ	RFX_DNA_binding
Nfowleri30863_g2485.t1	Nfowleri30863_g2485	RWP-RK	213	255	NYKEITLEEMSQYFHFPQTQAAELLGVLLRFYSFGIGRWPSYE	RWP-RK
Nfowleri30863_g2485.t2	Nfowleri30863_g2485	RWP-RK	189	231	NYKEITLEEMSQYFHFPQTQAAELLGVLLRFYSFGIGRWPSYE	RWP-RK
Nfowleri30863_g2590.t1	Nfowleri30863_g2590	HMG_box	13	82	PKKPKTAYFLYCDDKREEAKKTLGGGKSASEVSKLLGEWWSKLTEEEKKPYNDRYKVAMEQHKKEMEHYK	HMG_box,HMG_box
Nfowleri30863_g2590.t1	Nfowleri30863_g2590	HMG_box	116	184	PKRPLTSYMLFSQDKRKEILQANPELKVTEVAKQVGAMWKEMSEEEKKPYNDKAAKLKKEYEVEKAKYD	HMG_box,HMG_box
Nfowleri30863_g2663.t1	Nfowleri30863_g2663	Myb_DNA-binding	408	455	DGSWTEKEHEDFVRGLNECGKGKWREIAEKYVKTRTRTQVASHAQKYF	Myb_DNA-binding
Nfowleri30863_g2674.t1	Nfowleri30863_g2674	zf-C2H2	536	558	YVCDVCGKTFAQFANLKRHLRLH	zf-C2H2,zf-C2H2,zf-C2H2
Nfowleri30863_g2674.t1	Nfowleri30863_g2674	zf-C2H2	564	588	YTCTFEGCDKKFVRRSDLQTHMRIH	zf-C2H2,zf-C2H2,zf-C2H2
Nfowleri30863_g2674.t1	Nfowleri30863_g2674	zf-C2H2	594	619	YVCQVEGCGKTFTTCSNLRRHERSVH	zf-C2H2,zf-C2H2,zf-C2H2
Nfowleri30863_g26.t1	Nfowleri30863_g26	bZIP_1	127	166	AKDLRIKELEKRVKELENETEQLKKQLQEKKSGAPTSTTS	bZIP_1
Nfowleri30863_g2711.t1	Nfowleri30863_g2711	Myb_DNA-binding	118	165	SSGWTAEEELLLLEGIAHNGLGNWLDIAEHVGKTKSKYDCEIHYWTYY	Myb_DNA-binding
Nfowleri30863_g2734.t1	Nfowleri30863_g2734	GATA	22	43	CWNCKTTQSPLWRKFNPTEPDC	GATA,GATA
Nfowleri30863_g2734.t1	Nfowleri30863_g2734	GATA	51	74	SSTTTTTKYLCNKCGLFYKRNKKQ	GATA,GATA
Nfowleri30863_g2754.t1	Nfowleri30863_g2754	RWP-RK	27	78	KLDSLTYETIREYFVYTQTQAAKKLGVSVSTLKRKFYSLGYENRWPYIRTVT	RWP-RK
Nfowleri30863_g2810.t1	Nfowleri30863_g2810	Myb_DNA-binding	518	564	HGTWSKEEHELFIKGLREVGRNWELIATKYIKSRARSQVASHAQKYF	Myb_DNA-binding
Nfowleri30863_g2858.t1	Nfowleri30863_g2858	Zn_clus	41	79	IACQNCRARHKRCDKKMPSCSKCLSKGLTCIYSEPKKKG	Zn_clus
Nfowleri30863_g2858.t2	Nfowleri30863_g2858	Zn_clus	41	79	IACQNCRARHKRCDKKMPSCSKCLSKGLTCIKKGRTKGS	Zn_clus
Nfowleri30863_g3037.t1	Nfowleri30863_g3037	HMG_box	340	398	LKRPPSAYNLFMADKKKENKSTELSEISNMWKELSEDKKKSYVEQAEKLKEEYLKNNPD	HMG_box
Nfowleri30863_g3112.t1	Nfowleri30863_g3112	Zn_clus	100	138	AACTNCHKAHARCDIGRPCSRCIRLGLPCIEPMKRKTTR	Zn_clus
Nfowleri30863_g3112.t2	Nfowleri30863_g3112	Zn_clus	97	130	SKKAHARCDIGRPCSRCIRLGLPCIEPMKRKTTR	Zn_clus
Nfowleri30863_g3145.t1	Nfowleri30863_g3145	Homeobox	705	764	SKRRGNLPRHATNVLKSWLFSHFLHPYPSESEKKDLCMETGLTLTQVNNWFINQRVRTWR	Homeobox
Nfowleri30863_g319.t1	Nfowleri30863_g319	ARID	22	115	DIDVEERDKFLRDLNEFMEKRGTPIPYDNLPQLGGRRLNVYKLWLQVWSRGGYEAVCENKQWTEVRDAYQVPKTCTSASYSLKMYYQKWLYSYE	ARID
Nfowleri30863_g3217.t1	Nfowleri30863_g3217	Homeobox	442	499	KRKRTTFAKADIALLTKWLHSHSSNPYPTDEEKQTLLKSVNMTKEQLETWFVNNRKRL	Homeobox
Nfowleri30863_g3324.t1	Nfowleri30863_g3324	Zn_clus	187	225	TSCLLCKLRHRKCDYTYPCTHCAKENRTFCLYIGNVKRG	Zn_clus
Nfowleri30863_g337.t1	Nfowleri30863_g337	bZIP_1	370	416	RDQESTVKVKDSTIDSLQQAVKDLEKENKRLEEKKEKYRKECENANI	bZIP_1,bZIP_1,bZIP_1
Nfowleri30863_g337.t1	Nfowleri30863_g337	bZIP_1	589	660	QEQIESLLLEITNLKKQLKETLKNGADISKAEMEGSTVMKQLKEDIEKKDQQIRTMEDNINRLNQEISFLKN	bZIP_1,bZIP_1,bZIP_1
Nfowleri30863_g337.t1	Nfowleri30863_g337	bZIP_1	633	715	DIEKKDQQIRTMEDNINRLNQEISFLKNVNYEKSEMEKMKQAYTDLEKERNELQSQSEMYQYELSSLTADYNQLLERSEELAE	bZIP_1,bZIP_1,bZIP_1
Nfowleri30863_g337.t2	Nfowleri30863_g337	bZIP_1	713	791	AMLVSSQQEQIESLLLEITNLKKQLKETLKNGADISKAEMEGSTVMKQLKEDIEKKDQQIRTMEDNINRLNQEISFLKN	bZIP_1,bZIP_1
Nfowleri30863_g337.t2	Nfowleri30863_g337	bZIP_1	762	846	KEDIEKKDQQIRTMEDNINRLNQEISFLKNVNYEKSEMEKMKQAYTDLEKERNELQSQSEMYQYELSSLTADYNQLLERSEELAE	bZIP_1,bZIP_1
Nfowleri30863_g337.t3	Nfowleri30863_g337	bZIP_1	361	407	RDQESTVKVKDSTIDSLQQAVKDLEKENKRLEEKKEKYRKECENANI	bZIP_1,bZIP_1,bZIP_1
Nfowleri30863_g337.t3	Nfowleri30863_g337	bZIP_1	580	651	QEQIESLLLEITNLKKQLKETLKNGADISKAEMEGSTVMKQLKEDIEKKDQQIRTMEDNINRLNQEISFLKN	bZIP_1,bZIP_1,bZIP_1
Nfowleri30863_g337.t3	Nfowleri30863_g337	bZIP_1	624	706	DIEKKDQQIRTMEDNINRLNQEISFLKNVNYEKSEMEKMKQAYTDLEKERNELQSQSEMYQYELSSLTADYNQLLERSEELAE	bZIP_1,bZIP_1,bZIP_1
Nfowleri30863_g3674.t1	Nfowleri30863_g3674	Myb_DNA-binding	303	349	EGPWTEEEHEQFLKGFEACGKNWSKIADLYVPSRRRTQIASHAQKWF	Myb_DNA-binding
Nfowleri30863_g3694.t1	Nfowleri30863_g3694	Zn_clus	26	64	SSCLSCRQLHRKCSKTLPSCQYCIRRGYQCVYESSSSSG	Zn_clus
Nfowleri30863_g3709.t2	Nfowleri30863_g3709	Zn_clus	73	111	IACRECRKGHRKCDKALPICSNCKRKGKECVYPQAKRNR	Zn_clus
Nfowleri30863_g372.t1	Nfowleri30863_g372	Zn_clus	64	103	IACEACRKKHKKCDRTLPRCIECTKRGLNCVYYEPKKEYL	Zn_clus
Nfowleri30863_g3767.t1	Nfowleri30863_g3767	SRF-TF	8	58	QPLTDERNRHVTFNKRKQGLVKKAMELSILCNCQISLVIFNSENQLFEYCS	SRF-TF
Nfowleri30863_g376.t1	Nfowleri30863_g376	Zn_clus	418	456	IACVQCRQLHKKCDKRLPSCSKCVSRGVECTYRTPKRNT	Zn_clus
Nfowleri30863_g3814.t1	Nfowleri30863_g3814	Runt	50	136	FFQSYFEFLNDLSKKYLHVMIVAGNHEYYKNEYWTCNEQMKKICSQFNNVHFLNRESVEITSKRGEKILFLGCALWSHVPDHATSVV	Runt
Nfowleri30863_g3870.t1	Nfowleri30863_g3870	Zn_clus	30	68	KACMGCRKAHKRCSRQLPTCSRCQSKGLECIYEESSNNH	Zn_clus
Nfowleri30863_g3929.t1	Nfowleri30863_g3929	bZIP_1	14	42	EVDVLKQRVKDLENENIKLKAKIEKLQNA	bZIP_1,bZIP_1,bZIP_1
Nfowleri30863_g3929.t1	Nfowleri30863_g3929	bZIP_1	57	84	ITNKLMKKLNRLKKEKETLAQQVEEEEE	bZIP_1,bZIP_1,bZIP_1
Nfowleri30863_g3929.t1	Nfowleri30863_g3929	bZIP_1	187	216	EKYRQKNLALLKEYSRLESENFILEQKILR	bZIP_1,bZIP_1,bZIP_1
Nfowleri30863_g3968.t1	Nfowleri30863_g3968	KilA-N	63	154	DHSSTPSTIREKIQQYYSIESLIELQDPEALDILRDYLRQRKNEEYLSFLEMRRDFRERQNNIMIRNRQSCSRDRSIDFDDEFDSFIVIDTN	KilA-N
Nfowleri30863_g4035.t1	Nfowleri30863_g4035	Myb_DNA-binding	209	248	GPPWSQDELISFLVAYNQHKNDWERIKEVLPNRSTQMIQG	Myb_DNA-binding
Nfowleri30863_g4087.t1	Nfowleri30863_g4087	RWP-RK	3	53	SEYVRREDLKSLYALPMKEASKKLGVSESSLRNICRKHNIERWPYRKFQQL	RWP-RK
Nfowleri30863_g4111.t1	Nfowleri30863_g4111	Zn_clus	512	549	FACLECKESHRKCSRNLPACSRCIKRGLKCEYPDPPIS	Zn_clus
Nfowleri30863_g4115.t1	Nfowleri30863_g4115	Zn_clus	202	241	MACTHCRRSHRKCDKLHPCGECKRRGLQHECVFSEPKKRG	Zn_clus
Nfowleri30863_g4115.t2	Nfowleri30863_g4115	Zn_clus	201	240	MACTHCRRSHRKCDKLHPCGECKRRGLQHECVFSEPKKRG	Zn_clus
Nfowleri30863_g4136.t1	Nfowleri30863_g4136	RWP-RK	301	348	FVRIDEEQIRKVFHLTQRQAASCLGVSLSTLKRRFYEMRDSLKMDKWP	RWP-RK
Nfowleri30863_g4153.t1	Nfowleri30863_g4153	bZIP_1	62	101	SKIVAKLESEHTLLKSENKTLKQQIENLESENKTLKDKLD	bZIP_1
Nfowleri30863_g4168.t1	Nfowleri30863_g4168	RWP-RK	179	228	AANLSYSAIAQYFRLPLHEACVFLHVDESSLKKRCRELGIRRWPYRKRGI	RWP-RK
Nfowleri30863_g4205.t1	Nfowleri30863_g4205	Homeobox	153	212	KSKRFNIPKHARDILMEWLEKHFDHPYPSEEEKEELCKTTKLTMNQINTWFVNSRIRIWK	Homeobox,Homeobox
Nfowleri30863_g4205.t1	Nfowleri30863_g4205	Homeobox	287	343	RGNLPKSSVDCLQKWLFDNFNHPYPSDAEKDALATETSLTLTQVNNWFINARRRIWK	Homeobox,Homeobox
Nfowleri30863_g4205.t2	Nfowleri30863_g4205	Homeobox	144	185	SFNTAKSKDKSKKEKEELCKTTKLTMNQINTWFVNSRIRIWK	Homeobox,Homeobox
Nfowleri30863_g4205.t2	Nfowleri30863_g4205	Homeobox	260	316	RGNLPKSSVDCLQKWLFDNFNHPYPSDAEKDALATETSLTLTQVNNWFINARRRIWK	Homeobox,Homeobox
Nfowleri30863_g4259.t1	Nfowleri30863_g4259	RWP-RK	238	285	NKIIIATSELVRCMNLPQTVAAKVLKVSLSTLKRRYYELGIGRWPAVQ	RWP-RK
Nfowleri30863_g4260.t1	Nfowleri30863_g4260	RWP-RK	11	60	TRIEITREMMARYFYCPQTLAARLLGVSISTLKRRFYDLHMGRWPYQCIS	RWP-RK
Nfowleri30863_g4260.t2	Nfowleri30863_g4260	RWP-RK	11	60	TRIEITREMMARYFYCPQTLAARLLGVSISTLKRRFYDLHMGRWPYQCIS	RWP-RK
Nfowleri30863_g433.t2	Nfowleri30863_g433	Zn_clus	27	65	IACVQCRKGHRKCDKRLPNCSNCKRLGKECSYRSPKKRG	Zn_clus
Nfowleri30863_g433.t3	Nfowleri30863_g433	Zn_clus	641	679	IACVQCRKGHRKCDKRLPNCSNCKRLGKECSYRSPKKRG	Zn_clus
Nfowleri30863_g433.t5	Nfowleri30863_g433	Zn_clus	27	65	IACVQCRKGHRKCDKRLPNCSNCKRLGKECSYRSPKKRG	Zn_clus
Nfowleri30863_g4340.t1	Nfowleri30863_g4340	Zn_clus	421	459	IACVACRQRHKRCNRVLPSCSSCASKGIPCQYRTPRKKG	Zn_clus
Nfowleri30863_g4340.t2	Nfowleri30863_g4340	Zn_clus	420	458	IACVACRQRHKRCNRVLPSCSSCASKGIPCQYRTPRKKG	Zn_clus
Nfowleri30863_g4414.t1	Nfowleri30863_g4414	Myb_DNA-binding	614	664	RLIWGEDLHAKFVRVVHELGVNEARPKEIKKLMNDDRVNTTHIKSHLQKYR	Myb_DNA-binding
Nfowleri30863_g4432.t1	Nfowleri30863_g4432	Homeobox	567	626	RSTNRRLPNEAKKILENWFLEHYRHPYPTNEEKQWLSDQTQLNLTQINNWFINKRGRSLK	Homeobox
Nfowleri30863_g4449.t1	Nfowleri30863_g4449	HMG_box	14	88	PKKVPTAYALYCQDNMERVKKENEGKKQSEIKKILSSEWKEADEQTKEKYNTLHKKAKAEANGEEFDSSANKRKR	HMG_box,HMG_box
Nfowleri30863_g4449.t1	Nfowleri30863_g4449	HMG_box	111	182	PQKTPTAYALFCAEKSDEVKKSDSGLKASEVKKKLSEMWKGMSKEEKKPYEEQSKKLKPATPKKASKKKEEE	HMG_box,HMG_box
Nfowleri30863_g4506.t1	Nfowleri30863_g4506	Zn_clus	20	57	NNNRKAHRKCDRLYPVCSECNCRGLADKCSYQQPKKRG	Zn_clus
Nfowleri30863_g4637.t1	Nfowleri30863_g4637	CENP-B_N	1	29	KLQVAKAFHCSPSTVHYWKKKRQQQEREE	CENP-B_N
Nfowleri30863_g4655.t1	Nfowleri30863_g4655	Zn_clus	287	327	TSCLLCKIRHRKCDYCYPFCTHCSKEGRTFCLYLQGKKTSK	Zn_clus
Nfowleri30863_g4656.t1	Nfowleri30863_g4656	Zn_clus	220	260	TSCLLCKIRHRKCDYLFPCCSNCAKENRSFCLYMKKQSQIS	Zn_clus
Nfowleri30863_g4674.t1	Nfowleri30863_g4674	Myb_DNA-binding	15	59	SLFTAEDDQKLIEGYKKYGNNWKDISREYFNGRFKTNQLFQRYKR	Myb_DNA-binding,Myb_DNA-binding
Nfowleri30863_g4674.t1	Nfowleri30863_g4674	Myb_DNA-binding	67	114	ESTWSKNEDIELLSVYHHFDGSWIQMSKKYYKDTRTDNQLSNRWASLK	Myb_DNA-binding,Myb_DNA-binding
Nfowleri30863_g4913.t1	Nfowleri30863_g4913	zf-C2H2	193	218	FYCNVCDRSFKDSASFVDHCNSKSHL	zf-C2H2
Nfowleri30863_g4933.t1	Nfowleri30863_g4933	AT_hook	648	660	KRKVGRPRKHPLP	AT_hook,AT_hook,AT_hook,AT_hook,AT_hook,AT_hook,AT_hook,AT_hook,AT_hook
Nfowleri30863_g4933.t1	Nfowleri30863_g4933	AT_hook	667	679	KRKVGRPKKNVSQ	AT_hook,AT_hook,AT_hook,AT_hook,AT_hook,AT_hook,AT_hook,AT_hook,AT_hook
Nfowleri30863_g4933.t1	Nfowleri30863_g4933	AT_hook	699	710	KRRVGRPRKEEV	AT_hook,AT_hook,AT_hook,AT_hook,AT_hook,AT_hook,AT_hook,AT_hook,AT_hook
Nfowleri30863_g4933.t1	Nfowleri30863_g4933	AT_hook	756	768	KRKVGRPKKNTTP	AT_hook,AT_hook,AT_hook,AT_hook,AT_hook,AT_hook,AT_hook,AT_hook,AT_hook
Nfowleri30863_g4933.t1	Nfowleri30863_g4933	AT_hook	783	795	KRKVGRPKKEETL	AT_hook,AT_hook,AT_hook,AT_hook,AT_hook,AT_hook,AT_hook,AT_hook,AT_hook
Nfowleri30863_g4933.t1	Nfowleri30863_g4933	AT_hook	945	956	KRKVGRPKKEEV	AT_hook,AT_hook,AT_hook,AT_hook,AT_hook,AT_hook,AT_hook,AT_hook,AT_hook
Nfowleri30863_g4933.t1	Nfowleri30863_g4933	AT_hook	1024	1036	KRKVGRPRKDESS	AT_hook,AT_hook,AT_hook,AT_hook,AT_hook,AT_hook,AT_hook,AT_hook,AT_hook
Nfowleri30863_g4933.t1	Nfowleri30863_g4933	AT_hook	1042	1054	KRKVGRPRKDQSA	AT_hook,AT_hook,AT_hook,AT_hook,AT_hook,AT_hook,AT_hook,AT_hook,AT_hook
Nfowleri30863_g4933.t1	Nfowleri30863_g4933	AT_hook	1061	1073	AKKLGRPRKVIES	AT_hook,AT_hook,AT_hook,AT_hook,AT_hook,AT_hook,AT_hook,AT_hook,AT_hook
Nfowleri30863_g493.t1	Nfowleri30863_g493	Myb_DNA-binding	368	414	KQGWTKEEHILFLKGLELHGKGNWKEISNIVVTRTPTQIQSHAQKYF	Myb_DNA-binding
Nfowleri30863_g493.t2	Nfowleri30863_g493	Myb_DNA-binding	368	414	KQGWTKEEHILFLKGLELHGKGNWKEISNIVVTRTPTQIQSHAQKYF	Myb_DNA-binding
Nfowleri30863_g493.t3	Nfowleri30863_g493	Myb_DNA-binding	368	414	KQGWTKEEHILFLKGLELHGKGNWKEISNIVVTRTPTQIQSHAQKYF	Myb_DNA-binding
Nfowleri30863_g5025.t1	Nfowleri30863_g5025	Myb_DNA-binding	480	531	RVVFTIAEDNLLIMGLKKHWKPGGTIKWDKIKNDMFPNKTSKQLRVRYKNMI	Myb_DNA-binding
Nfowleri30863_g5030.t1	Nfowleri30863_g5030	SART-1	9	113	YLSIEETNEIRKKLGLKPLNVTNQTTTSASSDLKDEPKNEEDEASEVHKRIELAKIKRKERELKRIKGEDDEEDIKPTVVKKEKQVILETNEDDEEIIQKSSKSK	SART-1,SART-1
Nfowleri30863_g5030.t1	Nfowleri30863_g5030	SART-1	72	413	KRIKGEDDEEDIKPTVVKKEKQVILETNEDDEEIIQKSSKSKFYDLHASKPSIASDFEVVKKKKAKNIRVKDKLSEPSATSSGTDLLAMMELNASMLDEEIKPTSRAERTLTRREENILLEEREKDRSYQEAIDKAHEQSKILHQSFTPNFESNREEDFELNYNQGKKYDATKHFVKTISIEKSANEEEETVINKRKRKSQSLRTKDADGDHVMEETSQTTTVVPTIEVKKEEEPQILQEEIIKEPLVSDGLLATLEFAKQQGFLEDKRVGRNKDKSHIEERQKSKLLDNNEDIDFVIEHLDQYGRATTPKQAYINFSHSYHGNKPKKKKVAKEKKKMELER	SART-1,SART-1
Nfowleri30863_g5057.t1	Nfowleri30863_g5057	HMG_box	587	617	DTASNMILLREQWRLLPHEERERYKRSVVVM	HMG_box,HMG_box,HMG_box
Nfowleri30863_g5057.t1	Nfowleri30863_g5057	HMG_box	656	715	LKRPLNAYNIFCKTHFPEFQQQYPDCTINQISKYIGEKWKSLSKEERQPYIDQSKKNSQP	HMG_box,HMG_box,HMG_box
Nfowleri30863_g5057.t1	Nfowleri30863_g5057	HMG_box	717	783	VKKPLSAYNIFCKSQFEIFKKKYPDLNIHLLSRKVADSWKSLSEDEKRIYYEGAQKQRQENLIQVHN	HMG_box,HMG_box,HMG_box
Nfowleri30863_g5108.t1	Nfowleri30863_g5108	Zn_clus	402	440	KACFECQKRHTRCGFERPCTRCTKLGLNCVEVVSMKKRG	Zn_clus
Nfowleri30863_g5111.t1	Nfowleri30863_g5111	Zn_clus	75	113	IACVSCRKLHRKCDKTLPHCAYCVKTGKQCVYPSPRRGK	Zn_clus
Nfowleri30863_g5152.t1	Nfowleri30863_g5152	bZIP_1	331	394	EKEMKRQRRLIKNRESAQASRERKKVYIQGLEKKVDGLAQENSELHNHCSALEQENEILRQRLK	bZIP_1,bZIP_1
Nfowleri30863_g5152.t1	Nfowleri30863_g5152	bZIP_1	373	408	SELHNHCSALEQENEILRQRLKMLGEVVEEPSTKKR	bZIP_1,bZIP_1
Nfowleri30863_g5228.t1	Nfowleri30863_g5228	Myb_DNA-binding	171	217	KGSWSEQEDEKLLQLVKKHGPKRWSFIASHLEGRVGKQCRERYLNHL	Myb_DNA-binding,Myb_DNA-binding
Nfowleri30863_g5228.t1	Nfowleri30863_g5228	Myb_DNA-binding	223	268	KKAWTEEEDKIIIELHEKHGNQWAKISKALEGRTANAIKNHWNSTL	Myb_DNA-binding,Myb_DNA-binding
Nfowleri30863_g5228.t2	Nfowleri30863_g5228	Myb_DNA-binding	182	228	KGSWSEQEDEKLLQLVKKHGPKRWSFIASHLEGRVGKQCRERYLNHL	Myb_DNA-binding,Myb_DNA-binding
Nfowleri30863_g5228.t2	Nfowleri30863_g5228	Myb_DNA-binding	234	279	KKAWTEEEDKIIIELHEKHGNQWAKISKALEGRTANAIKNHWNSTL	Myb_DNA-binding,Myb_DNA-binding
Nfowleri30863_g5228.t3	Nfowleri30863_g5228	Myb_DNA-binding	177	223	KGSWSEQEDEKLLQLVKKHGPKRWSFIASHLEGRVGKQCRERYLNHL	Myb_DNA-binding,Myb_DNA-binding
Nfowleri30863_g5228.t3	Nfowleri30863_g5228	Myb_DNA-binding	229	274	KKAWTEEEDKIIIELHEKHGNQWAKISKALEGRTANAIKNHWNSTL	Myb_DNA-binding,Myb_DNA-binding
Nfowleri30863_g5229.t1	Nfowleri30863_g5229	GATA	82	131	CANYKCGTTKTPLWRKGWTIEEPSSKNGYKPKTVFLCNKCGLHYRKGHYC	GATA
Nfowleri30863_g5229.t2	Nfowleri30863_g5229	GATA	89	138	CANYKCGTTKTPLWRKGWTIEEPSSKNGYKPKTVFLCNKCGLHYRKGHYC	GATA
Nfowleri30863_g5229.t3	Nfowleri30863_g5229	GATA	90	139	CANYKCGTTKTPLWRKGWTIEEPSSKNGYKPKTVFLCNKCGLHYRKGHYC	GATA
Nfowleri30863_g5327.t1	Nfowleri30863_g5327	Zn_clus	274	313	IACSRCRERHKRCDRKLPSCGYCEKQGLPCNYTTPKKQRR	Zn_clus
Nfowleri30863_g5327.t2	Nfowleri30863_g5327	Zn_clus	279	318	IACSRCRERHKRCDRKLPSCGYCEKQGLPCNYTTPKKQRR	Zn_clus
Nfowleri30863_g5327.t3	Nfowleri30863_g5327	Zn_clus	272	311	IACSRCRERHKRCDRKLPSCGYCEKQGLPCNYTTPKKQRR	Zn_clus
Nfowleri30863_g5415.t1	Nfowleri30863_g5415	Homeobox	2	61	KVSRGTLPKEAVEHLKNWLYDHFQHPYPTEDEKSQLAEETKLTTTQVNNWFINARRRLWK	Homeobox
Nfowleri30863_g5423.t1	Nfowleri30863_g5423	Zn_clus	198	238	NACIFCKLNHKKCDKIAYPPGCSNCVKSQKQCVYSQARKRG	Zn_clus
Nfowleri30863_g5489.t1	Nfowleri30863_g5489	zf-C2H2	257	281	YKCTHPSCGKEFTSKGKLDKHLKKH	zf-C2H2,zf-C2H2,zf-C2H2,zf-C2H2,zf-C2H2
Nfowleri30863_g5489.t1	Nfowleri30863_g5489	zf-C2H2	286	311	HLCGFPSCRKTFSFRHELLEHIKLKH	zf-C2H2,zf-C2H2,zf-C2H2,zf-C2H2,zf-C2H2
Nfowleri30863_g5489.t1	Nfowleri30863_g5489	zf-C2H2	317	339	VCIICNKEFKDLQALQVHLRTIH	zf-C2H2,zf-C2H2,zf-C2H2,zf-C2H2,zf-C2H2
Nfowleri30863_g5489.t1	Nfowleri30863_g5489	zf-C2H2	346	371	FRCHHEDCNKCYTNKRNLDDHIKTTH	zf-C2H2,zf-C2H2,zf-C2H2,zf-C2H2,zf-C2H2
Nfowleri30863_g5489.t1	Nfowleri30863_g5489	zf-C2H2	377	400	FKCDICQRVLKHKASLRRHYKNVH	zf-C2H2,zf-C2H2,zf-C2H2,zf-C2H2,zf-C2H2
Nfowleri30863_g5511.t1	Nfowleri30863_g5511	Myb_DNA-binding	66	112	QVKWSEEDDRILRMYAEKEYSWKEIATLFLHDKFTPQQLHQRWKRVL	Myb_DNA-binding,Myb_DNA-binding
Nfowleri30863_g5511.t1	Nfowleri30863_g5511	Myb_DNA-binding	118	164	REPWTEEEDRAIIEYVKKNGCSWSKLRTLLGTRRTDTMVRQRWLKIT	Myb_DNA-binding,Myb_DNA-binding
Nfowleri30863_g5511.t2	Nfowleri30863_g5511	Myb_DNA-binding	30	76	QVKWSEEDDRILRMYAEKEYSWKEIATLFLHDKFTPQQLHQRWKRVL	Myb_DNA-binding,Myb_DNA-binding
Nfowleri30863_g5511.t2	Nfowleri30863_g5511	Myb_DNA-binding	82	128	REPWTEEEDRAIIEYVKKNGCSWSKLRTLLGTRRTDTMVRQRWLKIT	Myb_DNA-binding,Myb_DNA-binding
Nfowleri30863_g5513.t1	Nfowleri30863_g5513	zf-C2H2	2	24	FLCKKCNQTFTNIFDYKKHIVGH	zf-C2H2,zf-C2H2
Nfowleri30863_g5513.t1	Nfowleri30863_g5513	zf-C2H2	61	83	FLCKKCNQGFADIFEYKKHISTH	zf-C2H2,zf-C2H2
Nfowleri30863_g5564.t1	Nfowleri30863_g5564	E2F_TDP	133	198	RDDSSLRLLTRKFIHLIAEAKDGVLDLNHAAETLSVQKRRIYDITNVLEGIGLIEKKSKNNIQWLG	E2F_TDP
Nfowleri30863_g5581.t1	Nfowleri30863_g5581	Zn_clus	324	362	IACEQCRQQHRKCDKQLPKCYSCTQRGIECVYRESKRNK	Zn_clus
Nfowleri30863_g5592.t1	Nfowleri30863_g5592	Myb_DNA-binding	93	131	KLTLTKEQDMMLIEAVRQYTENNSPIQWKEINRKLFNNQ	Myb_DNA-binding,Myb_DNA-binding
Nfowleri30863_g5592.t1	Nfowleri30863_g5592	Myb_DNA-binding	149	178	KHRWSDEEDLELLHYCNKHDKKWSLIAQKE	Myb_DNA-binding,Myb_DNA-binding
Nfowleri30863_g5609.t2	Nfowleri30863_g5609	Homeobox	215	272	KRKRSNFSKKDKELLIDWLHQHAEYPYPTDEEKEELLEKVSMTKDQLETWFVNNRKRL	Homeobox
Nfowleri30863_g5609.t3	Nfowleri30863_g5609	Homeobox	215	272	KRKRSNFSKKDKELLIDWLHQHAEYPYPTDEEKEELLEKVSMTKDQLETWFVNNRKRL	Homeobox
Nfowleri30863_g5609.t4	Nfowleri30863_g5609	Homeobox	215	272	KRKRSNFSKKDKELLIDWLHQHAEYPYPTDEEKEELLEKVSMTKDQLETWFVNNRKRL	Homeobox
Nfowleri30863_g566.t1	Nfowleri30863_g566	RWP-RK	649	704	SFKEIPIDSIIQNLHLPQKEAAKALGVSVSTLKRRFYSVREQIGIEKWPTITLSKV	RWP-RK
Nfowleri30863_g5717.t1	Nfowleri30863_g5717	ARID	169	253	LDFVXRYLQQNTQICITHPDTKSIKRDIPSILKYIYIQQKLASLNSTNLLNQVKDHGGIVQIESQNKWSKIAKALNINLKFPEDI	ARID
Nfowleri30863_g5924.t1	Nfowleri30863_g5924	Zn_clus	147	187	RACINCHKSHAGCDDVRPCKRCVSLGLEATCLDVEPRNNKK	Zn_clus
Nfowleri30863_g592.t1	Nfowleri30863_g592	Myb_DNA-binding	542	588	RKGWTRDEHIRFLIGVHLFGRGNWKSISNVIQGKSPKQVQSHAQKYF	Myb_DNA-binding
Nfowleri30863_g5974.t1	Nfowleri30863_g5974	bZIP_1	291	323	DRILGELQQENQYLREAINQMNNATQDVLKQKA	bZIP_1,bZIP_1,bZIP_1,bZIP_1,bZIP_1,bZIP_1,bZIP_1,bZIP_1,bZIP_1
Nfowleri30863_g5974.t1	Nfowleri30863_g5974	bZIP_1	341	381	LKKKHAKLEEKIKKLTAEKSDLSKSYQILDKEVKELKKKSI	bZIP_1,bZIP_1,bZIP_1,bZIP_1,bZIP_1,bZIP_1,bZIP_1,bZIP_1,bZIP_1
Nfowleri30863_g5974.t1	Nfowleri30863_g5974	bZIP_1	452	492	ATNHVKMLEATVEQLDAQNKQLISEIDHKQADINQLSEEMS	bZIP_1,bZIP_1,bZIP_1,bZIP_1,bZIP_1,bZIP_1,bZIP_1,bZIP_1,bZIP_1
Nfowleri30863_g5974.t1	Nfowleri30863_g5974	bZIP_1	603	647	KESNQKLNSLVDTYKLKNDQLESTAQQLRHEIQELNLSIEQLISK	bZIP_1,bZIP_1,bZIP_1,bZIP_1,bZIP_1,bZIP_1,bZIP_1,bZIP_1,bZIP_1
Nfowleri30863_g5974.t1	Nfowleri30863_g5974	bZIP_1	651	704	QTNTYALDEKISSLETEIDLLKSKLEKSETKNKKHESTIEHLTKQNEFLKSSVD	bZIP_1,bZIP_1,bZIP_1,bZIP_1,bZIP_1,bZIP_1,bZIP_1,bZIP_1,bZIP_1
Nfowleri30863_g5974.t1	Nfowleri30863_g5974	bZIP_1	683	721	KKHESTIEHLTKQNEFLKSSVDDLKLLKDKIEQLESSNL	bZIP_1,bZIP_1,bZIP_1,bZIP_1,bZIP_1,bZIP_1,bZIP_1,bZIP_1,bZIP_1
Nfowleri30863_g5974.t1	Nfowleri30863_g5974	bZIP_1	704	742	DDLKLLKDKIEQLESSNLLLKRANENYHSMIYEQKRPSN	bZIP_1,bZIP_1,bZIP_1,bZIP_1,bZIP_1,bZIP_1,bZIP_1,bZIP_1,bZIP_1
Nfowleri30863_g5974.t1	Nfowleri30863_g5974	bZIP_1	751	797	QEQLNALLETIEESKTKIEQLTEENLQCKSELLRFEQDFAEMEKHLR	bZIP_1,bZIP_1,bZIP_1,bZIP_1,bZIP_1,bZIP_1,bZIP_1,bZIP_1,bZIP_1
Nfowleri30863_g5974.t1	Nfowleri30863_g5974	bZIP_1	783	825	LRFEQDFAEMEKHLRELEDEKHELIKNTYNKDVLKLEKENLDL	bZIP_1,bZIP_1,bZIP_1,bZIP_1,bZIP_1,bZIP_1,bZIP_1,bZIP_1,bZIP_1
Nfowleri30863_g5998.t1	Nfowleri30863_g5998	Zn_clus	501	538	ISCVHCRKQHKRCDRKLPSCDRCIQKGLTCMYKESKRI	Zn_clus
Nfowleri30863_g5998.t2	Nfowleri30863_g5998	Zn_clus	504	541	ISCVHCRKQHKRCDRKLPSCDRCIQKGLTCMYKESKRI	Zn_clus
Nfowleri30863_g6174.t1	Nfowleri30863_g6174	Zn_clus	54	92	ISCLNCKKLHKKCNKKLPQCDRCVSKGISCQYPDPKKTK	Zn_clus
Nfowleri30863_g6267.t1	Nfowleri30863_g6267	Myb_DNA-binding	290	336	TGWWSDDEHLRFLKGLKECGHNWSLISTKYVKTRGRRQCASHAQKWY	Myb_DNA-binding
Nfowleri30863_g6298.t1	Nfowleri30863_g6298	HMG_box	482	541	SVSSTSFILFCKENRPRIAETNPELTFFEVRKKLEEMWRSMSSEEKQPYETRAKEMTDQL	HMG_box
Nfowleri30863_g6306.t1	Nfowleri30863_g6306	Myb_DNA-binding	395	438	GERWTKEEVELFYSGLRQFGMDFSMISRLFPKRTRREIHQKYKS	Myb_DNA-binding
Nfowleri30863_g63.t1	Nfowleri30863_g63	RWP-RK	810	859	KKREISRQDMEKYFHVSQSVAAKLLGVSVSTLKRRFYEEFNMKWPYVPTK	RWP-RK
Nfowleri30863_g6422.t1	Nfowleri30863_g6422	Zn_clus	881	914	RACYHCRRSHLRCDNLRPCSRCTARGLDCYDMEQ	Zn_clus
Nfowleri30863_g643.t1	Nfowleri30863_g643	Fork_head	735	823	KPDIPYSAMIAHALLKAPNYMLPLKSIYAWISDNYPFYDPSETGWKSSVRHNLSTNSKYFRRVSPEEWRAINGEEKKPTQQRKVGKEKK	Fork_head
Nfowleri30863_g6654.t1	Nfowleri30863_g6654	Zn_clus	17	56	KPCSSCRNLHRKCDKLLPSCSHCLKRGYTCTYVSSPAEQR	Zn_clus
Nfowleri30863_g6662.t3	Nfowleri30863_g6662	Myb_DNA-binding	930	980	RLVWTPSLHDLFVKAVDKLGLYEARPKEILQLMNVDHITTTHIKSHLQKYR	Myb_DNA-binding
Nfowleri30863_g6662.t4	Nfowleri30863_g6662	Myb_DNA-binding	180	230	RLVWTPSLHDLFVKAVDKLGLYEARPKEILQLMNVDHITTTHIKSHLQKYR	Myb_DNA-binding
Nfowleri30863_g6744.t1	Nfowleri30863_g6744	Zn_clus	168	206	IACTACREKHIKCDKKIPSCTYCIKHGLICQYRKPKKRG	Zn_clus
Nfowleri30863_g679.t1	Nfowleri30863_g679	Myb_DNA-binding	57	106	KKKITKEESQLIAHVYAHHSGNWNKFMSDEKIQKLNKTERHLKNHINYLK	Myb_DNA-binding
Nfowleri30863_g6878.t1	Nfowleri30863_g6878	RWP-RK	150	200	RLKVNYQEMSKYFHAPQIVAARMLGVSVSTLKRRYKEVSKGERWPYSKMSL	RWP-RK
Nfowleri30863_g6982.t1	Nfowleri30863_g6982	Myb_DNA-binding	908	952	NTWSKKDFQNYIRGCEKYGRNDIENIAKEVEGKSVAQVKKYSKVF	Myb_DNA-binding,Myb_DNA-binding
Nfowleri30863_g6982.t1	Nfowleri30863_g6982	Myb_DNA-binding	1009	1066	AKEFTPEEDSFICCMTAKLGYGYWEEVKAQIRKAWEFRFDWFIKTRTASEIQKRCDTL	Myb_DNA-binding,Myb_DNA-binding
Nfowleri30863_g6987.t1	Nfowleri30863_g6987	Zn_clus	265	303	ISCVSCRVKHRKCDKKLPTCSYCALRGIECVYRKPRKKG	Zn_clus
Nfowleri30863_g7129.t1	Nfowleri30863_g7129	Zn_clus	389	427	VACSECRKAKKRCSGGRPCDRCASMGKQCKDEHSGKKRG	Zn_clus
Nfowleri30863_g7164.t1	Nfowleri30863_g7164	Myb_DNA-binding	231	276	KLKWQKSDDELLKKGIQEFGNDWTAIIIKYLPNWDAKELMERSQRL	Myb_DNA-binding
Nfowleri30863_g7164.t3	Nfowleri30863_g7164	Myb_DNA-binding	231	276	KLKWQKSDDELLKKGIQEFGNDWTAIIIKYLPNWDAKELMERSQRL	Myb_DNA-binding
Nfowleri30863_g7269.t2	Nfowleri30863_g7269	Zn_clus	76	114	IACLQCRQLHKKCDKQMPACGTCIRKGLECTYNIPKKRG	Zn_clus
Nfowleri30863_g7269.t3	Nfowleri30863_g7269	Zn_clus	0	22	MPACGTCIRKGLECTYNIPKKRG	Zn_clus
Nfowleri30863_g7277.t1	Nfowleri30863_g7277	Myb_DNA-binding	745	791	DGPWSSEEHERFMEGYRVCGQNWRAISEKYVKSRTRVQVHAHAMKVL	Myb_DNA-binding
Nfowleri30863_g7331.t2	Nfowleri30863_g7331	Zn_clus	275	313	IACVNCRSRHKKCEKNYPSCAQCIKRGVECSYRSPKKKG	Zn_clus
Nfowleri30863_g7357.t1	Nfowleri30863_g7357	GATA	318	353	CHNCKTERSPLWRKHPENGKSLCNKCGLFLQRYKKD	GATA
Nfowleri30863_g7408.t1	Nfowleri30863_g7408	RWP-RK	195	245	CRSIDRLEICKYFSIKEEEAAKEMNISKSKLKRVKKEMGISRWPYRRLEAL	RWP-RK
Nfowleri30863_g7483.t1	Nfowleri30863_g7483	ARID	178	271	SLNDEQEETFLSRYLEFMYENIPLSFPNPFPKWRSIPLDMFRLFVQVKKNGGYSSMEMSDWNDVYSFMRNYCSIVKNPGGRLKILYQYYLLEFE	ARID
Nfowleri30863_g7489.t1	Nfowleri30863_g7489	Zn_clus	202	240	ISCITCRRGHKRCGRQLPSCHECISKGKVCDYPAAKKRG	Zn_clus
Nfowleri30863_g7595.t3	Nfowleri30863_g7595	GTF2I	140	217	IKGLIHTFFGKKYIHHALCLEAIASVPGIVMGTIKHYAFIIGLKRKISVDSSIMFDEAENELERILVISSQISFTVFI	GTF2I
Nfowleri30863_g7617.t1	Nfowleri30863_g7617	Homeobox	1318	1369	ELRHFTVRHLRILESFYKDNKHPSPEECSSIAKQLRHPVEQVILYFYRYRTE	Homeobox,Myb_DNA-binding
Nfowleri30863_g7617.t1	Nfowleri30863_g7617	Myb_DNA-binding	1462	1521	DQKWTTEQDLKLLEGLSKIRELDPATGTFLAKPIKWQQLADSIGGGMTANRCRLRWTNVL	Homeobox,Myb_DNA-binding
Nfowleri30863_g7617.t3	Nfowleri30863_g7617	Homeobox	1275	1326	ELRHFTVRHLRILESFYKDNKHPSPEECSSIAKQLRHPVEQVILYFYRYRTE	Homeobox,Myb_DNA-binding
Nfowleri30863_g7617.t3	Nfowleri30863_g7617	Myb_DNA-binding	1419	1478	DQKWTTEQDLKLLEGLSKIRELDPATGTFLAKPIKWQQLADSIGGGMTANRCRLRWTNVL	Homeobox,Myb_DNA-binding
Nfowleri30863_g7764.t2	Nfowleri30863_g7764	RWP-RK	339	389	KRNILTKDQIIRVLHLSQTQACKILGCSISTLKRRFGELKHELGMEKWPSY	RWP-RK
Nfowleri30863_g7766.t1	Nfowleri30863_g7766	RWP-RK	67	117	SAKHISKYDLIKVLHLSQPQACKVLNCSMSTLKRKFYQMKNELGMDKWPQY	RWP-RK
Nfowleri30863_g7825.t1	Nfowleri30863_g7825	Myb_DNA-binding	506	556	RRRFTPEEDKKIKEGIAKNKKDNNIDWDGVAKYAGIERTKEQIKSRYLRMK	Myb_DNA-binding
Nfowleri30863_g7825.t2	Nfowleri30863_g7825	Myb_DNA-binding	517	567	RRRFTPEEDKKIKEGIAKNKKDNNIDWDGVAKYAGIERTKEQIKSRYLRMK	Myb_DNA-binding
Nfowleri30863_g7825.t3	Nfowleri30863_g7825	Myb_DNA-binding	473	523	RRRFTPEEDKKIKEGIAKNKKDNNIDWDGVAKYAGIERTKEQIKSRYLRMK	Myb_DNA-binding
Nfowleri30863_g7883.t1	Nfowleri30863_g7883	Myb_DNA-binding	427	456	KGWWTEDEHERFLQGLKECGNNWKLIAENQ	Myb_DNA-binding
Nfowleri30863_g7883.t3	Nfowleri30863_g7883	Myb_DNA-binding	440	469	KGWWTEDEHERFLQGLKECGNNWKLIAENQ	Myb_DNA-binding
Nfowleri30863_g7934.t1	Nfowleri30863_g7934	Zn_clus	365	402	RACEACRKHHRKCDGSSPCKTCVGKGIECIYTERKKRG	Zn_clus
Nfowleri30863_g7944.t1	Nfowleri30863_g7944	Zn_clus	168	208	RACVNCKQSHAACDDSRPCKRCVSLKIEDQCVDAVRKKPSN	Zn_clus
Nfowleri30863_g7944.t2	Nfowleri30863_g7944	Zn_clus	433	473	RACVNCKQSHAACDDSRPCKRCVSLKIEDQCVDAVRKKPSN	Zn_clus
Nfowleri30863_g7944.t3	Nfowleri30863_g7944	Zn_clus	472	512	RACVNCKQSHAACDDSRPCKRCVSLKIEDQCVDAVRKKPSN	Zn_clus
Nfowleri30863_g8050.t1	Nfowleri30863_g8050	GATA	7	47	CGNVKCKTNQTPLWRKGWTTKEGKPVMLCNACGLHYKKGHF	GATA
Nfowleri30863_g8092.t1	Nfowleri30863_g8092	RWP-RK	141	186	SKISLKASDLIRVMALPQSMAAKELGVSLSTLKRRFYDLKMGRWPG	RWP-RK
Nfowleri30863_g8139.t1	Nfowleri30863_g8139	Zn_clus	34	72	RACLSCHSAHVACDSERPCRRCKKKGIPCVDYIPSKKSK	Zn_clus
Nfowleri30863_g8139.t2	Nfowleri30863_g8139	Zn_clus	34	72	RACLSCHSAHVACDSERPCRRCKKKGIPCVDYIPSKKSK	Zn_clus
Nfowleri30863_g8139.t3	Nfowleri30863_g8139	Zn_clus	34	72	RACLSCHSAHVACDSERPCRRCKKKGIPCVDYIPSKKSK	Zn_clus
Nfowleri30863_g8196.t1	Nfowleri30863_g8196	Myb_DNA-binding	579	629	NGKWSEQEKAKFIKKLKEYLAETDNFQWGIFSKRIPGRVGYQCSNFYRTLL	Myb_DNA-binding
Nfowleri30863_g8207.t1	Nfowleri30863_g8207	Myb_DNA-binding	259	313	RHNWTKAQDDALMKAISSQQYSENGQKIRWTKISQEVFGSKLTPQSVYQRYMRVI	Myb_DNA-binding,Myb_DNA-binding
Nfowleri30863_g8207.t1	Nfowleri30863_g8207	Myb_DNA-binding	319	360	HREWTIAEDKRLTELYHEMGDQWAQIAKKMNGVRADVWIRQR	Myb_DNA-binding,Myb_DNA-binding
Nfowleri30863_g8263.t1	Nfowleri30863_g8263	RWP-RK	134	184	AQASITKEEILRVLHLSQTQACNQIGCSLSTLKRRFYELKDDMGLQRWPQF	RWP-RK
Nfowleri30863_g8263.t2	Nfowleri30863_g8263	RWP-RK	124	174	AQASITKEEILRVLHLSQTQACNQIGCSLSTLKRRFYELKDDMGLQRWPQF	RWP-RK
Nfowleri30863_g828.t1	Nfowleri30863_g828	GATA	148	181	CVNCSTCTTPMWRKNHEGKPLCNKCGLYALRYGI	GATA
Nfowleri30863_g8301.t1	Nfowleri30863_g8301	Myb_DNA-binding	389	439	KVFWSEEEVDALLAGYKRFGGNWAKILATYKKMFNPVRDSLSLRDKYRNLV	Myb_DNA-binding
Nfowleri30863_g8380.t1	Nfowleri30863_g8380	Zn_clus	288	326	LACVSCRKAHACCEDKRPCSRCIAHGLECQDQVGKKRGR	Zn_clus
Nfowleri30863_g8380.t2	Nfowleri30863_g8380	Zn_clus	288	326	LACVSCRKAHACCEDKRPCSRCIAHGLECQDQVGKKRGR	Zn_clus
Nfowleri30863_g8381.t2	Nfowleri30863_g8381	bZIP_1	130	182	EYVFRTKRVEQQEMLIQQRQHQMKEMDIKHDEVLSSIQQSKESMKSEYENIEE	bZIP_1,bZIP_1
Nfowleri30863_g8381.t2	Nfowleri30863_g8381	bZIP_1	183	232	LKKRAQELDNEPQSDESNILEQQLESLRKENEDLENENQALLKRNKDLTN	bZIP_1,bZIP_1
Nfowleri30863_g8383.t1	Nfowleri30863_g8383	Zn_clus	293	331	SACEACRRAHTACQDQKPCHRCVKLGLECVEAQKKTKVK	Zn_clus
Nfowleri30863_g8436.t1	Nfowleri30863_g8436	HMG_box	16	85	PKKPKTAYFLFCDEHREEAKKKAGEGKSASEVSKILGEMWGKLTEEQKKPYNDRYKIEMEKHKKVMDEYK	HMG_box,HMG_box
Nfowleri30863_g8436.t1	Nfowleri30863_g8436	HMG_box	117	185	PKRPLSSYMLFSQDKRKELLEKDPTLKVTEVAKQVGALWQKMSDEEKKPYNDKAAKLKKEYEGVKAKYD	HMG_box,HMG_box
Nfowleri30863_g8450.t1	Nfowleri30863_g8450	Zn_clus	36	74	IACSSCRCMHKKCDKKLPICSECLLRGRECIYNIPKKKG	Zn_clus
Nfowleri30863_g8529.t1	Nfowleri30863_g8529	Zn_clus	43	81	IACVACRRGHRKCDRKLPSCTDCVQKGKECHYPDQLKRG	Zn_clus
Nfowleri30863_g8529.t2	Nfowleri30863_g8529	Zn_clus	778	816	IACVACRRGHRKCDRKLPSCTDCVQKGKECHYPDQLKRG	Zn_clus
Nfowleri30863_g8529.t3	Nfowleri30863_g8529	Zn_clus	800	838	IACVACRRGHRKCDRKLPSCTDCVQKGKECHYPDQLKRG	Zn_clus
Nfowleri30863_g853.t1	Nfowleri30863_g853	Homeobox	57	116	GKKRKGYSKEITKVLNDWFFANLQNPYPSEEEKKEMVNQTTLTLLQINNWFSNKRVRYKR	Homeobox
Nfowleri30863_g853.t2	Nfowleri30863_g853	Homeobox	69	128	GKKRKGYSKEITKVLNDWFFANLQNPYPSEEEKKEMVNQTTLTLLQINNWFSNKRVRYKR	Homeobox
Nfowleri30863_g857.t1	Nfowleri30863_g857	Myb_DNA-binding	415	461	SRYWTQEEHKLFLEGIEKYGKKDVKAIASHVGTRNATQVRTHAQKYY	Myb_DNA-binding
Nfowleri30863_g8597.t1	Nfowleri30863_g8597	CBFB_NFYA	493	551	EGTIYVNPKQYHRILKRRIARAKLEHQMKNAGQKEKASYKYNSRHEWAKKRARGPGGRF	CBFB_NFYA
Nfowleri30863_g8659.t1	Nfowleri30863_g8659	HMG_box	527	568	KNNAYNSYVKEHYKRFKEHHPHLKQGEIMKLVAQSYREQRHG	HMG_box
Nfowleri30863_g8772.t1	Nfowleri30863_g8772	RWP-RK	102	148	GRLHVSKYFHASQMIAARMLGVSVSTLKRRYKEVSNGNRWPYSKMSL	RWP-RK
Nfowleri30863_g8820.t1	Nfowleri30863_g8820	bZIP_1	235	298	TAEQKEEKKKLRNRYTAKVSRDRKKKELEDLRNENENLRKERDSLKKQCEEHVQTVNRLNLELN	bZIP_1
Nfowleri30863_g8860.t1	Nfowleri30863_g8860	HTH_psq	129	157	GASQALAARLLGVSVSTLKRRFKESYEVQ	HTH_psq
Nfowleri30863_g8861.t1	Nfowleri30863_g8861	RWP-RK	96	142	CRLQVSKYFHSPQSIAARMLGVSVSTLKRRYKEVSNGNRWPYSKMSL	RWP-RK
Nfowleri30863_g888.t1	Nfowleri30863_g888	Homeobox	311	370	AKKKKNFSKSATDVLNVWFFQHLHDPYPSDDEKRILSQQTGLSLSQVNNWFGNKRMRYKR	Homeobox
Nfowleri30863_g8912.t1	Nfowleri30863_g8912	GATA	590	624	CANCQSESTPMWRKRLMGEILCNKCGLYLVRHGKT	GATA
Nfowleri30863_g8912.t2	Nfowleri30863_g8912	GATA	586	620	CANCQSESTPMWRKRLMGEILCNKCGLYLVRHGKT	GATA
Nfowleri30863_g8912.t3	Nfowleri30863_g8912	GATA	580	614	CANCQSESTPMWRKRLMGEILCNKCGLYLVRHGKT	GATA
Nfowleri30863_g8980.t1	Nfowleri30863_g8980	AT_hook	53	65	ERKRGRPRKWTSE	AT_hook
Nfowleri30863_g9001.t3	Nfowleri30863_g9001	GAGA_bind	291	480	KDLEFYKLMTHIPHYPPNLEQHTELPSDSLELDLLKRMLCYDPTKRITAAEALKHPLFDQKPVAYMYCFGSDKRLSYNYPDQPIYSENVAQRPPNAVQQPLPQSNVQSVAQQLATTHQKPHHHHHHHQAPSQQQTQQQPATEQTVSSSSNLPQTKQSSSSNGVESKQQQQQTDKKRKKSTKETNSKKKKM	GAGA_bind
Nfowleri30863_g901.t1	Nfowleri30863_g901	HMG_box	122	203	NRLPSTYCLYVKANWEKSKEEYFANQEYYDNLYSDVKGRFNLMTAKILSARWKLLSDEEKNKYREEFQKLQEIQKAEKKATT	HMG_box,HMG_box
Nfowleri30863_g901.t1	Nfowleri30863_g901	HMG_box	209	275	IKKPRPPFILFKMDIFASVKEQFPDLNVQQWNLISAELYKNLPEEKAAHYRNLSQKERVEYYRKKEE	HMG_box,HMG_box
Nfowleri30863_g9083.t1	Nfowleri30863_g9083	Zn_clus	333	367	SPCRECLKRRIACTKERPLCGNCLEAGTRCNYPSL	Zn_clus,Zn_clus
Nfowleri30863_g9083.t1	Nfowleri30863_g9083	Zn_clus	368	401	LECSRRKVCDRQRPICNNCKERKTECFYLSHKDR	Zn_clus,Zn_clus
Nfowleri30863_g9089.t1	Nfowleri30863_g9089	Zn_clus	271	310	YACTECRKAHKACSGERPCDRCKKLGMEDKCKSSVRKKRI	Zn_clus
Nfowleri30863_g9089.t2	Nfowleri30863_g9089	Zn_clus	271	310	YACTECRKAHKACSGERPCDRCKKLGMEDKCKSSVRKKRI	Zn_clus
Nfowleri30863_g9089.t4	Nfowleri30863_g9089	Zn_clus	271	310	YACTECRKAHKACSGERPCDRCKKLGMEDKCKSSVRKKRI	Zn_clus
Nfowleri30863_g9095.t1	Nfowleri30863_g9095	Zn_clus	33	71	IACLVCRKGHRKCDRTLPGCMQCKLKGKECRYPEPMKRG	Zn_clus
Nfowleri30863_g9229.t1	Nfowleri30863_g9229	Homeobox	432	491	KKNKRYLSDRAVKLLKEWLFMNWDNPYPDSNQKRELAKMADISVSQVNNYFINARRRICK	Homeobox
Nfowleri30863_g9247.t1	Nfowleri30863_g9247	Myb_DNA-binding	1874	1941	IPWSQEEEVLLMKIVKNMITDDLQQGEFVVNWNSVSDTLSNYLERLETNTLVPFRSAESCYHKYHQLA	Myb_DNA-binding
Nfowleri30863_g9247.t3	Nfowleri30863_g9247	Myb_DNA-binding	1842	1909	IPWSQEEEVLLMKIVKNMITDDLQQGEFVVNWNSVSDTLSNYLERLETNTLVPFRSAESCYHKYHQLA	Myb_DNA-binding
Nfowleri30863_g9287.t1	Nfowleri30863_g9287	Myb_DNA-binding	18	63	QQQWTLEEHDQFLQGLKRYGTDWNKIQNLIPTKEKNDIREYAKEFF	Myb_DNA-binding
Nfowleri30863_g9449.t1	Nfowleri30863_g9449	E2F_TDP	323	401	RKEKSLTMICSKFIQFYENTLKTSSNTSVTNNPSKGEIKIEEAVNTLGIEKRRIYDILNVLESISIVSKVGVSCYKYHG	E2F_TDP,E2F_TDP
Nfowleri30863_g9449.t1	Nfowleri30863_g9449	E2F_TDP	455	529	SRSNTLTSLSRLLIMSFLVTEMKEMTQDQLASIVLKDSTEKTRTRRLNDIVNILSAINLIEKRSEKSVNYFKWLA	E2F_TDP,E2F_TDP
Nfowleri30863_g9449.t2	Nfowleri30863_g9449	E2F_TDP	310	388	RKEKSLTMICSKFIQFYENTLKTSSNTSVTNNPSKGEIKIEEAVNTLGIEKRRIYDILNVLESISIVSKVGVSCYKYHG	E2F_TDP,E2F_TDP
Nfowleri30863_g9449.t2	Nfowleri30863_g9449	E2F_TDP	442	516	SRSNTLTSLSRLLIMSFLVTEMKEMTQDQLASIVLKDSTEKTRTRRLNDIVNILSAINLIEKRSEKSVNYFKWLA	E2F_TDP,E2F_TDP
Nfowleri30863_g9449.t3	Nfowleri30863_g9449	E2F_TDP	322	400	RKEKSLTMICSKFIQFYENTLKTSSNTSVTNNPSKGEIKIEEAVNTLGIEKRRIYDILNVLESISIVSKVGVSCYKYHG	E2F_TDP,E2F_TDP
Nfowleri30863_g9449.t3	Nfowleri30863_g9449	E2F_TDP	454	528	SRSNTLTSLSRLLIMSFLVTEMKEMTQDQLASIVLKDSTEKTRTRRLNDIVNILSAINLIEKRSEKSVNYFKWLA	E2F_TDP,E2F_TDP
Nfowleri30863_g9511.t1	Nfowleri30863_g9511	Myb_DNA-binding	485	530	SSEWTHEELTLLAKAIALYPGGTQQRWVRVAEYVGTKTPEEVQQKT	Myb_DNA-binding,Myb_DNA-binding
Nfowleri30863_g9511.t1	Nfowleri30863_g9511	Myb_DNA-binding	600	649	ENWTALQQKVLETGIRQFKELKGDAKWEKIAEIVPGKSAQDCKDRFEYCR	Myb_DNA-binding,Myb_DNA-binding
Nfowleri30863_g9590.t1	Nfowleri30863_g9590	bZIP_1	269	325	EELKKKERRLVRNRQSAQASRERKKQYIQSLEAKVAELEKKVHELEEENNELKKKQK	bZIP_1
Nfowleri30863_g9593.t1	Nfowleri30863_g9593	Myb_DNA-binding	321	366	ARWTEEENKKLFEAYIKYDGKNWSSIAKAVGNKTSDQCNQHWWRVL	Myb_DNA-binding,Myb_DNA-binding
Nfowleri30863_g9593.t1	Nfowleri30863_g9593	Myb_DNA-binding	372	418	KQPWSPEEDQRLIDRVKEVGESSWKKVSQGLKGRTDLQCRHRYNQLK	Myb_DNA-binding,Myb_DNA-binding
Nfowleri30863_g9802.t1	Nfowleri30863_g9802	RWP-RK	13	64	RKKEITFQDIQENFDLPIKEAADAMQISLTQLKRICRENDIPRWPYRKLQAL	RWP-RK
Nfowleri30863_g9821.t1	Nfowleri30863_g9821	bZIP_1	393	432	DETTKHLTETVDELEQENQELKQRIQDLETENAELTHHKR	bZIP_1
Nfowleri30863_g9821.t2	Nfowleri30863_g9821	bZIP_1	401	440	DETTKHLTETVDELEQENQELKQRIQDLETENAELTHHKR	bZIP_1
Nfowleri30863_g9821.t3	Nfowleri30863_g9821	bZIP_1	390	429	DETTKHLTETVDELEQENQELKQRIQDLETENAELTHHKR	bZIP_1
Nfowleri30863_g9866.t1	Nfowleri30863_g9866	Zn_clus	203	241	ISCINCRKQHRKCSKHLPSCVECRQRGVECVYRESKRVK	Zn_clus
Nfowleri30863_g9932.t1	Nfowleri30863_g9932	RWP-RK	474	510	NKIDIPLNELIRFMTLPQSVAAKKLNVSLSTLKRRYY	RWP-RK
Nfowleri30863_g9942.t1	Nfowleri30863_g9942	RWP-RK	208	254	SKINIPVFELIRVMALPQTSAAQVLGVSLSTLKRRYYELGIGRWPGQ	RWP-RK
Nfowleri30863_g9950.t1	Nfowleri30863_g9950	E2F_TDP	247	323	RGARGLRHFSMKVCELVQRKKTTTINDVADELVQAELQGDDSKSDDKNIRRRVYDALNVLMALNIISKDKKEIKWKG	E2F_TDP,DP
Nfowleri30863_g9950.t1	Nfowleri30863_g9950	DP	330	482	KECEALNQIKLQRMEIIAKKTQQLQELEKQHRSLSNLCQRNSSSNYLESKRIELPFIIVHTSKSTQIECEMDENRSEVFFNFDKPFEIHDDNEILYRLGLDQSSNSMMTESGAATASSSAAADDDFFSEPQASNNNTSPSKSLPTSSNTTDNK	E2F_TDP,DP

## Sheet: NfowleriV212
N. fowleri transcript	N. fowleri gene	DNA-binding domain ID (Pfam)	DNA-binding domain start	DNA-binding domain stop	DNA-binding domain amino acids	Transcription factor family
NfowleriV212_g10069.t1	NfowleriV212_g10069	Zn_clus	65	103	RACVGCHKAKVKCSHERPCHRCTAKGIECVDYVPVQQQQ	Zn_clus
NfowleriV212_g10119.t1	NfowleriV212_g10119	CENP-B_N	5	37	QFHSVRQVAKAFHCSPSTVHYWKKKRQQQEREE	CENP-B_N
NfowleriV212_g10140.t1	NfowleriV212_g10140	RWP-RK	383	430	NKIIIATSELVRCMNLPQTVAAKVLKVSLSTLKRRYYELGIGRWPAVQ	RWP-RK
NfowleriV212_g10143.t1	NfowleriV212_g10143	RWP-RK	11	60	TRIEITREMMARYFYCPQTLAARLLGVSISTLKRRFYDLHMGRWPYQCIS	RWP-RK
NfowleriV212_g10221.t1	NfowleriV212_g10221	HMG_box	591	621	ETSQLKILVWAQWQLLSDAEKKKYIDLSLNG	HMG_box,HMG_box,HMG_box
NfowleriV212_g10221.t1	NfowleriV212_g10221	HMG_box	711	769	VKKPISGYNSFVKSVFPTFQEQYPDVDKKQITKLIGQKWKSMSEEEKKPYLEIAKQAQP	HMG_box,HMG_box,HMG_box
NfowleriV212_g10221.t1	NfowleriV212_g10221	HMG_box	771	837	VKKPLNAYNIYCKEKYSQFKAENPTLPPNEVSRMVAQSWKNASKQEKQTYFEMADQWKKDHGMQETS	HMG_box,HMG_box,HMG_box
NfowleriV212_g10247.t1	NfowleriV212_g10247	Myb_DNA-binding	846	896	RLVWTPSLHDLFVKAVDKLGLYEARPKEILQLMNVDHITTTHIKSHLQKYR	Myb_DNA-binding
NfowleriV212_g1040.t1	NfowleriV212_g1040	Zn_clus	168	208	RACVNCKQSHAACDDSRPCKRCVSLKIEDQCVDAVRKKPSN	Zn_clus
NfowleriV212_g1053.t1	NfowleriV212_g1053	Zn_clus	365	402	RACEACRKHHRKCDGSSPCKTCVGKGIECIYTERKKRG	Zn_clus
NfowleriV212_g10580.t1	NfowleriV212_g10580	bZIP_1	235	298	TAEQKEEKKKLRNRYTAKVSRDRKKKELEDLRNENENLRKERDSLKKQCEEHVQTVNRLNLELN	bZIP_1
NfowleriV212_g10885.t1	NfowleriV212_g10885	Zn_clus	248	287	IACINCRKMHKQCDKKLPSCNRCESKGIVCEYKTPRRMRY	Zn_clus
NfowleriV212_g10885.t2	NfowleriV212_g10885	Zn_clus	224	263	IACINCRKMHKQCDKKLPSCNRCESKGIVCEYKTPRRMRY	Zn_clus
NfowleriV212_g10885.t4	NfowleriV212_g10885	Zn_clus	371	410	IACINCRKMHKQCDKKLPSCNRCESKGIVCEYKTPRRMRY	Zn_clus
NfowleriV212_g10887.t1	NfowleriV212_g10887	Zn_clus	203	241	ISCINCRKQHRKCSKHLPSCVECRQRGVECVYRESKRVK	Zn_clus
NfowleriV212_g10887.t2	NfowleriV212_g10887	Zn_clus	160	198	ISCINCRKQHRKCSKHLPSCVECRQRGVECVYRESKRVK	Zn_clus
NfowleriV212_g10937.t1	NfowleriV212_g10937	RWP-RK	3	53	SEYVRREDLKSLYALPMKEASKKLGVSESSLRNICRKHNIERWPYRKFQQL	RWP-RK
NfowleriV212_g10958.t2	NfowleriV212_g10958	Myb_DNA-binding	517	567	RRRFTPEEDKKIKEGIAKNKKDNNIDWDGVAKYAGIERTKEQIKSRYLRMK	Myb_DNA-binding
NfowleriV212_g11013.t1	NfowleriV212_g11013	Zn_clus	26	64	SSCLSCRQLHRKCSKTLPSCQYCIRRGYQCVYESSSSSG	Zn_clus
NfowleriV212_g11104.t1	NfowleriV212_g11104	RWP-RK	117	166	FMSIDVVAMKSCLHLNQKEAAKKLNVSLSTLKRRFYEMRHELGCDKWPYP	RWP-RK
NfowleriV212_g11104.t2	NfowleriV212_g11104	RWP-RK	117	166	FMSIDVVAMKSCLHLNQKEAAKKLNVSLSTLKRRFYEMRHELGCDKWPYP	RWP-RK
NfowleriV212_g11117.t1	NfowleriV212_g11117	bZIP_1	254	285	HTQKIEDLQERIHHLEKENQSLKEQLKMSKGD	bZIP_1
NfowleriV212_g11196.t1	NfowleriV212_g11196	HMG_box	122	203	NRLPSTYCLYVKANWEKSKEEYFANQEYYDNLYSDVKGRFNLMTAKILSARWKLLSDEEKNKYREEFQKLQEIQKAEKKATT	HMG_box,HMG_box
NfowleriV212_g11196.t1	NfowleriV212_g11196	HMG_box	209	275	IKKPRPPFILFKMDIFASVKEQFPDLNVQQWNLISAELYKNLPEEKAAHYRNLSQKERVEYYRKKEE	HMG_box,HMG_box
NfowleriV212_g11226.t1	NfowleriV212_g11226	HMG_box	3	72	LKRPASSYILFCNDHRAEVKTKLGENAKPKEVQKELSKLWNDASEATKEKYKKLYEENKADYNKKAEALK	HMG_box,HMG_box
NfowleriV212_g11226.t1	NfowleriV212_g11226	HMG_box	114	175	KPRGMTGYNLYMKENKEKLKSDKLEGKKLTEKVRKMWNNLAEDEKKKYNERAAKLAPEKKDE	HMG_box,HMG_box
NfowleriV212_g11247.t1	NfowleriV212_g11247	Homeobox	69	128	GKKRKGYSKEITKVLNDWFFANLQNPYPSEEEKKEMVNQTTLTLLQINNWFSNKRVRYKR	Homeobox
NfowleriV212_g11247.t2	NfowleriV212_g11247	Homeobox	57	116	GKKRKGYSKEITKVLNDWFFANLQNPYPSEEEKKEMVNQTTLTLLQINNWFSNKRVRYKR	Homeobox
NfowleriV212_g1126.t1	NfowleriV212_g1126	Zn_clus	91	129	AACTNCHKAHARCDIGRPCSRCIRLGLPCIEPMKRKTTR	Zn_clus
NfowleriV212_g11280.t1	NfowleriV212_g11280	bZIP_1	127	166	AKDLRIKELEKRVKELENETEQLKKQLQEKKSGAPTSTTS	bZIP_1
NfowleriV212_g11468.t1	NfowleriV212_g11468	Zn_clus	147	187	RACINCHKSHAGCDDVRPCKRCVSLGLEATCLDVEPRNNKK	Zn_clus
NfowleriV212_g11504.t1	NfowleriV212_g11504	Zn_clus	164	202	IACVNCRRLHRKCDKKLPSCSECIDKVKECYYRTPKKKG	Zn_clus
NfowleriV212_g11531.t1	NfowleriV212_g11531	bZIP_1	393	432	DETTKHLTETVDELEQENQELKQRIQDLETENAELTHHKR	bZIP_1
NfowleriV212_g11531.t2	NfowleriV212_g11531	bZIP_1	401	440	DETTKHLTETVDELEQENQELKQRIQDLETENAELTHHKR	bZIP_1
NfowleriV212_g11531.t3	NfowleriV212_g11531	bZIP_1	390	429	DETTKHLTETVDELEQENQELKQRIQDLETENAELTHHKR	bZIP_1
NfowleriV212_g11553.t1	NfowleriV212_g11553	GATA	125	159	CANCQSESTPMWRKRLMGEILCNKCGLYLVRHGKT	GATA
NfowleriV212_g11614.t1	NfowleriV212_g11614	bZIP_1	89	127	VETMKDLKREINTLKEENRDLKREINTLKEENRDLKREI	bZIP_1,bZIP_1,bZIP_1
NfowleriV212_g11614.t1	NfowleriV212_g11614	bZIP_1	124	157	KREIVALQEENIDLKSENMDLKREINTLKENSEV	bZIP_1,bZIP_1,bZIP_1
NfowleriV212_g11614.t1	NfowleriV212_g11614	bZIP_1	149	182	NTLKENSEVIERENKDFRSEIQTLKEWLGAVESD	bZIP_1,bZIP_1,bZIP_1
NfowleriV212_g11634.t1	NfowleriV212_g11634	HMG_box	587	617	DTASNMILLREQWRLLPHEERERYKRSVVVM	HMG_box,HMG_box,HMG_box
NfowleriV212_g11634.t1	NfowleriV212_g11634	HMG_box	656	715	LKRPLNAYNIFCKTHFPEFQQQYPDCTINQISKYIGEKWKSLSKEERQPYIDQSKKNSQP	HMG_box,HMG_box,HMG_box
NfowleriV212_g11634.t1	NfowleriV212_g11634	HMG_box	717	783	VKKPLSAYNIFCKSQFEIFKKKYPDLNIHLLSRKVADSWKSLSEDEKRIYYEGAQKQRQENLIQVHN	HMG_box,HMG_box,HMG_box
NfowleriV212_g11731.t1	NfowleriV212_g11731	Myb_DNA-binding	7	53	GGPWKNSEDEILKAAVMKYGKNQWARVASLLNRKSPKQCKARWFEWL	Myb_DNA-binding,Myb_DNA-binding
NfowleriV212_g11731.t1	NfowleriV212_g11731	Myb_DNA-binding	59	103	KTEWTREEEEKLLHLAKIMPSQWRSIAPIVGRTASQCLEHYERML	Myb_DNA-binding,Myb_DNA-binding
NfowleriV212_g11768.t1	NfowleriV212_g11768	Myb_DNA-binding	32	82	RLSWTNELHNLFVEAVQALGLENAAPKAIKNMMGVSYVTTDHIKSHLQKYR	Myb_DNA-binding
NfowleriV212_g11823.t1	NfowleriV212_g11823	Zn_clus	392	430	IACVPCRRLHKRCDKKYPSCSKCLSRGVTCEYKIPRKKG	Zn_clus
NfowleriV212_g11962.t1	NfowleriV212_g11962	HMG_box	59	128	PKKPKTAYFLFCDEHREEAKKKAGEGKSASEVSKILGEMWGKLTEEQKKPYNDRYKIEMEKHKKVMDEYK	HMG_box,HMG_box
NfowleriV212_g11962.t1	NfowleriV212_g11962	HMG_box	160	228	PKRPLSSYMLFSQDKRKELLEKDPTLKVTEVAKQVGALWQKMSDEEKKPYNDKAAKLKKEYEGVKAKYD	HMG_box,HMG_box
NfowleriV212_g12040.t1	NfowleriV212_g12040	zf-C2H2	2	24	FLCKKCNQTFTNIFDYKKHIVGH	zf-C2H2,zf-C2H2
NfowleriV212_g12040.t1	NfowleriV212_g12040	zf-C2H2	61	83	FLCKKCNQGFADIFEYKKHISTH	zf-C2H2,zf-C2H2
NfowleriV212_g12043.t1	NfowleriV212_g12043	RWP-RK	810	859	KKREISRQDMEKYFHVSQSVAAKLLGVSVSTLKRRFYEEFNMKWPYVPTK	RWP-RK
NfowleriV212_g1205.t1	NfowleriV212_g1205	HMG_box	340	398	LKRPPSAYNLFMADKKKENKSTELSEISNMWKELSEDKKKSYVEQAEKLKEEYLKNNPD	HMG_box
NfowleriV212_g12101.t1	NfowleriV212_g12101	Zn_clus	160	202	RACVECRKAHKKCDQQRPCFRCVLNGTEELCVDCDTGRRRGRK	Zn_clus
NfowleriV212_g12119.t1	NfowleriV212_g12119	Myb_DNA-binding	303	349	EGPWTEEEHEQFLKGFEACGKNWSKIADLYVPSRRRTQIASHAQKWF	Myb_DNA-binding
NfowleriV212_g12139.t1	NfowleriV212_g12139	Zn_clus	293	331	SACEACRRAHTACQDQKPCHRCVKLGLECVEAQKKTKVK	Zn_clus
NfowleriV212_g12205.t1	NfowleriV212_g12205	RWP-RK	151	197	PRLKVSKYFHAPQIVAARMLGVSVSTLKRRYKEVSKGERWPYSKMSL	RWP-RK
NfowleriV212_g12205.t2	NfowleriV212_g12205	RWP-RK	152	202	RLKVNYQEMSKYFHAPQIVAARMLGVSVSTLKRRYKEVSKGERWPYSKMSL	RWP-RK
NfowleriV212_g12348.t1	NfowleriV212_g12348	SART-1	22	231	QSPKSIQNKKSSMTPSTTTSSRRNQPRVLHSDDEDVTSSTSTRHRIVYNPHKIDRSKRVAPGCEINLTNILSASKTRSRNNVNYKALDNGVVVKTNRKSKNNIYIRSKTSEKIQKTSKKKSSSKKSQKKQEEREEDKENVVNQSSLPQEKKDHDEESVHEEEEEQEAVTTTSSVPAQSVELIPSFSDANDEMDDSSVYLVGLSSHIKTLL	SART-1
NfowleriV212_g12483.t1	NfowleriV212_g12483	Zn_clus	392	423	TKQHAKCDHKSPRSNCVRVGAQCIYEPVKKRG	Zn_clus
NfowleriV212_g12501.t1	NfowleriV212_g12501	RWP-RK	90	129	TINTSQIIAARMLGVSVSTLKRRYKEVSKGKRWPYSKMSI	RWP-RK
NfowleriV212_g12501.t2	NfowleriV212_g12501	RWP-RK	75	114	TINTSQIIAARMLGVSVSTLKRRYKEVSKGKRWPYSKMSI	RWP-RK
NfowleriV212_g1267.t1	NfowleriV212_g1267	Zn_clus	265	303	ISCVSCRVKHRKCDKKLPTCSYCALRGIECVYRKPRKKG	Zn_clus
NfowleriV212_g1272.t1	NfowleriV212_g1272	Myb_DNA-binding	907	951	NTWSKKDFQNYIRGCEKYGRNDIENIAKEVEGKSVAQVKKYSKVF	Myb_DNA-binding,Myb_DNA-binding
NfowleriV212_g1272.t1	NfowleriV212_g1272	Myb_DNA-binding	1008	1065	AKEFTPEEDSFICCMTAKLGYGYWEEVKAQIRKAWEFRFDWFIKTRTASEIQKRCDTL	Myb_DNA-binding,Myb_DNA-binding
NfowleriV212_g1379.t1	NfowleriV212_g1379	Myb_DNA-binding	18	63	QQQWTLEEHDQFLQGLKRYGTDWNKIQNLIPTKEKNDIREYAKEFF	Myb_DNA-binding
NfowleriV212_g1416.t1	NfowleriV212_g1416	GATA	518	558	CENPKCNTTDTPLWRKGFAVEGGRRANLCNACGLHYRKGHF	GATA
NfowleriV212_g1464.t1	NfowleriV212_g1464	Zn_clus	232	271	ISCERCRKRHTKCDKILPMCIYCKSNGLECIYMTPKKLRK	Zn_clus
NfowleriV212_g1553.t1	NfowleriV212_g1553	Zn_clus	287	325	IACLACRKIHKRCGMKLPTCTRCLTKGVHCEYKEPVFKK	Zn_clus
NfowleriV212_g1553.t2	NfowleriV212_g1553	Zn_clus	288	318	ACLACHKKLPTCTRCLTKGVHCEYKEPVFKK	Zn_clus
NfowleriV212_g1758.t1	NfowleriV212_g1758	E2F_TDP	247	323	RGARGLRHFSMKVCELVQRKKTTTINDVADELVQAELQGDDSKSDDKNIRRRVYDALNVLMALNIISKDKKEIKWKG	E2F_TDP,DP
NfowleriV212_g1758.t1	NfowleriV212_g1758	DP	330	482	KECEALNQIKLQRMEIIAKKTQQLQELEKQHRSLSNLCQRNSSSNYLESKRIELPFIIVHTSKSTQIECEMDENRSEVFFNFDKPFEIHDDNEILYRLGLDQSSNSMMTESGAATASSSAAADDDFFSEPQASNNNTSPSKSLPTSSNTTDNK	E2F_TDP,DP
NfowleriV212_g1766.t1	NfowleriV212_g1766	RWP-RK	204	250	SKINIPVFELIRVMALPQTSAAQVLGVSLSTLKRRYYELGIGRWPGQ	RWP-RK
NfowleriV212_g1777.t1	NfowleriV212_g1777	RWP-RK	500	536	NKIDIPLNELIRFMTLPQSVAAKKLNVSLSTLKRRYY	RWP-RK
NfowleriV212_g1777.t2	NfowleriV212_g1777	RWP-RK	492	528	NKIDIPLNELIRFMTLPQSVAAKKLNVSLSTLKRRYY	RWP-RK
NfowleriV212_g1859.t1	NfowleriV212_g1859	Zn_clus	50	88	ISCNRCRRLHKGCDKKLPSCTKCLTRGVTCEYSNPQRKG	Zn_clus
NfowleriV212_g2028.t1	NfowleriV212_g2028	Zn_clus	36	74	IACSSCRCMHKKCDKKLPICSECLLRGRECIYNIPKKKG	Zn_clus
NfowleriV212_g210.t1	NfowleriV212_g210	Zn_clus	27	65	IACVQCRKGHRKCDKRLPNCSNCKRLGKECSYRSPKKRG	Zn_clus
NfowleriV212_g2195.t1	NfowleriV212_g2195	Zn_clus	30	68	KACMGCRKAHKRCSRQLPTCSRCQSKGLECIYEESSNNH	Zn_clus
NfowleriV212_g2253.t1	NfowleriV212_g2253	CXC	243	283	STQKGCNCKKTGCLKRYCECFQNNKRCTDKCRCQGCKNYDG	CXC
NfowleriV212_g2296.t1	NfowleriV212_g2296	HMG_box	831	908	PKRALTPLLWYTTRNYVAVQNELTQNGTLKPDTPSKFTVVQRELKKRWDALSEEEKSAYVDLAAQDKARYHREMGAYR	HMG_box,HMG_box
NfowleriV212_g2296.t1	NfowleriV212_g2296	HMG_box	914	980	NRRPISSYLRFYNEIRESLRKEFPDAKITELSKVAGERWRALDENAKQKYINAYQEDLERWMEEHGE	HMG_box,HMG_box
NfowleriV212_g2354.t2	NfowleriV212_g2354	Zn_clus	55	93	ISCLNCKKLHKKCNKKLPQCDRCVSKGISCQYPDPKKTK	Zn_clus
NfowleriV212_g2382.t1	NfowleriV212_g2382	Zn_clus	389	427	VACSECRKAKKRCSGGRPCDRCASMGKQCKDEHSGKKRG	Zn_clus
NfowleriV212_g2422.t1	NfowleriV212_g2422	Myb_DNA-binding	231	277	KLKWQKSDDELLKKGIQEFGNDWTAIIIKYLPNWDAKELMERSQRLK	Myb_DNA-binding
NfowleriV212_g2448.t1	NfowleriV212_g2448	Zn_clus	168	206	IACTACREKHIKCDKKIPSCTYCIKHGLICQYRKPKKRG	Zn_clus
NfowleriV212_g2558.t1	NfowleriV212_g2558	E2F_TDP	324	402	RKEKSLTMICSKFIQFYENTLKTSSNTSVTNNPSKGEIKIEEAVNTLGIEKRRIYDILNVLESISIVSKVGVSCYKYHG	E2F_TDP,E2F_TDP
NfowleriV212_g2558.t1	NfowleriV212_g2558	E2F_TDP	456	530	SRSNTLTSLSRLLIMSFLVTEMKEMTQDQLASIVLKDSTEKTRTRRLNDIVNILSAINLIEKRSEKSVNYFKWLA	E2F_TDP,E2F_TDP
NfowleriV212_g2558.t2	NfowleriV212_g2558	E2F_TDP	311	389	RKEKSLTMICSKFIQFYENTLKTSSNTSVTNNPSKGEIKIEEAVNTLGIEKRRIYDILNVLESISIVSKVGVSCYKYHG	E2F_TDP,E2F_TDP
NfowleriV212_g2558.t2	NfowleriV212_g2558	E2F_TDP	443	517	SRSNTLTSLSRLLIMSFLVTEMKEMTQDQLASIVLKDSTEKTRTRRLNDIVNILSAINLIEKRSEKSVNYFKWLA	E2F_TDP,E2F_TDP
NfowleriV212_g2558.t3	NfowleriV212_g2558	E2F_TDP	323	401	RKEKSLTMICSKFIQFYENTLKTSSNTSVTNNPSKGEIKIEEAVNTLGIEKRRIYDILNVLESISIVSKVGVSCYKYHG	E2F_TDP,E2F_TDP
NfowleriV212_g2558.t3	NfowleriV212_g2558	E2F_TDP	455	529	SRSNTLTSLSRLLIMSFLVTEMKEMTQDQLASIVLKDSTEKTRTRRLNDIVNILSAINLIEKRSEKSVNYFKWLA	E2F_TDP,E2F_TDP
NfowleriV212_g2602.t1	NfowleriV212_g2602	CBFB_NFYA	493	551	EGTIYVNPKQYHRILKRRIARAKLEHQMKNAGQKEKASYKYNSRHEWAKKRARGPGGRF	CBFB_NFYA
NfowleriV212_g2669.t1	NfowleriV212_g2669	Zn_clus	271	310	YACTECRKAHKACSGERPCDRCKKLGMEDKCKSSVRKKRI	Zn_clus
NfowleriV212_g2675.t1	NfowleriV212_g2675	Zn_clus	333	369	SPCRECLKRRIACTKERPLCGNCLEAGTRCNYPSLLE	Zn_clus,Zn_clus
NfowleriV212_g2675.t1	NfowleriV212_g2675	Zn_clus	370	409	CSPCFHCCMSGRKVCDRQRPICNNCKERKTECFYLSHKDR	Zn_clus,Zn_clus
NfowleriV212_g2745.t1	NfowleriV212_g2745	Myb_DNA-binding	297	343	KGGWSEEEDEMLRRAVQLYGGKNWKKIAETLQNRTSVQCLHRWQKVL	Myb_DNA-binding,Myb_DNA-binding,Myb_DNA-binding
NfowleriV212_g2745.t1	NfowleriV212_g2745	Myb_DNA-binding	349	395	KGPWTKEEDETILQLVKTYGAENWSMIASHLPGRIGKQCRERWYNHL	Myb_DNA-binding,Myb_DNA-binding,Myb_DNA-binding
NfowleriV212_g2745.t1	NfowleriV212_g2745	Myb_DNA-binding	401	446	KEPWTEEEEQLLLEAQRKLGNKWAEISKQIPGRTDNACKNHFNSLI	Myb_DNA-binding,Myb_DNA-binding,Myb_DNA-binding
NfowleriV212_g2868.t1	NfowleriV212_g2868	HMG_box	527	568	KNNAYNSYVKEHYKRFKEHHPHLKQGEIMKLVAQSYREQRHG	HMG_box
NfowleriV212_g3085.t1	NfowleriV212_g3085	RWP-RK	349	400	TMTTITFEELSMYFDWKLEHACEAIGISSTSMKKLCRHFNIPRWPYRKLRSL	RWP-RK
NfowleriV212_g3104.t1	NfowleriV212_g3104	Zn_clus	23	61	HACQSCRQLHRKCDKTLPSCSYCIKRGYKCVYKSERKNC	Zn_clus
NfowleriV212_g3120.t1	NfowleriV212_g3120	Zn_clus	12	49	RACHWCRKAHLRCDMKRPCERCTKKGLECIEATDQPLP	Zn_clus
NfowleriV212_g3148.t1	NfowleriV212_g3148	Zn_clus	287	327	TSCLLCKIRHRKCDYCYPFCTHCSKEGRTFCLYLQGKKTSK	Zn_clus
NfowleriV212_g3148.t2	NfowleriV212_g3148	Zn_clus	266	306	TSCLLCKIRHRKCDYCYPFCTHCSKEGRTFCLYLQGKKTSK	Zn_clus
NfowleriV212_g3149.t1	NfowleriV212_g3149	Zn_clus	220	260	TSCLLCKIRHRKCDYLFPCCSNCAKENRSFCLYMKKQSQIS	Zn_clus
NfowleriV212_g3167.t1	NfowleriV212_g3167	Myb_DNA-binding	15	59	SLFTAEDDQKLIEGYKKYGNNWKDISREYFNGRFKTNQLFQRYKR	Myb_DNA-binding,Myb_DNA-binding
NfowleriV212_g3167.t1	NfowleriV212_g3167	Myb_DNA-binding	67	114	ESTWSKNEDIELLSVYHHFDGSWIQMSKKYYKDTRTDNQLSNRWASLK	Myb_DNA-binding,Myb_DNA-binding
NfowleriV212_g3198.t1	NfowleriV212_g3198	bZIP_1	269	325	EELKKKERRLVRNRQSAQASRERKKQYIQSLEAKVAELEKKVHELEEENNELKKKQK	bZIP_1
NfowleriV212_g3201.t1	NfowleriV212_g3201	Myb_DNA-binding	82	127	ARWTEEENKKLFEAYIKYDGKNWSSIAKAVGNKTSDQCNQHWWRVL	Myb_DNA-binding,Myb_DNA-binding
NfowleriV212_g3201.t1	NfowleriV212_g3201	Myb_DNA-binding	133	179	KQPWSPEEDQRLIDRVKEVGESSWKKVSQGLKGRTDLQCRHRYNQLK	Myb_DNA-binding,Myb_DNA-binding
NfowleriV212_g3201.t2	NfowleriV212_g3201	Myb_DNA-binding	321	366	ARWTEEENKKLFEAYIKYDGKNWSSIAKAVGNKTSDQCNQHWWRVL	Myb_DNA-binding,Myb_DNA-binding
NfowleriV212_g3201.t2	NfowleriV212_g3201	Myb_DNA-binding	372	418	KQPWSPEEDQRLIDRVKEVGESSWKKVSQGLKGRTDLQCRHRYNQLK	Myb_DNA-binding,Myb_DNA-binding
NfowleriV212_g3234.t1	NfowleriV212_g3234	Runt	50	136	FFQSYFEFLNDLSKKYLHVMIVAGNHEYYKNEYWTCNEQMKKICSQFNNVHFLNRESVEITSKRGEKILFLGCALWSHVPDHATSVV	Runt
NfowleriV212_g326.t1	NfowleriV212_g326	E2F_TDP	133	198	RDDSSLRLLTRKFIHLIAEAKDGVLDLNHAAETLSVQKRRIYDITNVLEGIGLIEKKSKNNIQWLG	E2F_TDP
NfowleriV212_g3346.t1	NfowleriV212_g3346	Fork_head	5	77	PYLLSVVVVIALFISQSEAKSLKLKGGACYQQYDYPLYKQCGQSWSSDIIYTDTICKSGCLLTSMTMALDGRG	Fork_head
NfowleriV212_g344.t2	NfowleriV212_g344	Zn_clus	322	360	IACEQCRQQHRKCDKQLPKCYSCTQRGIECVYRESKRNK	Zn_clus
NfowleriV212_g3499.t1	NfowleriV212_g3499	Zn_clus	34	72	RACLSCHSAHVACDSERPCRRCKKKGIPCVDYIPSKKSK	Zn_clus
NfowleriV212_g3535.t1	NfowleriV212_g3535	GATA	318	353	CHNCKTERSPLWRKHPENGKSLCNKCGLFLQRYKKD	GATA
NfowleriV212_g3561.t1	NfowleriV212_g3561	Zn_clus	275	313	IACVNCRSRHKKCEKNYPSCAQCIKRGVECSYRSPKKKG	Zn_clus
NfowleriV212_g356.t1	NfowleriV212_g356	Myb_DNA-binding	93	131	KLTLTKEQDMMLIEAVRQYTENNSPIQWKEINRKLFNNQ	Myb_DNA-binding,Myb_DNA-binding
NfowleriV212_g356.t1	NfowleriV212_g356	Myb_DNA-binding	149	178	KHRWSDEEDLELLHYCNKHDKKWSLIAQKE	Myb_DNA-binding,Myb_DNA-binding
NfowleriV212_g35.t1	NfowleriV212_g35	HMG_box	13	82	PKKPKTAYFLYCDDKREEAKKTLGGGKSASEVSKLLGEWWSKLTEEEKKPYNDRYKVAMEQHKKEMEHYK	HMG_box,HMG_box
NfowleriV212_g35.t1	NfowleriV212_g35	HMG_box	116	184	PKRPLTSYMLFSQDKRKEILQANPELKVTEVAKQVGAMWKEMSEEEKKPYNDKAAKLKKEYEVEKAKYD	HMG_box,HMG_box
NfowleriV212_g3644.t1	NfowleriV212_g3644	Zn_clus	73	111	IACRECRKGHRKCDKALPICSNCKRKGKECVYPQAKRNR	Zn_clus
NfowleriV212_g3648.t1	NfowleriV212_g3648	Myb_DNA-binding	66	112	QVKWSEEDDRILRMYAEKEYSWKEIATLFLHDKFTPQQLHQRWKRVL	Myb_DNA-binding,Myb_DNA-binding
NfowleriV212_g3648.t1	NfowleriV212_g3648	Myb_DNA-binding	118	164	REPWTEEEDRAIIEYVKKNGCSWSKLRTLLGTRRTDTMVRQRWLKIT	Myb_DNA-binding,Myb_DNA-binding
NfowleriV212_g3648.t2	NfowleriV212_g3648	Myb_DNA-binding	30	76	QVKWSEEDDRILRMYAEKEYSWKEIATLFLHDKFTPQQLHQRWKRVL	Myb_DNA-binding,Myb_DNA-binding
NfowleriV212_g3648.t2	NfowleriV212_g3648	Myb_DNA-binding	82	128	REPWTEEEDRAIIEYVKKNGCSWSKLRTLLGTRRTDTMVRQRWLKIT	Myb_DNA-binding,Myb_DNA-binding
NfowleriV212_g3672.t1	NfowleriV212_g3672	zf-C2H2	257	281	YKCTHPSCGKEFTSKGKLDKHLKKH	zf-C2H2,zf-C2H2,zf-C2H2,zf-C2H2,zf-C2H2
NfowleriV212_g3672.t1	NfowleriV212_g3672	zf-C2H2	286	311	HLCGFPSCRKTFSFRHELLEHIKLKH	zf-C2H2,zf-C2H2,zf-C2H2,zf-C2H2,zf-C2H2
NfowleriV212_g3672.t1	NfowleriV212_g3672	zf-C2H2	317	339	VCIICNKEFKDLQALQVHLRTIH	zf-C2H2,zf-C2H2,zf-C2H2,zf-C2H2,zf-C2H2
NfowleriV212_g3672.t1	NfowleriV212_g3672	zf-C2H2	346	371	FRCHHEDCNKCYTNKRNLDDHIKTTH	zf-C2H2,zf-C2H2,zf-C2H2,zf-C2H2,zf-C2H2
NfowleriV212_g3672.t1	NfowleriV212_g3672	zf-C2H2	377	400	FKCDICQRVLKHKASLRRHYKNVH	zf-C2H2,zf-C2H2,zf-C2H2,zf-C2H2,zf-C2H2
NfowleriV212_g3728.t1	NfowleriV212_g3728	bZIP_1	73	101	EVDVLKQRVKDLENENIKLKAKIEKLQNA	bZIP_1,bZIP_1,bZIP_1
NfowleriV212_g3728.t1	NfowleriV212_g3728	bZIP_1	116	143	ITNKLMKKLNRLKKEKETLAQQVEEEEE	bZIP_1,bZIP_1,bZIP_1
NfowleriV212_g3728.t1	NfowleriV212_g3728	bZIP_1	246	278	EKYRQKNLALLKEYSRLESENFILEQKILREKE	bZIP_1,bZIP_1,bZIP_1
NfowleriV212_g3728.t2	NfowleriV212_g3728	bZIP_1	61	89	EVDVLKQRVKDLENENIKLKAKIEKLQNA	bZIP_1,bZIP_1,bZIP_1
NfowleriV212_g3728.t2	NfowleriV212_g3728	bZIP_1	104	131	ITNKLMKKLNRLKKEKETLAQQVEEEEE	bZIP_1,bZIP_1,bZIP_1
NfowleriV212_g3728.t2	NfowleriV212_g3728	bZIP_1	234	266	EKYRQKNLALLKEYSRLESENFILEQKILREKE	bZIP_1,bZIP_1,bZIP_1
NfowleriV212_g374.t1	NfowleriV212_g374	Homeobox	214	271	KRKRSNFSKKDKELLIDWLHQHAEYPYPTDEEKEELLEKVSMTKDQLETWFVNNRKRL	Homeobox
NfowleriV212_g374.t4	NfowleriV212_g374	Homeobox	214	271	KRKRSNFSKKDKELLIDWLHQHAEYPYPTDEEKEELLEKVSMTKDQLETWFVNNRKRL	Homeobox
NfowleriV212_g3761.t1	NfowleriV212_g3761	SRF-TF	8	58	QPLTDERNRHVTFNKRKQGLVKKAMELSILCNCQISLVIFNSENQLFEYCS	SRF-TF
NfowleriV212_g3887.t1	NfowleriV212_g3887	Homeobox	884	935	ELRHFTVRHLRILESFYKDNKHPSPEECSSIAKQLRHPVEQVILYFYRYRTE	Homeobox,Myb_DNA-binding
NfowleriV212_g3887.t1	NfowleriV212_g3887	Myb_DNA-binding	1028	1087	DQKWTTEQDLKLLEGLSKIRELDPATGTFLAKPIKWQQLADSIGGGMTANRCRLRWTNVL	Homeobox,Myb_DNA-binding
NfowleriV212_g4011.t1	NfowleriV212_g4011	Myb_DNA-binding	614	664	RLIWGEDLHAKFVRVVHELGVNEARPKEIKKLMNDDRVNTTHIKSHLQKYR	Myb_DNA-binding
NfowleriV212_g4186.t1	NfowleriV212_g4186	Myb_DNA-binding	118	165	SSGWTAEEELLLLEGIAHNGLGNWLDIAEHVGKTKSKYDCEIHYWTYY	Myb_DNA-binding
NfowleriV212_g4226.t1	NfowleriV212_g4226	zf-C2H2	1106	1128	YVCDVCGKTFAQFANLKRHLRLH	zf-C2H2,zf-C2H2,zf-C2H2
NfowleriV212_g4226.t1	NfowleriV212_g4226	zf-C2H2	1134	1158	YTCTFEGCDKKFVRRSDLQTHMRIH	zf-C2H2,zf-C2H2,zf-C2H2
NfowleriV212_g4226.t1	NfowleriV212_g4226	zf-C2H2	1164	1189	YVCQVEGCGKTFTTCSNLRRHERSVH	zf-C2H2,zf-C2H2,zf-C2H2
NfowleriV212_g4236.t1	NfowleriV212_g4236	Myb_DNA-binding	441	488	DGSWTEKEHEDFVRGLNECGKGKWREIAEKYVKTRTRTQVASHAQKYF	Myb_DNA-binding
NfowleriV212_g4525.t1	NfowleriV212_g4525	RWP-RK	301	348	FVRIDEEQIRKVFHLTQRQAASCLGVSLSTLKRRFYEMRDSLKMDKWP	RWP-RK
NfowleriV212_g4637.t1	NfowleriV212_g4637	Zn_clus	29	69	IACLLCRKAHRKCDRLYPVCSECNCRGLADKCSYQQPKKRG	Zn_clus
NfowleriV212_g4707.t2	NfowleriV212_g4707	Zn_clus	501	538	ISCVHCRKQHKRCDRKLPSCDRCIQKGLTCMYKESKRI	Zn_clus
NfowleriV212_g4707.t3	NfowleriV212_g4707	Zn_clus	504	541	ISCVHCRKQHKRCDRKLPSCDRCIQKGLTCMYKESKRI	Zn_clus
NfowleriV212_g4732.t1	NfowleriV212_g4732	bZIP_1	168	200	DRILGELQQENQYLREAINQMNNATQDVLKQKA	bZIP_1,bZIP_1,bZIP_1,bZIP_1,bZIP_1,bZIP_1,bZIP_1,bZIP_1
NfowleriV212_g4732.t1	NfowleriV212_g4732	bZIP_1	218	258	LKKKHAKLEEKIKKLTAEKSDLSKSYQILDKEVKELKKKSI	bZIP_1,bZIP_1,bZIP_1,bZIP_1,bZIP_1,bZIP_1,bZIP_1,bZIP_1
NfowleriV212_g4732.t1	NfowleriV212_g4732	bZIP_1	329	369	ATNHVKMLEATVEQLDAQNKQLISEIDHKQADINQLSEEMS	bZIP_1,bZIP_1,bZIP_1,bZIP_1,bZIP_1,bZIP_1,bZIP_1,bZIP_1
NfowleriV212_g4732.t1	NfowleriV212_g4732	bZIP_1	479	524	LKESNQKLNSLVDTYKLKNDQLESTAQQLRHEIQELNLSIEQLISK	bZIP_1,bZIP_1,bZIP_1,bZIP_1,bZIP_1,bZIP_1,bZIP_1,bZIP_1
NfowleriV212_g4732.t1	NfowleriV212_g4732	bZIP_1	528	567	QTNTYALDEKISSLETEIDLLKSKLEKSETKNKKHESTIE	bZIP_1,bZIP_1,bZIP_1,bZIP_1,bZIP_1,bZIP_1,bZIP_1,bZIP_1
NfowleriV212_g4732.t1	NfowleriV212_g4732	bZIP_1	560	598	KKHESTIEHLTKQNEFLKSSVDDLKLLKDKIEQLESSNL	bZIP_1,bZIP_1,bZIP_1,bZIP_1,bZIP_1,bZIP_1,bZIP_1,bZIP_1
NfowleriV212_g4732.t1	NfowleriV212_g4732	bZIP_1	581	619	DDLKLLKDKIEQLESSNLLLKRANENYHSMIYEQKRPSN	bZIP_1,bZIP_1,bZIP_1,bZIP_1,bZIP_1,bZIP_1,bZIP_1,bZIP_1
NfowleriV212_g4732.t1	NfowleriV212_g4732	bZIP_1	628	674	QEQLNALLETIEESKTKIEQLTEENLQCKSELLRFEQDFAEMEKHLR	bZIP_1,bZIP_1,bZIP_1,bZIP_1,bZIP_1,bZIP_1,bZIP_1,bZIP_1
NfowleriV212_g4732.t2	NfowleriV212_g4732	bZIP_1	291	323	DRILGELQQENQYLREAINQMNNATQDVLKQKA	bZIP_1,bZIP_1,bZIP_1,bZIP_1,bZIP_1,bZIP_1,bZIP_1,bZIP_1,bZIP_1
NfowleriV212_g4732.t2	NfowleriV212_g4732	bZIP_1	341	381	LKKKHAKLEEKIKKLTAEKSDLSKSYQILDKEVKELKKKSI	bZIP_1,bZIP_1,bZIP_1,bZIP_1,bZIP_1,bZIP_1,bZIP_1,bZIP_1,bZIP_1
NfowleriV212_g4732.t2	NfowleriV212_g4732	bZIP_1	452	492	ATNHVKMLEATVEQLDAQNKQLISEIDHKQADINQLSEEMS	bZIP_1,bZIP_1,bZIP_1,bZIP_1,bZIP_1,bZIP_1,bZIP_1,bZIP_1,bZIP_1
NfowleriV212_g4732.t2	NfowleriV212_g4732	bZIP_1	603	647	KESNQKLNSLVDTYKLKNDQLESTAQQLRHEIQELNLSIEQLISK	bZIP_1,bZIP_1,bZIP_1,bZIP_1,bZIP_1,bZIP_1,bZIP_1,bZIP_1,bZIP_1
NfowleriV212_g4732.t2	NfowleriV212_g4732	bZIP_1	651	704	QTNTYALDEKISSLETEIDLLKSKLEKSETKNKKHESTIEHLTKQNEFLKSSVD	bZIP_1,bZIP_1,bZIP_1,bZIP_1,bZIP_1,bZIP_1,bZIP_1,bZIP_1,bZIP_1
NfowleriV212_g4732.t2	NfowleriV212_g4732	bZIP_1	683	721	KKHESTIEHLTKQNEFLKSSVDDLKLLKDKIEQLESSNL	bZIP_1,bZIP_1,bZIP_1,bZIP_1,bZIP_1,bZIP_1,bZIP_1,bZIP_1,bZIP_1
NfowleriV212_g4732.t2	NfowleriV212_g4732	bZIP_1	704	742	DDLKLLKDKIEQLESSNLLLKRANENYHSMIYEQKRPSN	bZIP_1,bZIP_1,bZIP_1,bZIP_1,bZIP_1,bZIP_1,bZIP_1,bZIP_1,bZIP_1
NfowleriV212_g4732.t2	NfowleriV212_g4732	bZIP_1	751	797	QEQLNALLETIEESKTKIEQLTEENLQCKSELLRFEQDFAEMEKHLR	bZIP_1,bZIP_1,bZIP_1,bZIP_1,bZIP_1,bZIP_1,bZIP_1,bZIP_1,bZIP_1
NfowleriV212_g4732.t2	NfowleriV212_g4732	bZIP_1	783	825	LRFEQDFAEMEKHLRELEDEKHELIKNTYNKDVLKLEKENLDL	bZIP_1,bZIP_1,bZIP_1,bZIP_1,bZIP_1,bZIP_1,bZIP_1,bZIP_1,bZIP_1
NfowleriV212_g4747.t1	NfowleriV212_g4747	bZIP_1	9	100	LRQEELYRKEELLRELEKKFEEERMQCNQQREMVESLSQDLSCRIEQVQRRESLLEMNERELEERMKQIENEQMTLSTEKNALQEQVNKFEI	bZIP_1
NfowleriV212_g4782.t1	NfowleriV212_g4782	Zn_clus	187	225	TSCLLCKLRHRKCDYTYPCTHCAKENRTFCLYIGNVKRG	Zn_clus
NfowleriV212_g4821.t1	NfowleriV212_g4821	RWP-RK	233	283	CRSIDRLEICKYFSIKEEEAAKEMNISKSKLKRVKKEMGISRWPYRRLEAL	RWP-RK
NfowleriV212_g4921.t1	NfowleriV212_g4921	Myb_DNA-binding	287	333	KQGWTKEEHILFLKGLELHGKGNWKEISNIVVTRTPTQIQSHAQKYF	Myb_DNA-binding
NfowleriV212_g4921.t2	NfowleriV212_g4921	Myb_DNA-binding	369	415	KQGWTKEEHILFLKGLELHGKGNWKEISNIVVTRTPTQIQSHAQKYF	Myb_DNA-binding
NfowleriV212_g4994.t2	NfowleriV212_g4994	Zn_clus	41	79	IACQNCRARHKRCDKKMPSCSKCLSKGLTCIYSEPKKKG	Zn_clus
NfowleriV212_g5025.t1	NfowleriV212_g5025	bZIP_1	183	213	GKTEMELKIIQLEKDKTELEKQVKEWQAKCE	bZIP_1,bZIP_1
NfowleriV212_g5025.t1	NfowleriV212_g5025	bZIP_1	217	254	KREREKSKQEKKKFEEEIAFLKKQNQQYAQELERLTMA	bZIP_1,bZIP_1
NfowleriV212_g5118.t1	NfowleriV212_g5118	Zn_clus	188	226	MSCQHCRSLHKRCDRSLPNCSRCVQTNHICLYPELTNKK	Zn_clus
NfowleriV212_g5284.t1	NfowleriV212_g5284	RWP-RK	202	236	NYKEITLEEMSQYFHFPQTQAAELLGVSLSTLKVS	RWP-RK
NfowleriV212_g5284.t2	NfowleriV212_g5284	RWP-RK	178	212	NYKEITLEEMSQYFHFPQTQAAELLGVSLSTLKVS	RWP-RK
NfowleriV212_g5394.t1	NfowleriV212_g5394	zf-C2H2	1514	1536	FECSFCNRKFKRKSDIKVHIRRH	zf-C2H2,zf-C2H2
NfowleriV212_g5394.t1	NfowleriV212_g5394	zf-C2H2	1542	1567	YLCEIEGCGKAFTTASNLRRHNRNVH	zf-C2H2,zf-C2H2
NfowleriV212_g5418.t1	NfowleriV212_g5418	GATA	258	293	CSSCGVNDTPTWRKGPLGLGTLCNACGIKYSTHSLT	GATA
NfowleriV212_g5476.t1	NfowleriV212_g5476	Myb_DNA-binding	492	542	NGKWSEQEKAKFIKKLKEYLAETDNFQWGIFSKRIPGRVGYQCSNFYRTLL	Myb_DNA-binding
NfowleriV212_g5476.t2	NfowleriV212_g5476	Myb_DNA-binding	579	629	NGKWSEQEKAKFIKKLKEYLAETDNFQWGIFSKRIPGRVGYQCSNFYRTLL	Myb_DNA-binding
NfowleriV212_g5486.t1	NfowleriV212_g5486	Myb_DNA-binding	259	313	RHNWTKAQDDALMKAISSQQYSENGQKIRWTKISQEVFGSKLTPQSVYQRYMRVI	Myb_DNA-binding,Myb_DNA-binding
NfowleriV212_g5486.t1	NfowleriV212_g5486	Myb_DNA-binding	319	360	HREWTIAEDKRLTELYHEMGDQWAQIAKKMNGVRADVWIRQR	Myb_DNA-binding,Myb_DNA-binding
NfowleriV212_g5628.t1	NfowleriV212_g5628	Homeobox	567	626	RSTNRRLPNEAKKILENWFLEHYRHPYPTNEEKQWLSDQTQLNLTQINNWFINKRGRSLK	Homeobox
NfowleriV212_g5686.t1	NfowleriV212_g5686	AT_hook	53	65	ERKRGRPRKWTSE	AT_hook
NfowleriV212_g5709.t1	NfowleriV212_g5709	RWP-RK	82	127	SKISLKASDLIRVMALPQSMAAKELGVSLSTLKRRFYDLKMGRWPG	RWP-RK
NfowleriV212_g5780.t1	NfowleriV212_g5780	Homeobox	705	764	SKRRGNLPRHATNVLKSWLFSHFLHPYPSESEKKDLCMETGLTLTQVNNWFINQRVRTWR	Homeobox
NfowleriV212_g5846.t1	NfowleriV212_g5846	Myb_DNA-binding	57	106	KKKITKEESQLIAHVYAHHSGNWNKFMSDEKIQKLNKTERHLKNHINYLK	Myb_DNA-binding
NfowleriV212_g6036.t1	NfowleriV212_g6036	Myb_DNA-binding	175	214	GPPWSQDELISFLVAYNQHKNDWERIKEVLPNRSTQMIQG	Myb_DNA-binding
NfowleriV212_g6067.t1	NfowleriV212_g6067	RWP-RK	75	126	KLDSLTYETIREYFVYTQTQAAKKLGVSVSTLKRKFYSLGYENRWPYIRTVT	RWP-RK
NfowleriV212_g6090.t1	NfowleriV212_g6090	GATA	19	42	SSTTTTTKYLCNKCGLFYKRNKKQ	GATA
NfowleriV212_g6090.t2	NfowleriV212_g6090	GATA	22	43	CWNCKTTQSPLWRKFNPTEPDC	GATA,GATA
NfowleriV212_g6090.t2	NfowleriV212_g6090	GATA	51	74	SSTTTTTKYLCNKCGLFYKRNKKQ	GATA,GATA
NfowleriV212_g616.t1	NfowleriV212_g616	Homeobox	153	212	KSKRFNIPKHARDILMEWLEKHFDHPYPSEEEKEELCKTTKLTMNQINTWFVNSRIRIWK	Homeobox,Homeobox
NfowleriV212_g616.t1	NfowleriV212_g616	Homeobox	287	343	RGNLPKSSVDCLQKWLFDNFNHPYPSDAEKDALATETSLTLTQVNNWFINARRRIWK	Homeobox,Homeobox
NfowleriV212_g616.t2	NfowleriV212_g616	Homeobox	153	212	KSKRFNIPKHARDILMEWLEKHFDHPYPSEEEKEELCKTTKLTMNQINTWFVNSRIRIWK	Homeobox,Homeobox
NfowleriV212_g616.t2	NfowleriV212_g616	Homeobox	287	343	RGNLPKSSVDCLQKWLFDNFNHPYPSDAEKDALATETSLTLTQVNNWFINARRRIWK	Homeobox,Homeobox
NfowleriV212_g6232.t1	NfowleriV212_g6232	TBP	128	212	IVPIIQNVVSTVNLGCELKLKQIALHARNAEYNPKRFAAVIMRIREPKTTALIFASGKMVVTGAKSEDESRLAARKYARIIQKLG	TBP,TBP
NfowleriV212_g6232.t1	NfowleriV212_g6232	TBP	217	303	FTEFKIQNIVGSCDVGFPIRLEGLNCQHHNYASYEPEIFPGLIYRMVDPKVVLLIFVSGKIVLTGAKHRDIIYQAFNNIYPVLKDFK	TBP,TBP
NfowleriV212_g6261.t1	NfowleriV212_g6261	Homeobox	165	225	SKKRKKNNSQGKKEILKEFLMLNKNNPYPTERQKEIFMKELDYDKKQLNNWFINARKRYLR	Homeobox
NfowleriV212_g6276.t1	NfowleriV212_g6276	Myb_DNA-binding	711	758	QGAWSEREHQAFLKGLQELGYGKWREIADRYVKTRTRIQVASHSQKYH	Myb_DNA-binding
NfowleriV212_g6280.t1	NfowleriV212_g6280	Myb_DNA-binding	485	530	SSEWTHEELTLLAKAIALYPGGTQQRWVRVAEYVGTKTPEEVQQKT	Myb_DNA-binding,Myb_DNA-binding
NfowleriV212_g6280.t1	NfowleriV212_g6280	Myb_DNA-binding	599	649	VENWTALQQKALETGIRQFKELKGDAKWEKIAEIVPGKSAQDCKDRFEYCR	Myb_DNA-binding,Myb_DNA-binding
NfowleriV212_g6327.t1	NfowleriV212_g6327	Zn_clus	205	243	ISCITCRRGHKRCGRQLPSCHECISKGKVCDYPAAKKRG	Zn_clus
NfowleriV212_g6333.t1	NfowleriV212_g6333	ARID	178	271	SLNDEQEETFLSRYLEFMYENIPLSFPNPFPKWRSIPLDMFRLFVQVKKNGGYSSMEMSDWNDVYSFMRNYCSIVKNPGGRLKILYQYYLLEFE	ARID
NfowleriV212_g6361.t1	NfowleriV212_g6361	Myb_DNA-binding	389	439	KVFWSEEEVDALLAGYKRFGGNWAKILATYKKMFNPVRDSLSLRDKYRNLV	Myb_DNA-binding
NfowleriV212_g637.t1	NfowleriV212_g637	AT_hook	648	660	KRKVGRPRKHPLP	AT_hook,AT_hook,AT_hook,AT_hook,AT_hook,AT_hook,AT_hook,AT_hook,AT_hook
NfowleriV212_g637.t1	NfowleriV212_g637	AT_hook	667	679	KRKVGRPKKNVSQ	AT_hook,AT_hook,AT_hook,AT_hook,AT_hook,AT_hook,AT_hook,AT_hook,AT_hook
NfowleriV212_g637.t1	NfowleriV212_g637	AT_hook	699	710	KRRVGRPRKEEV	AT_hook,AT_hook,AT_hook,AT_hook,AT_hook,AT_hook,AT_hook,AT_hook,AT_hook
NfowleriV212_g637.t1	NfowleriV212_g637	AT_hook	756	768	KRKVGRPKKNTTP	AT_hook,AT_hook,AT_hook,AT_hook,AT_hook,AT_hook,AT_hook,AT_hook,AT_hook
NfowleriV212_g637.t1	NfowleriV212_g637	AT_hook	783	795	KRKVGRPKKEETL	AT_hook,AT_hook,AT_hook,AT_hook,AT_hook,AT_hook,AT_hook,AT_hook,AT_hook
NfowleriV212_g637.t1	NfowleriV212_g637	AT_hook	945	956	KRKVGRPKKEEV	AT_hook,AT_hook,AT_hook,AT_hook,AT_hook,AT_hook,AT_hook,AT_hook,AT_hook
NfowleriV212_g637.t1	NfowleriV212_g637	AT_hook	1024	1036	KRKVGRPRKDESS	AT_hook,AT_hook,AT_hook,AT_hook,AT_hook,AT_hook,AT_hook,AT_hook,AT_hook
NfowleriV212_g637.t1	NfowleriV212_g637	AT_hook	1042	1054	KRKVGRPRKDQSA	AT_hook,AT_hook,AT_hook,AT_hook,AT_hook,AT_hook,AT_hook,AT_hook,AT_hook
NfowleriV212_g637.t1	NfowleriV212_g637	AT_hook	1061	1073	AKKLGRPRKVIES	AT_hook,AT_hook,AT_hook,AT_hook,AT_hook,AT_hook,AT_hook,AT_hook,AT_hook
NfowleriV212_g637.t2	NfowleriV212_g637	AT_hook	182	194	KRKVGRPRKHPLP	AT_hook,AT_hook,AT_hook,AT_hook,AT_hook,AT_hook,AT_hook,AT_hook,AT_hook
NfowleriV212_g637.t2	NfowleriV212_g637	AT_hook	201	213	KRKVGRPKKNVSQ	AT_hook,AT_hook,AT_hook,AT_hook,AT_hook,AT_hook,AT_hook,AT_hook,AT_hook
NfowleriV212_g637.t2	NfowleriV212_g637	AT_hook	233	244	KRRVGRPRKEEV	AT_hook,AT_hook,AT_hook,AT_hook,AT_hook,AT_hook,AT_hook,AT_hook,AT_hook
NfowleriV212_g637.t2	NfowleriV212_g637	AT_hook	290	302	KRKVGRPKKNTTP	AT_hook,AT_hook,AT_hook,AT_hook,AT_hook,AT_hook,AT_hook,AT_hook,AT_hook
NfowleriV212_g637.t2	NfowleriV212_g637	AT_hook	317	329	KRKVGRPKKEETL	AT_hook,AT_hook,AT_hook,AT_hook,AT_hook,AT_hook,AT_hook,AT_hook,AT_hook
NfowleriV212_g637.t2	NfowleriV212_g637	AT_hook	479	490	KRKVGRPKKEEV	AT_hook,AT_hook,AT_hook,AT_hook,AT_hook,AT_hook,AT_hook,AT_hook,AT_hook
NfowleriV212_g637.t2	NfowleriV212_g637	AT_hook	558	570	KRKVGRPRKDESS	AT_hook,AT_hook,AT_hook,AT_hook,AT_hook,AT_hook,AT_hook,AT_hook,AT_hook
NfowleriV212_g637.t2	NfowleriV212_g637	AT_hook	576	588	KRKVGRPRKDQSA	AT_hook,AT_hook,AT_hook,AT_hook,AT_hook,AT_hook,AT_hook,AT_hook,AT_hook
NfowleriV212_g637.t2	NfowleriV212_g637	AT_hook	595	607	AKKLGRPRKVIES	AT_hook,AT_hook,AT_hook,AT_hook,AT_hook,AT_hook,AT_hook,AT_hook,AT_hook
NfowleriV212_g6516.t1	NfowleriV212_g6516	HTH_psq	129	157	GASQALAARLLGVSVSTLKRRFKESYEVQ	HTH_psq
NfowleriV212_g6517.t2	NfowleriV212_g6517	RWP-RK	97	147	RLQVSLEEMSKYFHSPQSIAARMLGVSVSTLKRRYKEVSNGNRWPYSKMSL	RWP-RK
NfowleriV212_g6586.t1	NfowleriV212_g6586	SRF-TF	90	140	EFIQDKSRRHITFSKRKAGIMKKAYELSTLTGTQVLLLVASETGHVYTFAT	SRF-TF
NfowleriV212_g6599.t1	NfowleriV212_g6599	Zn_clus	202	241	MACTHCRRSHRKCDKLHPCGECKRRGLQHECVFSEPKKRG	Zn_clus
NfowleriV212_g6599.t2	NfowleriV212_g6599	Zn_clus	201	240	MACTHCRRSHRKCDKLHPCGECKRRGLQHECVFSEPKKRG	Zn_clus
NfowleriV212_g6599.t3	NfowleriV212_g6599	Zn_clus	200	239	MACTHCRRSHRKCDKLHPCGECKRRGLQHECVFSEPKKRG	Zn_clus
NfowleriV212_g6603.t1	NfowleriV212_g6603	Zn_clus	512	549	FACLECKESHRKCSRNLPACSRCIKRGLKCEYPDPPIS	Zn_clus
NfowleriV212_g6634.t1	NfowleriV212_g6634	Myb_DNA-binding	193	238	REKWSEEEHEKFLEAIRIHGRDWKKVEDFIGTKTRKQIRSHAQKHF	Myb_DNA-binding
NfowleriV212_g6634.t2	NfowleriV212_g6634	Myb_DNA-binding	182	227	REKWSEEEHEKFLEAIRIHGRDWKKVEDFIGTKTRKQIRSHAQKHF	Myb_DNA-binding
NfowleriV212_g6644.t1	NfowleriV212_g6644	Myb_DNA-binding	263	308	EETWTEEEKKIFAEKFTKHPKEMRTIAGFLPSRTTGDVVTFYYNYK	Myb_DNA-binding,Myb_DNA-binding,Myb_DNA-binding
NfowleriV212_g6644.t1	NfowleriV212_g6644	Myb_DNA-binding	381	426	PNEWSQVEINKLKNLITKFGSNFEKIAQKLKTKDEEQCRQFFEENK	Myb_DNA-binding,Myb_DNA-binding,Myb_DNA-binding
NfowleriV212_g6644.t1	NfowleriV212_g6644	Myb_DNA-binding	496	540	SIWTVSERDAFLEYFREYGRDWKKLAELIPTKTETQIRSLFLNYK	Myb_DNA-binding,Myb_DNA-binding,Myb_DNA-binding
NfowleriV212_g6644.t2	NfowleriV212_g6644	Myb_DNA-binding	204	249	EETWTEEEKKIFAEKFTKHPKEMRTIAGFLPSRTTGDVVTFYYNYK	Myb_DNA-binding,Myb_DNA-binding,Myb_DNA-binding
NfowleriV212_g6644.t2	NfowleriV212_g6644	Myb_DNA-binding	322	367	PNEWSQVEINKLKNLITKFGSNFEKIAQKLKTKDEEQCRQFFEENK	Myb_DNA-binding,Myb_DNA-binding,Myb_DNA-binding
NfowleriV212_g6644.t2	NfowleriV212_g6644	Myb_DNA-binding	437	481	SIWTVSERDAFLEYFREYGRDWKKLAELIPTKTETQIRSLFLNYK	Myb_DNA-binding,Myb_DNA-binding,Myb_DNA-binding
NfowleriV212_g6651.t1	NfowleriV212_g6651	Homeobox	1007	1067	SKQRKHFLPTNATEVLKDWFLEHIQHPYPSGQEKQALSQQTGLSYVQVSNWFTNTRKRSWQ	Homeobox
NfowleriV212_g6698.t1	NfowleriV212_g6698	bZIP_1	331	394	EKEMKRQRRLIKNRESAQASRERKKVYIQGLEKKVDGLAQENSELHNHCSALEQENEILRQRLK	bZIP_1,bZIP_1
NfowleriV212_g6698.t1	NfowleriV212_g6698	bZIP_1	373	408	SELHNHCSALEQENEILRQRLKMLGEVVEEPSTKKR	bZIP_1,bZIP_1
NfowleriV212_g6769.t1	NfowleriV212_g6769	Homeobox	311	370	AKKKKNFSKSATDVLNVWFFQHLHDPYPSDDEKRILSQQTGLSLSQVNNWFGNKRMRYKR	Homeobox
NfowleriV212_g6800.t1	NfowleriV212_g6800	Myb_DNA-binding	415	461	SRYWTQEEHKLFLEGIEKYGKKDVKAIASHVGTRNATQVRTHAQKYY	Myb_DNA-binding
NfowleriV212_g6858.t1	NfowleriV212_g6858	RWP-RK	458	509	HRKNIAFEDIAACFEMPIRDASQMLGVSLTQLKRLCREFQIPRWPFRRLNSI	RWP-RK
NfowleriV212_g6901.t1	NfowleriV212_g6901	Zn_clus	881	914	RACYHCRRSHLRCDNLRPCSRCTARGLDCYDMEQ	Zn_clus
NfowleriV212_g7296.t1	NfowleriV212_g7296	RWP-RK	289	340	SSVTFTISQLQPYFETPIKNVAAMLNISLTQLKRICRGIGIPRWPYRKIQSY	RWP-RK
NfowleriV212_g734.t1	NfowleriV212_g734	Myb_DNA-binding	480	531	RVVFTIAEDNLLIMGLKKHWKPGGTIKWDKIKNDMFPNKTSKQLRVRYKNMI	Myb_DNA-binding
NfowleriV212_g7391.t1	NfowleriV212_g7391	Myb_DNA-binding	207	252	VSNWTDHEILRLLEGIEKFKDDWDSIAKHVQTRTKEECVLQFLQLP	Myb_DNA-binding
NfowleriV212_g740.t1	NfowleriV212_g740	SART-1	9	113	YLSIEETNEIRKKLGLKPLNVTNQTTTSASSDLKDEPKNEEDEASEVHKRIELAKIKRKERELKRIKGEDDEEDIKPTVVKKEKQVILETNEDDEEIIQKSSKSK	SART-1,SART-1
NfowleriV212_g740.t1	NfowleriV212_g740	SART-1	72	413	KRIKGEDDEEDIKPTVVKKEKQVILETNEDDEEIIQKSSKSKFYDLHASKPSIASDFEVVKKKKAKNIRVKDKLSEPSATSSGTDLLAMMELNASMLDEEIKPTSRAERTLTRREENILLEEREKDRSYQEAIDKAHEQSKILHQSFTPNFESNREEDFELNYNQGKKYDATKHFVKTISIEKSANEEEETVINKRKRKSQSLRTKDADGDHVMEETSQTTTVVPTIEVKKEEEPQILQEEIIKEPLVSDGLLATLEFAKQQGFLEDKRVGRNKDKSHIEERQKSKLLDNNEDIDFVIEHLDQYGRATTPKQAYINFSHSYHGNKPKKKKVAKEKKKMELER	SART-1,SART-1
NfowleriV212_g7437.t1	NfowleriV212_g7437	RWP-RK	13	64	RKKEITFQDIQENFDLPIKEAADAMQISLTQLKRICRENDIPRWPYRKLQAL	RWP-RK
NfowleriV212_g7503.t1	NfowleriV212_g7503	Myb_DNA-binding	390	474	TRKWTTNEIKNLRYAVRLQSQELKCAFILENYKGNNAQIKKEFENISKMPGEELENIETSKIDWEKVAMYHVKTRKPEECRKYWE	Myb_DNA-binding,Myb_DNA-binding,Myb_DNA-binding,Myb_DNA-binding,Myb_DNA-binding
NfowleriV212_g7503.t1	NfowleriV212_g7503	Myb_DNA-binding	483	534	KENWTKEEDLKLLRVAEDYKGHDWEKIAEKMYEGQELTRRPIHCFRRYQRSL	Myb_DNA-binding,Myb_DNA-binding,Myb_DNA-binding,Myb_DNA-binding,Myb_DNA-binding
NfowleriV212_g7503.t1	NfowleriV212_g7503	Myb_DNA-binding	540	586	RSKWTPEEDEKLMQAVKLFGEKNWQQIANQLDERTGQQCLHRWMKTL	Myb_DNA-binding,Myb_DNA-binding,Myb_DNA-binding,Myb_DNA-binding,Myb_DNA-binding
NfowleriV212_g7503.t1	NfowleriV212_g7503	Myb_DNA-binding	592	638	RGRWTTEEDKRLYLAVHAYPPNNWVLVNRHTPGRTDVQCRERWCNIL	Myb_DNA-binding,Myb_DNA-binding,Myb_DNA-binding,Myb_DNA-binding,Myb_DNA-binding
NfowleriV212_g7503.t1	NfowleriV212_g7503	Myb_DNA-binding	644	689	VGPWTKEEDESLKKAIKELGAGNWSKIAEVMYPRTDNQCWRRWRLI	Myb_DNA-binding,Myb_DNA-binding,Myb_DNA-binding,Myb_DNA-binding,Myb_DNA-binding
NfowleriV212_g7505.t1	NfowleriV212_g7505	Zn_clus	177	216	IACVYCNKLHKKCDGESPNACTRCKKKGIPCVYLPPQKRG	Zn_clus
NfowleriV212_g7564.t1	NfowleriV212_g7564	GATA	111	145	CANCQATESPVWRKGNHDEMLCNKCGLYRLRYGKN	GATA
NfowleriV212_g7565.t1	NfowleriV212_g7565	GATA	94	128	CENCKTVETPVWRKGSNGEPLCNKCGLYELRHGRS	GATA
NfowleriV212_g7583.t1	NfowleriV212_g7583	Zn_clus	417	455	IACVQCRQLHKKCDKRLPSCSKCVSRGVECTYRTPKRNT	Zn_clus
NfowleriV212_g7587.t1	NfowleriV212_g7587	Zn_clus	64	103	IACEACRKKHKKCDRTLPRCIECTKRGLNCVYYEPKKEYL	Zn_clus
NfowleriV212_g7734.t1	NfowleriV212_g7734	Zn_clus	174	212	IACVQCRSRHKKCDRTLPSCLNCVKRGVECTYRSPKMKG	Zn_clus
NfowleriV212_g7808.t1	NfowleriV212_g7808	RWP-RK	339	389	KRNILTKDQIIRVLHLSQTQACKILGCSISTLKRRFGELKHELGMEKWPSY	RWP-RK
NfowleriV212_g780.t1	NfowleriV212_g780	Myb_DNA-binding	290	336	TGWWSDDEHLRFLKGLKECGHNWSLISTKYVKTRGRRQCASHAQKWY	Myb_DNA-binding
NfowleriV212_g7810.t1	NfowleriV212_g7810	RWP-RK	67	117	SAKHISKYDLIKVLHLSQPQACKVLNCSMSTLKRKFYQMKNELGMDKWPQY	RWP-RK
NfowleriV212_g7890.t1	NfowleriV212_g7890	RWP-RK	134	184	AQASITKEEILRVLHLSQTQACNQIGCSLSTLKRRFYELKDDMGLQRWPQF	RWP-RK
NfowleriV212_g7890.t2	NfowleriV212_g7890	RWP-RK	124	174	AQASITKEEILRVLHLSQTQACNQIGCSLSTLKRRFYELKDDMGLQRWPQF	RWP-RK
NfowleriV212_g7912.t1	NfowleriV212_g7912	GATA	99	148	CANYKCGTTKTPLWRKGWTIEEPSSKNGYKPKTVFLCNKCGLHYRKGHYC	GATA
NfowleriV212_g7912.t2	NfowleriV212_g7912	GATA	89	138	CANYKCGTTKTPLWRKGWTIEEPSSKNGYKPKTVFLCNKCGLHYRKGHYC	GATA
NfowleriV212_g7912.t3	NfowleriV212_g7912	GATA	90	139	CANYKCGTTKTPLWRKGWTIEEPSSKNGYKPKTVFLCNKCGLHYRKGHYC	GATA
NfowleriV212_g7915.t1	NfowleriV212_g7915	Myb_DNA-binding	217	263	KGSWSEQEDEKLLQLVKKHGPKRWSFIASHLEGRVGKQCRERYLNHL	Myb_DNA-binding,Myb_DNA-binding
NfowleriV212_g7915.t1	NfowleriV212_g7915	Myb_DNA-binding	269	314	KKAWTEEEDKIIIELHEKHGNQWAKISKALEGRTANAIKNHWNSTL	Myb_DNA-binding,Myb_DNA-binding
NfowleriV212_g7915.t2	NfowleriV212_g7915	Myb_DNA-binding	100	146	KGSWSEQEDEKLLQLVKKHGPKRWSFIASHLEGRVGKQCRERYLNHL	Myb_DNA-binding,Myb_DNA-binding
NfowleriV212_g7915.t2	NfowleriV212_g7915	Myb_DNA-binding	152	197	KKAWTEEEDKIIIELHEKHGNQWAKISKALEGRTANAIKNHWNSTL	Myb_DNA-binding,Myb_DNA-binding
NfowleriV212_g8071.t1	NfowleriV212_g8071	Zn_clus	33	71	IACLVCRKGHRKCDRTLPGCMQCKLKGKECRYPEPMKRG	Zn_clus
NfowleriV212_g8116.t1	NfowleriV212_g8116	Fork_head	735	823	KPDIPYSAMIAHALLKAPNYMLPLKSIYAWISDNYPFYDPSETGWKSSVRHNLSTNSKYFRRVSPEEWRAINGEEKKPTQQRKVGKEKK	Fork_head
NfowleriV212_g813.t1	NfowleriV212_g813	HMG_box	482	541	SVSSTSFILFCKENRPRIAETNPELTFFEVRKKLEEMWRSMSSEEKQPYETRAKEMTDQL	HMG_box
NfowleriV212_g8158.t1	NfowleriV212_g8158	ARID	275	358	LNKIQKDIYNKILKSVKHPDTKSIKRDIPSILKYIYIQQKLASLNSTNLLNQVKDHGGIVQIESQNKWSKIAKALNINLKFPED	ARID
NfowleriV212_g8158.t2	NfowleriV212_g8158	ARID	278	361	LNKIQKDIYNKILKSVKHPDTKSIKRDIPSILKYIYIQQKLASLNSTNLLNQVKDHGGIVQIESQNKWSKIAKALNINLKFPED	ARID
NfowleriV212_g8177.t1	NfowleriV212_g8177	Myb_DNA-binding	397	445	CKRWTEEQNRLLKDAVLRYGPRNWKKIASEISGGMFTADQCNQHWHRVL	Myb_DNA-binding,Myb_DNA-binding
NfowleriV212_g8177.t1	NfowleriV212_g8177	Myb_DNA-binding	451	497	KGEWTQEEDNLLFDKVAEYGESSWTKVAEFLIGRTDIQCRHRYFQKK	Myb_DNA-binding,Myb_DNA-binding
NfowleriV212_g8177.t2	NfowleriV212_g8177	Myb_DNA-binding	393	441	CKRWTEEQNRLLKDAVLRYGPRNWKKIASEISGGMFTADQCNQHWHRVL	Myb_DNA-binding,Myb_DNA-binding
NfowleriV212_g8177.t2	NfowleriV212_g8177	Myb_DNA-binding	447	493	KGEWTQEEDNLLFDKVAEYGESSWTKVAEFLIGRTDIQCRHRYFQKK	Myb_DNA-binding,Myb_DNA-binding
NfowleriV212_g824.t1	NfowleriV212_g824	Myb_DNA-binding	395	438	GERWTKEEVELFYSGLRQFGMDFSMISRLFPKRTRREIHQKYKS	Myb_DNA-binding
NfowleriV212_g8433.t1	NfowleriV212_g8433	Myb_DNA-binding	354	400	TGTWSKYEHDMFLKGLDEVGKNWKIISESYVTTRKRTQIASHAQKYF	Myb_DNA-binding
NfowleriV212_g8469.t1	NfowleriV212_g8469	bZIP_1	167	212	DQESTVKVKDSTIDSLQQAVKDLEKENKRLEEKKEKYRKECENANI	bZIP_1,bZIP_1,bZIP_1
NfowleriV212_g8469.t1	NfowleriV212_g8469	bZIP_1	378	456	AMLVSSQQEQIESLLLEITNLKKQLKETLKNGADISKAEMEGSTVMKQLKEDIEKKDQQIRTMEDNINRLNQEISVLKN	bZIP_1,bZIP_1,bZIP_1
NfowleriV212_g8469.t1	NfowleriV212_g8469	bZIP_1	429	511	DIEKKDQQIRTMEDNINRLNQEISVLKNVNYEKSEMEKMKQAYTDLEKERNELQSQSEMYQYELSSLTADYNQLLERSEELAE	bZIP_1,bZIP_1,bZIP_1
NfowleriV212_g8519.t1	NfowleriV212_g8519	Zn_clus	43	81	IACVACRRGHRKCDRKLPSCTDCVQKGKECHYPDQLKRG	Zn_clus
NfowleriV212_g8548.t1	NfowleriV212_g8548	Homeobox	442	499	KRKRTTFAKADIALLTKWLHSHSSNPYPTDEEKQTLLKSVNMTKEQLETWFVNNRKRL	Homeobox
NfowleriV212_g8585.t1	NfowleriV212_g8585	Zn_clus	373	412	IACIPCRKRHKKCDRRLPQCSECIRRSMECQFYEPKQKGR	Zn_clus
NfowleriV212_g8610.t1	NfowleriV212_g8610	Homeobox	2	61	KVSRGTLPKEAVEHLKNWLYDHFQHPYPTEDEKSQLAEETKLTTTQVNNWFINARRRLWK	Homeobox
NfowleriV212_g8721.t1	NfowleriV212_g8721	HMG_box	14	88	PKKVPTAYALYCQDNMERVKKENEGKKQSEIKKILSSEWKEADEQTKEKYNTLHKKAKAEANGEEFDSSANKRKR	HMG_box,HMG_box
NfowleriV212_g8721.t1	NfowleriV212_g8721	HMG_box	111	182	PQKTPTAYALFCAEKSDEVKKSDSGLKASEVKKKLSEMWKGMSKEEKKPYEEQSKKLKPATPKKASKKKEEE	HMG_box,HMG_box
NfowleriV212_g8751.t1	NfowleriV212_g8751	Zn_clus	348	386	IACTNCRSRHKKCTRELPVCTYCKKMGKPCIYLKSRKGQ	Zn_clus
NfowleriV212_g877.t1	NfowleriV212_g877	RWP-RK	561	610	AANLSYSAIAQYFRLPLHEACVFLHVDESSLKKRCRELGIRRWPYRKRGI	RWP-RK
NfowleriV212_g8887.t1	NfowleriV212_g8887	Zn_clus	288	326	LACVSCRKAHACCEDKRPCSRCIAHGLECQDQVGKKRGR	Zn_clus
NfowleriV212_g8920.t2	NfowleriV212_g8920	Zn_clus	402	440	KACFECQKRHTRCGFERPCTRCTKLGLNCVEVVSMKKRG	Zn_clus
NfowleriV212_g8923.t1	NfowleriV212_g8923	Zn_clus	75	113	IACVSCRKLHRKCDKTLPHCAYCVKTGKQCVYPSPRRGK	Zn_clus
NfowleriV212_g895.t1	NfowleriV212_g895	Myb_DNA-binding	396	463	IPWSQEEEVLLMKIVKNMITDDLQQGEFVVNWNSVSDTLSNYLERLETNTLVPFRSAESCYHKYHQLA	Myb_DNA-binding
NfowleriV212_g8970.t1	NfowleriV212_g8970	RWP-RK	647	702	SFKEIPIDSIIQNLHLPQKEAAKALGVSVSTLKRRFYSVREQIGIEKWPTITLSKV	RWP-RK
NfowleriV212_g9041.t1	NfowleriV212_g9041	bZIP_1	2	42	QQHQLEQLRFEIQTLDSQQHRLRFENMELQEECCRCEQEIN	bZIP_1
NfowleriV212_g9101.t1	NfowleriV212_g9101	Myb_DNA-binding	745	791	DGPWSSEEHERFMEGYRVCGQNWRAISEKYVKSRTRVQVHAHAMKVL	Myb_DNA-binding
NfowleriV212_g9109.t1	NfowleriV212_g9109	Zn_clus	77	115	IACLQCRQLHKKCDKQMPACGTCIRKGLECTYNIPKKRG	Zn_clus
NfowleriV212_g9213.t1	NfowleriV212_g9213	Zn_clus	17	56	KPCSSCRNLHRKCDKLLPSCSHCLKRGYTCTYVSSPAEQR	Zn_clus
NfowleriV212_g921.t1	NfowleriV212_g921	Homeobox	346	405	KKNKRYLSDRAVKLLKEWLFMNWDNPYPDSNQKRELAKMADISVSQVNNYFINARRRICK	Homeobox
NfowleriV212_g925.t1	NfowleriV212_g925	GATA	7	47	CGNVKCKTNQTPLWRKGWTTKEGKPVMLCNACGLHYKKGHF	GATA
NfowleriV212_g9300.t1	NfowleriV212_g9300	ARID	22	115	DIDVEERDKFLRDLNEFMEKRGTPIPYDNLPQLGGRRLNVYKLWLQVWSRGGYEAVCENKQWTEVRDAYQVPKTCTSASYSLKMYYQKWLYSYE	ARID
NfowleriV212_g9374.t1	NfowleriV212_g9374	RWP-RK	132	183	RLHVTHKEMSRYFNASQITAARLLGVSVSTLKRRYKEVSNGSRWPYSKLSTS	RWP-RK
NfowleriV212_g9469.t2	NfowleriV212_g9469	Myb_DNA-binding	427	456	KGWWTEDEHERFLQGLKECGNNWKLIAENQ	Myb_DNA-binding
NfowleriV212_g9469.t3	NfowleriV212_g9469	Myb_DNA-binding	440	469	KGWWTEDEHERFLQGLKECGNNWKLIAENQ	Myb_DNA-binding
NfowleriV212_g9485.t1	NfowleriV212_g9485	Zn_clus	279	318	IACSRCRERHKRCDRKLPSCGYCEKQGLPCNYTTPKKQRR	Zn_clus
NfowleriV212_g9610.t1	NfowleriV212_g9610	Myb_DNA-binding	542	588	RKGWTRDEHIRFLIGVHLFGRGNWKSISNVIQGKSPKQVQSHAQKYF	Myb_DNA-binding
NfowleriV212_g9648.t1	NfowleriV212_g9648	Myb_DNA-binding	91	137	RGAWTEEEDNHLRKLVEKFGAKKWSQIAQELPGRIGKQCRERWYNHL	Myb_DNA-binding,Myb_DNA-binding
NfowleriV212_g9648.t1	NfowleriV212_g9648	Myb_DNA-binding	143	188	KDWWTPEEDRIIIEYHEKHGNKWAQIAKILDGRTANAIKNHWNSTL	Myb_DNA-binding,Myb_DNA-binding
NfowleriV212_g9648.t2	NfowleriV212_g9648	Myb_DNA-binding	89	135	RGAWTEEEDNHLRKLVEKFGAKKWSQIAQELPGRIGKQCRERWYNHL	Myb_DNA-binding,Myb_DNA-binding
NfowleriV212_g9648.t2	NfowleriV212_g9648	Myb_DNA-binding	141	186	KDWWTPEEDRIIIEYHEKHGNKWAQIAKILDGRTANAIKNHWNSTL	Myb_DNA-binding,Myb_DNA-binding
NfowleriV212_g9664.t1	NfowleriV212_g9664	Homeobox	278	334	SSTRNLPKDAVAILKNWFFEHQTHPYPTEEEKAMLCEKTGLSQKRINYWFINARRRL	Homeobox
NfowleriV212_g9762.t1	NfowleriV212_g9762	Zn_clus	431	469	IACVACRQRHKRCNRVLPSCSSCASKGIPCQYRTPRKKG	Zn_clus
NfowleriV212_g9848.t1	NfowleriV212_g9848	GATA	148	181	CVNCSTCTTPMWRKNHEGKPLCNKCGLYALRYGI	GATA
NfowleriV212_g9918.t1	NfowleriV212_g9918	Zn_clus	399	439	NACIFCKLNHKKCDKIAYPPGCSNCVKSQKQCVYSQARKRG	Zn_clus
NfowleriV212_g9918.t2	NfowleriV212_g9918	Zn_clus	485	525	NACIFCKLNHKKCDKIAYPPGCSNCVKSQKQCVYSQARKRG	Zn_clus
NfowleriV212_g9955.t1	NfowleriV212_g9955	RWP-RK	191	241	HKISITKEELLSVLHLSQTQACQILGCSVSTVKRRFYDLKEEIGISQWPKD	RWP-RK
NfowleriV212_g9971.t1	NfowleriV212_g9971	Myb_DNA-binding	609	655	HGTWSKEEHELFIKGLREVGRNWELIATKYIKSRARSQVASHAQKYF	Myb_DNA-binding
NfowleriV212_g9971.t2	NfowleriV212_g9971	Myb_DNA-binding	156	200	HGTWSKEEHELFIKGLREVGRNWELIATKYIKSRARSQVASHAAR	Myb_DNA-binding
