# Supplementary material for: Genomics and transcriptomics yields a system-level view of the biology of the pathogen Naegleria fowleri
Source: BMC Biol. 2021 Jul 22;19:142. doi: 10.1186/s12915-021-01078-1 (PMC8296547; doi:10.1186/s12915-021-01078-1)
Supplement: Supplementary file 7 — Additional file 7: Table S5. Comparative genomic assessment of mitochondrial genes in Naegleria spp. [file 12915_2021_1078_MOESM7_ESM.xlsx]

## Sheet: Naegleria_2015_potential_mitoch
	Additional File 7-TableS5. Comparative genomic assessment of mitochondrial genes in Naegleria spp.
species	protein_ID	Protein annotation	Pathway	EC	Comments	Nfowleri30863_g5169.t1	Nfowleri_v212	Ngruberi	Targeting signal	MitoProt II Propability	targetp	wolf_psort	number of hits	arabidopsis	chlamydomonas	human	mouse	tetrahymena	yeast	anaerobic	Giardia intestinalis mitosome	Entamoeba histolytica mitosome	Trichomonas vaginalis hydrogensome	Pfam	swiss_prot	cluster_ID	sequence
Naegleria fowleri 986	Nfowleri986_g1528.t1	Chaperonin, 60KDa, mitochondrial				Nfowleri30863_g1976.t1	NfowleriV212_g3852.t1	estExt_gwp_gw1.C_80114	MFKPLASKRINHRAVIQLLSNQSRN	0.9884	M	mito	9	gi|30685604|ref|NP_850203.1| chaperonin, putative [Arabidopsis thaliana]	Chre115081	NP_955472 chaperonin	NP_034607 heat shock protein 1 (chaperonin)	59b_06822_Y*_TCP-1/Cpn60_chaperonin_family_protein_(Hsp60)	YLR259C Tetradecameric mitochondrial chaperonin required for ATP-dependent folding of precursor polypeptides and complex assembly; prevents aggregation and mediates protein refolding after heat shock; role in mtDNA transmission; similarity to groEL		Genbank|GL50803_103891 | organism=Giardia_Assemblage_A_isolate_WB | product=Chaperonin 60 | location=GLCHR02:250593-252236(-) | length=547	gi|183230449|ref|XP_656268.2| chaperonin 1 60 kDa [Entamoeba histolytica HM-1:IMSS]	TVAG_088050 chaperonin, putative	TCP-1/cpn60 chaperonin family (PF00118) 51->552	sp|Q05045.1|CH61_CUCMA RecName: Full=Chaperonin CPN60-1, mitocho... 599 0.0	ORTHOMCL8681	MFKPLASKRINHRAVIQLLSNQSRNASNAKEIYYSDNGRRKLLAGVEKLFKAVATTLGPKGRNVVLQQSYGSPKITKDGVTVAKHIELEDNMENLGAQLIKDVASKANDAAGDGTTTATVLTYAIFSEGCKAAASGMNPMDLKRGIDLAVRRVIESLKQQTKEITSKEEITQVATISANGDRDIGELIANAMEKVGQEGVITVEDGHTLDNQLEIVEGMRFDRGYISPYFMTETKTQTCVLEKPVILVYDSKISSIVDIIKPLQYALNNKRPLLIIAEDVEAEALNTLILNRIKAGSLVCAVKAPGFGDHRKNNLQDIAVLTGSVLVSKDLGMKIENPEIEWYGSAEKVTVTKDETVIMNGNGSKEAIAERCDSIREQLQREDVSTFEAEKLRERLGKL…
Naegleria fowleri 986	Nfowleri986_g7333.t1	Heat shock protein 70KDa (HSP70), mitochondrial	Protein Import		LGT alpha-proteobacteria	Nfowleri30863_g3773.t1	NfowleriV212_g3809.t1	jgi|Naegr1|30913|e_gw1.7.18.1	MFRGNQFLRQIKKSQHSL	0.8995	M	cyto	8	gi|15242459|ref|NP_196521.1| mtHSC70-2 (HEAT SHOCK PROTEIN 70); ATP binding / unfolded protein binding [Arabidopsis thaliana]	Chre137452	NP_004125 heat shock 70kDa protein 9B precursor	NP_034611 heat shock protein 9A	1b_04605_Y*_DnaK_protein	YJR045C Mitochondrial matrix ATPase that is a subunit of the presequence translocase-associated protein import motor (PAM); involved in protein translocation into the matrix and protein folding; member of the heat shock protein 70 (HSP70) family		Genbank|GL50803_17121 | organism=Giardia_Assemblage_A_isolate_WB | product=Bip | location=GLCHR04:535188-537221(+) | length=677		TVAG_340390 heat shock protein 70 (HSP70)-4, putative	Hsp70 protein (PF00012) 30->625	sp|Q5NPS6.1|DNAK_ZYMMO RecName: Full=Chaperone protein DnaK; Alt... 833 0.0	ORTHOMCL26	MFRGNQFLRQIKKSQHSLFSLQQQQLRNKIIGIDLGTTNSCVAVMESNKNARVIENDIGARTTPSVVAFDKDGNLLVGALAKRQAVTNPKNTLTAIKRLIGRRFDDPMTKRDMEIVPYEIIRGPNGDAWVRAGGKDLSPSQVSAFILQKMKETAESYLGEKVSQAIVTVPAYFNDSQRQATKDAGTIAGLTVERIINEPTAAALAYGLDTSKHGIIAVYDLGGGTFDISILEIQDGVFEVKATNGDTFLGGEDFDHKVAEWLISDFKAKEGVDLSKDPMSLQRIREAAEKAKIELSSAQSTDINLPFICSTPEGPKNLQTTLTRAKFEQMTADLVNRTIEPCRKCLKDAGISLKDINEVVLVGGMTRMPRVQQLVSEFFGRKPSKNVNPDEVVALGAAI…
Naegleria fowleri 986	Nfowleri986_g434.t1	PREDICTED: mitochondrial 2-oxoglutarate/malate carrier protein	MCF		3 predicted TMs	Nfowleri30863_g5735.t1, Nfowleri30863_g5735.t2	NfowleriV212_g4318.t1	jgi|Naegr1|73453|fgeneshNG_pg.scaffold_61000031	MSQKQTTSATTTPKPPNARTLSHSQNFYFGGLSGMMATCVVQPIDLIKTRMQLARARP	0.3428	M	mito	7		Chre191516	NP_003553 solute carrier family 25 (mitochondrial carrier; oxoglutarate carrier), member 11	NP_077173 solute carrier family 25 (mitochondrial carrier oxoglutarate carrier), member 11	557_18472_Y_mitochondrial_carrier_protein_(2-oxoglutarate/malate_translocator)	YKL120W Mitochondrial inner membrane transporter, transports oxaloacetate, sulfate, and thiosulfate; member of the mitochondrial carrier family			gi|67467378|ref|XP_649800.1| mitochondrial carrier protein [Entamoeba histolytica HM-1:IMSS]	TVAG_237680 ADP,ATP carrier protein, putative	Mitochondrial carrier protein (PF00153) 21->107, Mitochondrial carrier protein (PF00153) 118->206, Mitochondrial carrier protein (PF00153) 214->302	sp|Q9CR62.3|M2OM_MOUSE RecName: Full=Mitochondrial 2-oxoglutarat... 289 1e-94	ORTHOMCL2161	MSQKQTTSATTTPKPPNARTLSHSQNFYFGGLSGMMATCVVQPIDLIKTRMQLARARPSVIGTLSTIIKEEGAKRLYKGLDAALFRQITYTTTRLGVFNTLQDYLTKTDATTGKKTQPNFAMKILTGMFAGGVGALVGNPAEVCLIRLTSGKYNYRHVGEALVRIIKEEGIARLWRGTTPTVTRAVILNAAQLSCYSQAKEMILKYNIMKDGLGCHIASSLISGFMCTVVSIPVDLAKTRLQSMKVDPVTLKPEYSGSLDVITRVAKNEGVLSLWKGFTPYFLRLGPHTVLTFVFLEQFRMAFGY
Naegleria fowleri 986	Nfowleri986_g7789.t1	succinyl-CoA ligase (GDP-forming) beta-chain, mitochondrial, putative	TCA	EC:6.2.1.4, EC:6.2.1.5	2 isoforms	Nfowleri30863_g8550.t1	NfowleriV212_g7680.t1	jgi|Naegr1|79109|estExt_fgeneshNG_pg.C_140180	not predictable	0.9633	M	mito	7	gi|15225353|ref|NP_179632.1| succinyl-CoA ligase (GDP-forming) beta-chain, mitochondrial, putative / succinyl-CoA synthetase, beta chain, putative / SCS-beta, putative [Arabidopsis thaliana]	Chre24101	NP_003841 succinate-CoA ligase, ADP-forming, beta subunit	NP_035636 succinate-Coenzyme A ligase, ADP-forming, beta subunit	87_05416_Y_succinyl-CoA_synthetase,__subunit_family_protein	YGR244C Beta subunit of succinyl-CoA ligase, which is a mitochondrial enzyme of the TCA cycle that catalyzes the nucleotide-dependent conversion of succinyl-CoA to succinate				TVAG_183500 succinate thiokinase ¿ subunit	ATP-grasp domain (PF08442) 46->255, CoA-ligase (PF00549) 315->435	sp|Q55AI5.1|SUCB1_DICDI RecName: Full=Succinyl-CoA ligase [ADP-f... 468 e-160	ORTHOMCL3081	MISSSSSSLFFRTCCLKSTTKSSLSSLLLSNPNSAFTNCIQKRFLNIHEYQAQELFRKYDIAVPRGKVITNVTEVKKACIELGYNVDYIVKAQVLAGGRGRGKFKNGLKGGVQKALSVAEAEEYASKMLGQVLVTKQTGPEGKPCNKVYIQERLYARRELYLAILLDRQSGGPVLIGSTQGGMAIEDVAKESPEEIHTIQISVKDGLKKSQAEELAQKLGFSRDDMMQQAVDQITKLYNLFMKTDAVLLEINPLIETADGKVICADAKINIDDNAAFRQKELFALKDISQEDPRDVRAAKYDLNYIGLDGNIGCIVNGAGLAMATMDIIKLYGGDPANFLDVGGGASQDQIVEALKILNDDHHVQAILVNIFGGIMRCDLIAQGLINAVKETELRAPVV…
Naegleria fowleri 986	Nfowleri986_g784.t1	succinyl-CoA ligase (GDP-forming) beta-chain, mitochondrial, putative	TCA	EC:6.2.1.4, EC:6.2.1.5		Nfowleri30863_g8615.t1	NfowleriV212_g2820.t1	jgi|Naegr1|83245|estExt_fgeneshNG_pm.C_420001	not predictable	0.8827	M	mito	7	gi|15225353|ref|NP_179632.1| succinyl-CoA ligase (GDP-forming) beta-chain, mitochondrial, putative / succinyl-CoA synthetase, beta chain, putative / SCS-beta, putative [Arabidopsis thaliana]	Chre24101	NP_003841 succinate-CoA ligase, ADP-forming, beta subunit	NP_035636 succinate-Coenzyme A ligase, ADP-forming, beta subunit	87_05416_Y_succinyl-CoA_synthetase,__subunit_family_protein	YGR244C Beta subunit of succinyl-CoA ligase, which is a mitochondrial enzyme of the TCA cycle that catalyzes the nucleotide-dependent conversion of succinyl-CoA to succinate				TVAG_183500 succinate thiokinase ¿ subunit	ATP-grasp domain (PF08442) 34->246, CoA-ligase (PF00549) 306->430	sp|Q869S7.1|SUCB2_DICDI RecName: Full=Succinyl-CoA ligase [GDP-f... 398 e-133	ORTHOMCL4371	MKSFISRSSSQFAKKVNPRASNTSVNNIQKRFLNIHEYQAKELFKQFDVPHQRGITVDNLKDVQGTLAALKQQTGTKNFIVKSQVLAGGRGKGHFLENGFQGGVKFTKDEKAAEEVASKMLHNTLVTKQTGEKGIKVNKIFFAECLDFKREFYFAILLDRAAQCPVFVASYEGGMDIEEVAEKKPEAIKTLLIRDLENGPSDAEAIQYAKDLQFKKPEEAAQVMKKLYKMFRKTDAAQLEINPLVELDNTADLSCVDCKLNIDDNAAFRQPEIFAMRDWDAEDPREVEAAKVELNYIGLDGNIGCLVNGAGLAMATMDIIQLNGGKPANFLDVGGGATTKQVKEAFKIILKDESVKCVLVNIFGGIMRCDIIADGIVQAASELGVNVPIVVRLAGTNVD…
Naegleria fowleri 986	Nfowleri986_g484.t2	mitochondrial carrier protein	MCF		merged - 2 proteins ? - annotate second	Nfowleri30863_g4095.t1, Nfowleri30863_g4096.t1	NfowleriV212_g6623.t4, t3,NfowleriV212_g6622.t1	jgi|Naegr1|80320|estExt_fgeneshNG_pg.C_340099, jgi|Naegr1|80319|estExt_fgeneshNG_pg.C_340098	not predictable	0.7415	M	nucl	7		Chre137112	NP_998816 solute carrier family 25 member 24 isoform 2	NP_766273 calcium-binding transporter	113_23795_X_mitochondrial_carrier_protein_(adenine_nucleotide_translocase_[Plasmodium_yoelii_yoelii])	YNL083W Probable transporter, member of the Ca2+-binding subfamily of the mitochondrial carrier family, with two EF-hand motifs; Pet9p and Sal1p have an overlapping function critical for viability; polymorphic in different S. cerevisiae strains			gi|67467378|ref|XP_649800.1| mitochondrial carrier protein [Entamoeba histolytica HM-1:IMSS]	TVAG_237680 ADP,ATP carrier protein, putative	WD domain, G-beta repeat (PF00400) 593->624, WD domain, G-beta repeat (PF00400) 672->707, WD domain, G-beta repeat (PF00400) 719->748, WD domain, G-beta repeat (PF00400) 755->789, EF-hand domain pair (PF13499) 834->902, Mitochondrial carrier protein (PF00153) 958->1043, Mitochondrial carrier protein (PF00153) 1048->1138, Mitochondrial carrier protein (PF00153) 1148->1252	sp|B0G159.1|MCFC_DICDI RecName: Full=Mitochondrial substrate car... 307 4e-91	ORTHOMCL472	MINSPSKINSTANNSIWGNLVNSSSSPRHQQGLSSPLLMPSRQEDSQTSNNNASVGIITRNTSEQHDRGNLIDRSQTNGNSTIGDLIKDIDEEDPTIISDNEFFYSTHQNNSNNGTAHHYSPPQQEAADNDFFIRSPLKGRKSGASLNGSNSNQGTPTMVHLTNQQHMLMMSSPGQSSILLNSPNMSPHGWVNEKIFLENKIAKLSSELYQCQCEIQRLNKVLDEYRRKENAKSGGSHSTSTVGNSPSPTEMNGITTGTGGVERPLSPSSTCTTSSWSAVGAGNGTVGFNDGSSQPFMGSSNIVGDYGSSISQYSLMINPAQQLLISPRKSPTPANVTNTPGRYNRSNSFGSNGSDAPNTNLMQTNRLSVLATPNRGMNNNSSNMDSFFPSTMNQDLTM…
Naegleria fowleri 986	Nfowleri986_g484.t1	mitochondrial carrier protein	MCF		merged - 2 proteins ? - annotate second	Nfowleri30863_g4095.t1, Nfowleri30863_g4096.t1	NfowleriV212_g6623.t4, t3,NfowleriV212_g6622.t1	jgi|Naegr1|80320|estExt_fgeneshNG_pg.C_340099, jgi|Naegr1|80319|estExt_fgeneshNG_pg.C_340098	not predictable	0.7986	M	nucl	7		Chre137112	NP_998816 solute carrier family 25 member 24 isoform 2	NP_766273 calcium-binding transporter	113_23795_X_mitochondrial_carrier_protein_(adenine_nucleotide_translocase_[Plasmodium_yoelii_yoelii])	YNL083W Probable transporter, member of the Ca2+-binding subfamily of the mitochondrial carrier family, with two EF-hand motifs; Pet9p and Sal1p have an overlapping function critical for viability; polymorphic in different S. cerevisiae strains			gi|67467378|ref|XP_649800.1| mitochondrial carrier protein [Entamoeba histolytica HM-1:IMSS]	TVAG_237680 ADP,ATP carrier protein, putative	WD domain, G-beta repeat (PF00400) 594->625, WD domain, G-beta repeat (PF00400) 673->708, WD domain, G-beta repeat (PF00400) 720->749, WD domain, G-beta repeat (PF00400) 756->790, EF-hand domain pair (PF13499) 835->903, Mitochondrial carrier protein (PF00153) 959->1044, Mitochondrial carrier protein (PF00153) 1049->1139, Mitochondrial carrier protein (PF00153) 1149->1253	sp|B0G159.1|MCFC_DICDI RecName: Full=Mitochondrial substrate car... 307 4e-91	ORTHOMCL472	MMINSPSKINSTANNSIWGNLVNSSSSPRHQQGLSSPLLMPSRQEDSQTSNNNASVGIITRNTSEQHDRGNLIDRSQTNGNSTIGDLIKDIDEEDPTIISDNEFFYSTHQNNSNNGTAHHYSPPQQEAADNDFFIRSPLKGRKSGASLNGSNSNQGTPTMVHLTNQQHMLMMSSPGQSSILLNSPNMSPHGWVNEKIFLENKIAKLSSELYQCQCEIQRLNKVLDEYRRKENAKSGGSHSTSTVGNSPSPTEMNGITTGTGGVERPLSPSSTCTTSSWSAVGAGNGTVGFNDGSSQPFMGSSNIVGDYGSSISQYSLMINPAQQLLISPRKSPTPANVTNTPGRYNRSNSFGSNGSDAPNTNLMQTNRLSVLATPNRGMNNNSSNMDSFFPSTMNQDLT…
Naegleria fowleri 986	Nfowleri986_g484.t3	mitochondrial carrier protein	MCF		merged - 2 proteins ? - annotate second	Nfowleri30863_g4095.t1, Nfowleri30863_g4096.t1	NfowleriV212_g6623.t4, t3,NfowleriV212_g6622.t1	jgi|Naegr1|80320|estExt_fgeneshNG_pg.C_340099, jgi|Naegr1|80319|estExt_fgeneshNG_pg.C_340098	not predictable	0.7986	M	nucl	7		Chre137112	NP_998816 solute carrier family 25 member 24 isoform 2	NP_766273 calcium-binding transporter	113_23795_X_mitochondrial_carrier_protein_(adenine_nucleotide_translocase_[Plasmodium_yoelii_yoelii])	YNL083W Probable transporter, member of the Ca2+-binding subfamily of the mitochondrial carrier family, with two EF-hand motifs; Pet9p and Sal1p have an overlapping function critical for viability; polymorphic in different S. cerevisiae strains			gi|67467378|ref|XP_649800.1| mitochondrial carrier protein [Entamoeba histolytica HM-1:IMSS]	TVAG_237680 ADP,ATP carrier protein, putative	WD domain, G-beta repeat (PF00400) 594->625, WD domain, G-beta repeat (PF00400) 673->708, WD domain, G-beta repeat (PF00400) 720->749, WD domain, G-beta repeat (PF00400) 756->790, WD domain, G-beta repeat (PF00400) 797->827, EF-hand domain pair (PF13499) 851->919, Mitochondrial carrier protein (PF00153) 975->1060, Mitochondrial carrier protein (PF00153) 1065->1155, Mitochondrial carrier protein (…	sp|B0G159.1|MCFC_DICDI RecName: Full=Mitochondrial substrate car... 308 3e-91	ORTHOMCL472	MMINSPSKINSTANNSIWGNLVNSSSSPRHQQGLSSPLLMPSRQEDSQTSNNNASVGIITRNTSEQHDRGNLIDRSQTNGNSTIGDLIKDIDEEDPTIISDNEFFYSTHQNNSNNGTAHHYSPPQQEAADNDFFIRSPLKGRKSGASLNGSNSNQGTPTMVHLTNQQHMLMMSSPGQSSILLNSPNMSPHGWVNEKIFLENKIAKLSSELYQCQCEIQRLNKVLDEYRRKENAKSGGSHSTSTVGNSPSPTEMNGITTGTGGVERPLSPSSTCTTSSWSAVGAGNGTVGFNDGSSQPFMGSSNIVGDYGSSISQYSLMINPAQQLLISPRKSPTPANVTNTPGRYNRSNSFGSNGSDAPNTNLMQTNRLSVLATPNRGMNNNSSNMDSFFPSTMNQDLT…
Naegleria fowleri 986	Nfowleri986_g8940.t3	mitochondrial carrier protein	MCF		6 predicted TMs	Nfowleri30863_g9835.t3, t1, t2	NfowleriV212_g11587.t1, t2 , t3	jgi|Naegr1|72818|fgeneshNG_pg.scaffold_56000056	MDVHTLVRKRGLSGYIKHV	0.3812	_	cyto	7	gi|15234063|ref|NP_192019.1| mitochondrial substrate carrier family protein [Arabidopsis thaliana]	Chre137112	NP_077008 solute carrier family 25 (mitochondrial carrier; phosphate carrier), member 23	NP_080153 solute carrier family 25, member 23		YPR011C Putative transporter, member of the mitochondrial carrier family; the authentic, non-tagged protein is detected in highly purified mitochondria in high-throughput studies			gi|67467378|ref|XP_649800.1| mitochondrial carrier protein [Entamoeba histolytica HM-1:IMSS]	TVAG_051820 tricarboxylate transport protein, putative	Mitochondrial carrier protein (PF00153) 9->56, Mitochondrial carrier protein (PF00153) 77->175, Mitochondrial carrier protein (PF00153) 193->341	sp|O04619.1|ADNT1_ARATH RecName: Full=Mitochondrial adenine nucl... 137 1e-35	ORTHOMCL504	MDVHTLVRKRGLSGYIKHVIEIEGFSALFRGNGLNVLRVIPTSFMKFAFFDIYRHLSSYIFSSTPVLREIPQSEKDVLLVFSSALMSGFNLTIFAYPLDLLRTRLTVIPYYSKYHFKANLYPFMGTSIRCLRELIRNEGVFALWKGMGTSLVGVIPYVTCSLSFYEYLKNTIHKKVEEFYGKIEKGSTLDLSLKLSYGAISTFIGKTISYPADTIRRRRQLLGCMPSMHAAAVIPHGDIVNGPIPTRSLIKLEADEYTSGISRYGTNGIKVNEAVSNSHLEPLFTQDGKPMYRNTFHAFSRILREEGFKALFNGWKLNIIKVVPGMALHFVIYEQLKSIFGYNKEILTDDQDVDDDEDDL
Naegleria fowleri 986	Nfowleri986_g8940.t1	mitochondrial carrier protein	MCF		6 predicted TMs, very long TS	Nfowleri30863_g9835.t3, t1, t2	NfowleriV212_g11587.t1, t2 , t3	jgi|Naegr1|72818|fgeneshNG_pg.scaffold_56000056	MFTSIWFSDRHLCIFLVNYFMKELQTCRHLKRSVRLQTSSTEIITYALIGTSTATMDVHTLVRKRGLSGYIKHV	0.239	M	cyto	7	gi|15234063|ref|NP_192019.1| mitochondrial substrate carrier family protein [Arabidopsis thaliana]	Chre137112	NP_077008 solute carrier family 25 (mitochondrial carrier; phosphate carrier), member 23	XP_131087 PREDICTED: RIKEN cDNA 4930443G12		YPR011C Putative transporter, member of the mitochondrial carrier family; the authentic, non-tagged protein is detected in highly purified mitochondria in high-throughput studies			gi|67467378|ref|XP_649800.1| mitochondrial carrier protein [Entamoeba histolytica HM-1:IMSS]	TVAG_051820 tricarboxylate transport protein, putative	Mitochondrial carrier protein (PF00153) 63->111, Mitochondrial carrier protein (PF00153) 132->230, Mitochondrial carrier protein (PF00153) 248->396	sp|O04619.1|ADNT1_ARATH RecName: Full=Mitochondrial adenine nucl... 138 2e-35	ORTHOMCL504	MFTSIWFSDRHLCIFLVNYFMKELQTCRHLKRSVRLQTSSTEIITYALIGTSTATMDVHTLVRKRGLSGYIKHVIEIEGFSALFRGNGLNVLRVIPTSFMKFAFFDIYRHLSSYIFSSTPVLREIPQSEKDVLLVFSSALMSGFNLTIFAYPLDLLRTRLTVIPYYSKYHFKANLYPFMGTSIRCLRELIRNEGVFALWKGMGTSLVGVIPYVTCSLSFYEYLKNTIHKKVEEFYGKIEKGSTLDLSLKLSYGAISTFIGKTISYPADTIRRRRQLLGCMPSMHAAAVIPHGDIVNGPIPTRSLIKLEADEYTSGISRYGTNGIKVNEAVSNSHLEPLFTQDGKPMYRNTFHAFSRILREEGFKALFNGWKLNIIKVVPGMALHFVIYEQLKSIFGYNK…
Naegleria fowleri 986	Nfowleri986_g8940.t2	mitochondrial carrier protein	MCF		6 predicted TMs, very long TS	Nfowleri30863_g9835.t3, t1, t2	NfowleriV212_g11587.t1, t2 , t3	jgi|Naegr1|72818|fgeneshNG_pg.scaffold_56000056	MKELQTCRHLKRSVRLQTSSTEIITYALIGTSTATMDVHTLVRKRGLSGYIKHV	0.3633	_	mito	7	gi|15234063|ref|NP_192019.1| mitochondrial substrate carrier family protein [Arabidopsis thaliana]	Chre137112	NP_077008 solute carrier family 25 (mitochondrial carrier; phosphate carrier), member 23	XP_131087 PREDICTED: RIKEN cDNA 4930443G12		YPR011C Putative transporter, member of the mitochondrial carrier family; the authentic, non-tagged protein is detected in highly purified mitochondria in high-throughput studies			gi|67467378|ref|XP_649800.1| mitochondrial carrier protein [Entamoeba histolytica HM-1:IMSS]	TVAG_051820 tricarboxylate transport protein, putative	Mitochondrial carrier protein (PF00153) 43->91, Mitochondrial carrier protein (PF00153) 112->210, Mitochondrial carrier protein (PF00153) 228->376	sp|O04619.1|ADNT1_ARATH RecName: Full=Mitochondrial adenine nucl... 138 2e-35	ORTHOMCL504	MKELQTCRHLKRSVRLQTSSTEIITYALIGTSTATMDVHTLVRKRGLSGYIKHVIEIEGFSALFRGNGLNVLRVIPTSFMKFAFFDIYRHLSSYIFSSTPVLREIPQSEKDVLLVFSSALMSGFNLTIFAYPLDLLRTRLTVIPYYSKYHFKANLYPFMGTSIRCLRELIRNEGVFALWKGMGTSLVGVIPYVTCSLSFYEYLKNTIHKKVEEFYGKIEKGSTLDLSLKLSYGAISTFIGKTISYPADTIRRRRQLLGCMPSMHAAAVIPHGDIVNGPIPTRSLIKLEADEYTSGISRYGTNGIKVNEAVSNSHLEPLFTQDGKPMYRNTFHAFSRILREEGFKALFNGWKLNIIKVVPGMALHFVIYEQLKSIFGYNKEILTDDQDVDDDEDDL
Naegleria fowleri 986	Nfowleri986_g7156.t1	Dihydrolipoamide dehydrogenase	PDH	EC:1.8.1.4		Nfowleri30863_g7385.t1, t2, t3	NfowleriV212_g9343.t2, t3, t1	jgi|Naegr1|38237|estExt_Genewise1.C_90193	MKSILQGLLWRRKHSIACFSSHHATTILPFQFRS	0.1197	M	mito	7	gi|15221044|ref|NP_175237.1| dihydrolipoamide dehydrogenase 1, mitochondrial / lipoamide dehydrogenase 1 (MTLPD1) [Arabidopsis thaliana]	Chre57890	NP_000099 dihydrolipoamide dehydrogenase precursor	NP_031887 dihydrolipoamide dehydrogenase	52_11064_Y*_dihydrolipoamide_dehydrogenase_family_protein	YFL018C Dihydrolipoamide dehydrogenase, the lipoamide dehydrogenase component (E3) of the pyruvate dehydrogenase and 2-oxoglutarate dehydrogenase multi-enzyme complexes				TVAG_272760 glutathione reductase, putative	Pyridine nucleotide-disulphide oxidoreductase (PF07992) 55->361, Pyridine nucleotide-disulphide oxidoreductase (PF00070) 232->273, Pyridine nucleotide-disulphide oxidoreductase, dimerisation domain (PF02852) 391->422, Domain of unknown function (DUF4116) (PF13475) 431->471	sp|P90597.1|DLDH_TRYCR RecName: Full=Dihydrolipoyl dehydrogenase... 345 e-111	ORTHOMCL647	MKSILQGLLWRRKHSIACFSSHHATTILPFQFRSSSTKCHYSLTLAKPSQPPSHDLIVIGGGPGGYIAAIKAAQLGLKAACIEKRGSLGGTCLNVGCIPSKALLHASQMYYDITHSKFSKWGIQMDQVKVDFTAMQQQKDNSVRNLTSGIEFLFKKYHVDYLKGEGTILGKDQVLLTPTTSNHHSSSPQILSTKNILIAIGSESSSLPFLPFDEKFVLSSTGALSLPYVPKRMIVIGAGVIGLELGSVFTRLGSQVTVLESNPDRISPFLDQEKVTLEVESVRSIPTGGSPHDHDGSSPMVRESIKAEVVLVCIGRRPFTHHLGLENVGIKLDSKGRIPVNDQLQTSVPTIYAIGDVVRGPMLAHKAEEEGFAVAEHLAGRSSPHLNYNAIPNVIYTHP…
Naegleria fowleri 986	Nfowleri986_g7156.t2	Dihydrolipoamide dehydrogenase	PDH	EC:1.8.1.4		Nfowleri30863_g7385.t1, t2, t3	NfowleriV212_g9343.t2, t3, t1	jgi|Naegr1|38237|estExt_Genewise1.C_90193	MKSILQGLLWRRKHSIACFSSHHATTILPFQFRS	0.1237	M	mito	7	gi|15221044|ref|NP_175237.1| dihydrolipoamide dehydrogenase 1, mitochondrial / lipoamide dehydrogenase 1 (MTLPD1) [Arabidopsis thaliana]	Chre57890	NP_000099 dihydrolipoamide dehydrogenase precursor	NP_031887 dihydrolipoamide dehydrogenase	52_11064_Y*_dihydrolipoamide_dehydrogenase_family_protein	YFL018C Dihydrolipoamide dehydrogenase, the lipoamide dehydrogenase component (E3) of the pyruvate dehydrogenase and 2-oxoglutarate dehydrogenase multi-enzyme complexes				TVAG_272760 glutathione reductase, putative	Pyridine nucleotide-disulphide oxidoreductase (PF07992) 55->380, Pyridine nucleotide-disulphide oxidoreductase (PF00070) 232->299, Pyridine nucleotide-disulphide oxidoreductase, dimerisation domain (PF02852) 410->441, Domain of unknown function (DUF4116) (PF13475) 450->490	sp|P90597.1|DLDH_TRYCR RecName: Full=Dihydrolipoyl dehydrogenase... 351 e-113	ORTHOMCL647	MKSILQGLLWRRKHSIACFSSHHATTILPFQFRSSSTKCHYSLTLAKPSQPPSHDLIVIGGGPGGYIAAIKAAQLGLKAACIEKRGSLGGTCLNVGCIPSKALLHASQMYYDITHSKFSKWGIQMDQVKVDFTAMQQQKDNSVRNLTSGIEFLFKKYHVDYLKGEGTILGKDQVLLTPTTSNHHSSSPQILSTKNILIAIGSESSSLPFLPFDEKFVLSSTGALSLPYVPKRMIVIGAGVIGLELGSVFTRLGSQVTVLESNPDRISPFLDQEVSQTLRKILEKQGMTFKLGKVTLEVESVRSIPTGGSPHDHDGSSPMVRESIKAEVVLVCIGRRPFTHHLGLENVGIKLDSKGRIPVNDQLQTSVPTIYAIGDVVRGPMLAHKAEEEGFAVAEHLAG…
Naegleria fowleri 986	Nfowleri986_g7156.t3	Dihydrolipoamide dehydrogenase	PDH	EC:1.8.1.4		Nfowleri30863_g7385.t1, t2, t3	NfowleriV212_g9343.t2, t3, t1	jgi|Naegr1|38237|estExt_Genewise1.C_90193	MKSILQGLLWRRKHSIACFSSHHATTILPFQFRS	0.1185	M	mito	7	gi|15221044|ref|NP_175237.1| dihydrolipoamide dehydrogenase 1, mitochondrial / lipoamide dehydrogenase 1 (MTLPD1) [Arabidopsis thaliana]	Chre57890	NP_000099 dihydrolipoamide dehydrogenase precursor	NP_031887 dihydrolipoamide dehydrogenase	52_11064_Y*_dihydrolipoamide_dehydrogenase_family_protein	YFL018C Dihydrolipoamide dehydrogenase, the lipoamide dehydrogenase component (E3) of the pyruvate dehydrogenase and 2-oxoglutarate dehydrogenase multi-enzyme complexes				TVAG_272760 glutathione reductase, putative	Pyridine nucleotide-disulphide oxidoreductase (PF07992) 55->360, Pyridine nucleotide-disulphide oxidoreductase (PF00070) 232->277, Pyridine nucleotide-disulphide oxidoreductase, dimerisation domain (PF02852) 390->421, Domain of unknown function (DUF4116) (PF13475) 430->470	sp|P90597.1|DLDH_TRYCR RecName: Full=Dihydrolipoyl dehydrogenase... 348 e-113	ORTHOMCL647	MKSILQGLLWRRKHSIACFSSHHATTILPFQFRSSSTKCHYSLTLAKPSQPPSHDLIVIGGGPGGYIAAIKAAQLGLKAACIEKRGSLGGTCLNVGCIPSKALLHASQMYYDITHSKFSKWGIQMDQVKVDFTAMQQQKDNSVRNLTSGIEFLFKKYHVDYLKGEGTILGKDQVLLTPTTSNHHSSSPQILSTKNILIAIGSESSSLPFLPFDEKFVLSSTGALSLPYVPKRMIVIGAGVIGLELGSVFTRLGSQVTVLESNPDRISPFLDQEVTLEVESVRSIPTGGSPHDHDGSSPMVRESIKAEVVLVCIGRRPFTHHLGLENVGIKLDSKGRIPVNDQLQTSVPTIYAIGDVVRGPMLAHKAEEEGFAVAEHLAGRSSPHLNYNAIPNVIYTHPE…
Naegleria fowleri 986	Nfowleri986_g3377.t1	Dihydrolipoamide dehydrogenase	PDH		Mycothione reductase ?	Nfowleri30863_g10441.t1	NfowleriV212_g11734.t1	jgi|Naegr1|59476|estExt_fgeneshHS_pg.C_620039	MVLLKNVKNFTKHYDIIVIGAGAGLGKLGRP	0.3418	_	cyto	7	gi|15221044|ref|NP_175237.1| dihydrolipoamide dehydrogenase 1, mitochondrial / lipoamide dehydrogenase 1 (MTLPD1) [Arabidopsis thaliana]	Chre57890	NP_000099 dihydrolipoamide dehydrogenase precursor	NP_031887 dihydrolipoamide dehydrogenase	52_11064_Y*_dihydrolipoamide_dehydrogenase_family_protein	YFL018C Dihydrolipoamide dehydrogenase, the lipoamide dehydrogenase component (E3) of the pyruvate dehydrogenase and 2-oxoglutarate dehydrogenase multi-enzyme complexes				TVAG_272760 glutathione reductase, putative	Pyridine nucleotide-disulphide oxidoreductase (PF07992) 15->345, Pyridine nucleotide-disulphide oxidoreductase (PF00070) 200->271, Pyridine nucleotide-disulphide oxidoreductase, dimerisation domain (PF02852) 378->488	sp|P9WHH2.1|MTR_MYCTO RecName: Full=Mycothione reductase; AltNam... 218 8e-63	ORTHOMCL7294	MVLLKNVKNFTKHYDIIVIGAGAGLGKLGRPATEYGYSVALCENDRLGGTCLNRGCIPSKMLIHPADVIQTIESAHRFEVDVKKKETSTSGEKGELDYDVRFSELVARVSKTIDEESDSILPNVEKNQKLDWFVGQTARFIGERTLQVGSPDDNVVITADRVFVAAGARAVDLSDQIEGLASTPYMTYREALRNQQRLKRLICIGAGYIATELCHFFSSTGTHTTLFVRSKFLKHEDEEVQKEFERVFVKRKNIEVKQGMKPLRVRYENNEFILTYLNPNLDTAQEQEIRADGLLVAAGIRPNTDVLQCEKAGIQLTKDGFVKVDQYLRSVSAPNVWAFGDIAGNYLFRHNANFESEYLMETVISRMSEPYPIDHTGMPHAVFANPQIAGVGLTEQECR…
Naegleria fowleri 986	Nfowleri986_g316.t1	mitochondrial processing protease (MPP), beta subunit	Protein Import			Nfowleri30863_g2559.t1	NfowleriV212_g66.t1	jgi|Naegr1|58349|estExt_fgeneshHS_pg.C_310024	MLSKLTSSNKTLIKSLLHHQRRGY	0.8482	M	mito	7	gi|15232845|ref|NP_186858.1| MPPBETA; metalloendopeptidase [Arabidopsis thaliana]	Chre138803	NP_004270 mitochondrial processing peptidase beta subunit precursor	NP_082707 mitochondrial processing peptidase beta subunit	143_08077_N*_peptidase_M16_inactive_domain_(putative_mitochondrial_processing_peptidase_[Arabidopsis_thaliana])	YLR163C Smaller subunit of the mitochondrial processing protease (MPP), essential processing enzyme that cleaves the N-terminal targeting sequences from mitochondrially imported proteins				TVAG_233350 Clan ME, family M16, insulinase-like metallopeptidase	Insulinase (Peptidase family M16) (PF00675) 64->210, Peptidase M16 inactive domain (PF05193) 216->405	sp|Q00302.1|MPPB_BLAEM RecName: Full=Mitochondrial-processing pe... 318 e-101	ORTHOMCL7454	MLSKLTSSNKTLIKSLLHHQRRGYATSAVESVLDQSLYTPSYHLPKELTKAAATRVTVLDNGFRVVTEPKVGETSAVGVFIGAGSRQENVLNNGVAHFLEHMYFKGTNKRSKVDIEAEHERTGSLLNAHTSREYTAFTIQCLKNNVDRSVNSLSEILLDSKLDEKEIDAERSVILLESEDVSQSVEECVYDELHRTAFPDSGLGLSILGPVENIKKLSRQQMIQYQKDFYTAERMVLVGTGNVDHDKLVKLAEQNFGHLQSATRTPRPLAEYQITPEYIGSDVRVETDEVNGLQGAIGFQGPGLASGDMVVINLIQFILGAFDISQGAPGKYAASNMAQYIGEQGWAQQVLPFLHGYSDTSLFGVKFVNDGGEDTDYLMVEILRQMTRLCYKVTTAELE…
Naegleria fowleri 986	Nfowleri986_g1238.t1	Dihydrolipoamide dehydrogenase	PDH	EC:1.8.1.4		Nfowleri30863_g144.t1	NfowleriV212_g2306.t1	jgi|Naegr1|38237|estExt_Genewise1.C_90193	MFKSSSKVILNQHKTGALLLGRSLNGSSSRFY	0.3161	M	mito	7	gi|15221044|ref|NP_175237.1| dihydrolipoamide dehydrogenase 1, mitochondrial / lipoamide dehydrogenase 1 (MTLPD1) [Arabidopsis thaliana]	Chre57890	NP_000099 dihydrolipoamide dehydrogenase precursor	NP_031887 dihydrolipoamide dehydrogenase	52_11064_Y*_dihydrolipoamide_dehydrogenase_family_protein	YFL018C Dihydrolipoamide dehydrogenase, the lipoamide dehydrogenase component (E3) of the pyruvate dehydrogenase and 2-oxoglutarate dehydrogenase multi-enzyme complexes				TVAG_272760 glutathione reductase, putative	Pyridine nucleotide-disulphide oxidoreductase (PF07992) 38->354, Pyridine nucleotide-disulphide oxidoreductase (PF00070) 210->283, Pyridine nucleotide-disulphide oxidoreductase, dimerisation domain (PF02852) 383->493	sp|Q04933.1|DLDH_TRYBB RecName: Full=Dihydrolipoyl dehydrogenase... 544 0.0	ORTHOMCL8582	MFKSSSKVILNQHKTGALLLGRSLNGSSSRFYATDKKQVVIVGGGPGGYVAAIKAAQLGLKTVCVEKRGTLGGTCLNVGCIPSKALLHASHMYHEAHGSTFAKWGISLKDVKIDVATMQKQKEKAVSGLTGGIEHLFKKYKVEYVKGEGTIVGKNEVAVKGLDGKNDTITTENIVIATGSEPTPLPFLPFDEKVILSSTGALSLGHIPKRMVVIGAGVIGLEMGSVYSRLGSEVTVVEYADRVSPFLDKEVSATLKKILEKQGMKFKLGVAVKSGKIVDGNKVVLELANNASGAVESFEADVALISIGRRPYTQNLGLNNVGIPLDERGRVVIDEHFRTKVPNIYAIGDAVRGPMLAHKAEDEGLAVAESLAGRHGHVNYDAIPNVIYTHPEIASVGKT…
Naegleria fowleri 986	Nfowleri986_g3985.t1	Mitochondrial translation elongation factor Tu	Translation		LGT bacteria (no euks)	Nfowleri30863_g4475.t1	NfowleriV212_g10037.t1	jgi|Naegr1|37891|estExt_Genewise1.C_60120	MMFSSKISKTSSILNKANTFLATTQTIINTNQLRF	0.6784	M	mito	7	gi|15236220|ref|NP_192202.1| elongation factor Tu, putative / EF-Tu, putative [Arabidopsis thaliana]	Chre98182	NP_003312 Tu translation elongation factor, mitochondrial	NP_766333 Tu translation elongation factor, mitochondrial	112a_20839_Y*_elongation_factor_Tu,_mitochondrial_precursor,_putative	YOR187W Mitochondrial translation elongation factor Tu; comprises both GTPase and guanine nucleotide exchange factor activities, while these activities are found in separate proteins in S. pombe and humans		Genbank|GL50803_112312 | organism=Giardia_Assemblage_A_isolate_WB | product=Elongation factor 1-alpha | location=GLCHR02:65293-66621(+) | length=442			Elongation factor Tu GTP binding domain (PF00009) 45->240, Elongation factor Tu domain 2 (PF03144) 264->334, Elongation factor Tu C-terminal domain (PF03143) 340->441	sp|A7HBL7.1|EFTU_ANADF RecName: Full=Elongation factor Tu; Short... 517 e-180	ORTHOMCL8591	MMFSSKISKTSSILNKANTFLATTQTIINTNQLRFAAKEKFDRSKPHINIGTIGHVDHGKTTLTAAITKYLSETDPKANNFLAYDQIDKAPEEKQRGITISTSHIEYSTPARHYAHIDCPGHADYIKNMITGAAQMDGSILVISADDGPMLQTREHLLLCKQVGIKHIVVFLNKVDLVPDPEMIEMVEEEIRETVKQYGFDGDNISIIRGSALKALEGDKSEIGTPAIQKLMDAVDKDIPEPERDINKPFLMPVEGVFTISGRGTVATGKVDQGSLKLNAEVEVVGFAPTPIKTSVTGIEMFHKLVDKGQAGDNLGILLRGIDKKQIKRGQVICKPGLLKPRTKFDADIYVLTAEEGGRRTAFVDGFSPQFFFRTADVTGKMKIYPEEGKALAEGEKCM…
Naegleria fowleri 986	Nfowleri986_g4971.t1	Mitochondrial iron-sulfur cluster assembly protein, IscU	Fe/S biosynthesis			Nfowleri30863_g7046.t1	NfowleriV212_g7326.t1	jgi|Naegr1|32298|e_gw1.15.183.1	MSQKLIRTTCVFLSKRNVRS	0.9847	M	mito	7		Chre187899	NP_998760 iron-sulfur cluster assembly enzyme isoform ISCU2 precursor	NP_079802 nitrogen fixation cluster-like	433_02137_Y_NifU-like_N-terminal-domain-containing_protein_(IscU>_(Isu1p,_scaffolding_function_in_Fe-S_cluster_assembly_[Saccharomyces_cerevisiae])	YPL135W Conserved protein of the mitochondrial matrix, performs a scaffolding function during assembly of iron-sulfur clusters, interacts physically and functionally with yeast frataxin (Yfh1p); isu1 isu2 double mutant is inviable		Genbank|GL50803_15196 | organism=Giardia_Assemblage_A_isolate_WB | product=NifU-like protein | location=GLCHR05:2598090-2598728(+) | length=212		TVAG_432650 nitrogen fixation protein nifu, putative	NifU-like N terminal domain (PF01592) 40->164	sp|Q9D7P6.1|ISCU_MOUSE RecName: Full=Iron-sulfur cluster assembl... 184 2e-57	ORTHOMCL8858	MSQKLIRTTCVFLSKRNVRSSPTTTLFSQFVNNQQQVRTKYSEKVIDHHKNPRNAGSLDSSNENVGSALVGAPSCGDVLKFQILVDDNGRVIDAKFKAFGCGSAIASSSYATELVKGKTIEDCMMITNNDIASHLSLPPVKKHCSLLAEEAIRKATEDYMKKKQAKKEQQTSTTGTTSTTTTNTSNNSS
Naegleria fowleri 986	Nfowleri986_g5016.t1	Subunit of the F1 sector of mitochondrial F1F0 ATP synthase	Complex V, ETC			Nfowleri30863_g4016.t1	NfowleriV212_g8275.t1	jgi|Naegr1|31424|e_gw1.9.41.1	MLNNSLRLLSKSSKGL	0.7859	M	mito	7	gi|186521400|ref|NP_568203.2| ATP synthase beta chain 1, mitochondrial [Arabidopsis thaliana]	Chre78348	NP_001677 ATP synthase, H+ transporting, mitochondrial F1 complex, beta subunit precursor	NP_058054 ATP synthase, H+ transporting mitochondrial F1 complex, beta subunit	42_04132_Y*_ATP_synthase__chain,_mitochondrial_precursor,_putative_(Atp2)	YJR121W Beta subunit of the F1 sector of mitochondrial F1F0 ATP synthase, which is a large, evolutionarily conserved enzyme complex required for ATP synthesis				TVAG_420260 ATP synthase beta subunit, putative	ATP synthase alpha/beta family, beta-barrel domain (PF02874) 105->174, ATP synthase alpha/beta family, nucleotide-binding domain (PF00006) 230->450, ATP synthase alpha/beta chain, C terminal domain (PF00306) 464->561	sp|P38482.1|ATPBM_CHLRE RecName: Full=ATP synthase subunit beta,... 624 0.0	ORTHOMCL8920	MLNNSLRLLSKSSKGLKGGVFTNEMGLWKKERESVATQTSPNDEFSDDFLYYLSQNEYNNFVAECKKAGKLDEAQVKTLTDRYNNLMKTKKEITEKWAGYNRGKVSQIIGPVVDCIFEGALPPIGNSLHMLLPGPNGQPIVLEVAQHLGEHEARTICISPTDGLFRGKELVDTGGPITVPVGRETLGRVLNVLGEPIDERGPVNSKNRYSIHREAPVLSEQTTQDEILVTGIKIIDVLIPYPKGGKIGLFGGAGVGKTVVIMELINNIAKKHGGFSVFGGVGERTREGTDLLLEMIQSKVIQLEGDGSKAALVYGQMNEPPGARARVGQTALSIAEYFRDEEGQDVLLFIDNIFRFTQANSEVSALLGRIPSAVGYQPNLSTDIGELQERITSTKKGSI…
Naegleria fowleri 986	Nfowleri986_g3674.t1	Cytochrome C	ETC			Nfowleri30863_g3678.t1, Nfowleri30863_g8277.t1	NfowleriV212_g12123.t1, NfowleriV212_g2522.t1	jgi|Naegr1|77897|estExt_fgeneshNG_pg.C_20142	not predictable	0.4146	_	cyto	6	gi|15219956|ref|NP_173697.1| ATCYTC-A/CYTC-1 (CYTOCHROME C-1); electron carrier [Arabidopsis thaliana]	Chre176233	NP_061820 cytochrome c	NP_034119 cytochrome c, testis	147_04449_Y_cytochrome_c_family_protein	YJR048W Cytochrome c, isoform 1; electron carrier of the mitochondrial intermembrane space that transfers electrons from ubiquinone-cytochrome c oxidoreductase to cytochrome c oxidase during cellular respiration					Cytochrome c (PF00034) 9->106	sp|P00072.1|CYC_FAGES RecName: Full=Cytochrome c [Fagopyrum escu... 158 4e-49	ORTHOMCL10341	MSEILQGNAAKGEKIFKAKCAQCHTINKGGAHKVGPNLWGIWGRKSGMAEGYAFSAANKDKAVVWNEQSLFEYLVDPKKYIPGTKMVFAGMKKPNERADLIEYMKTASQE
Naegleria fowleri 986	Nfowleri986_g8675.t2	mitochondrial carrier protein	MCF			Nfowleri30863_g1077.t2, t1	NfowleriV212_g10205.t1, t2, t3	jgi|Naegr1|79446|estExt_fgeneshNG_pg.C_190081	not predictable	0.0284	_	cyto	6			NP_085134 solute carrier family 25 (mitochondrial oxodicarboxylate carrier), member 21	NP_766165 solute carrier family 25 (mitochondrial oxodicarboxylate carrier), member 21	126_22715_Y*_mitochondrial_carrier_protein_(similar_to_tricarboxylate_(citrate)_transport_protein_[Strongylocentrotus_purpuratus])	YOR222W Mitochondrial inner membrane transporter, exports 2-oxoadipate and 2-oxoglutarate from the mitochondrial matrix to the cytosol for use in lysine and glutamate biosynthesis and in lysine catabolism			gi|67467378|ref|XP_649800.1| mitochondrial carrier protein [Entamoeba histolytica HM-1:IMSS]	TVAG_051820 tricarboxylate transport protein, putative	Mitochondrial carrier protein (PF00153) 14->97, Mitochondrial carrier protein (PF00153) 103->189, Mitochondrial carrier protein (PF00153) 198->287	sp|Q55GE2.1|ODC_DICDI RecName: Full=Probable mitochondrial 2-oxo... 316 e-105	ORTHOMCL1036	MSHSHHNVGIGVKLAAGFAGVTEILVMYPLDVVKTRAQLYAGTGKNPSIIGTVSEIVKTNGLKSLYRGILPPILMEAPKRAVKFAANEFFKDIFMEKDTKKLSQVGAALSGSCAGITEAFVVVPFELVKIRLQAKENLGLYKNTQDAITKILKQEGVLTLYTGLEATIWRNATWNGGYFGLIHAVKSRMPATNSEGQRLFQDFIAGFLSGTFGTMLNTPFDVVKTRIQNQLPGTVHKYNWTLPALAKVYNEEGVKALYKGFWPKVLRLGPGGGILLVVFNFAVRFMSPQPQHH
Naegleria fowleri 986	Nfowleri986_g8675.t1	mitochondrial carrier protein	MCF			Nfowleri30863_g1077.t2, t1	NfowleriV212_g10205.t1, t2, t3	jgi|Naegr1|79446|estExt_fgeneshNG_pg.C_190081	not predictable	0.0172	_	cyto	6			NP_085134 solute carrier family 25 (mitochondrial oxodicarboxylate carrier), member 21	NP_766165 solute carrier family 25 (mitochondrial oxodicarboxylate carrier), member 21	126_22715_Y*_mitochondrial_carrier_protein_(similar_to_tricarboxylate_(citrate)_transport_protein_[Strongylocentrotus_purpuratus])	YOR222W Mitochondrial inner membrane transporter, exports 2-oxoadipate and 2-oxoglutarate from the mitochondrial matrix to the cytosol for use in lysine and glutamate biosynthesis and in lysine catabolism			gi|67467378|ref|XP_649800.1| mitochondrial carrier protein [Entamoeba histolytica HM-1:IMSS]	TVAG_051820 tricarboxylate transport protein, putative	Mitochondrial carrier protein (PF00153) 9->98, Mitochondrial carrier protein (PF00153) 104->190, Mitochondrial carrier protein (PF00153) 199->288	sp|Q55GE2.1|ODC_DICDI RecName: Full=Probable mitochondrial 2-oxo... 319 e-106	ORTHOMCL1036	MSHSHHNVGIGVKLAAGGFAGVTEILVMYPLDVVKTRAQLYAGTGKNPSIIGTVSEIVKTNGLKSLYRGILPPILMEAPKRAVKFAANEFFKDIFMEKDTKKLSQVGAALSGSCAGITEAFVVVPFELVKIRLQAKENLGLYKNTQDAITKILKQEGVLTLYTGLEATIWRNATWNGGYFGLIHAVKSRMPATNSEGQRLFQDFIAGFLSGTFGTMLNTPFDVVKTRIQNQLPGTVHKYNWTLPALAKVYNEEGVKALYKGFWPKVLRLGPGGGILLVVFNFAVRFMSPQPQHH
Naegleria fowleri 986	Nfowleri986_g556.t1	mitochondrial carrier protein	MCF		ATP/ADP transporter?	Nfowleri30863_g2653.t1, Nfowleri30863_g354.t1	NfowleriV212_g4246.t1, NfowleriV212_g8485.t1	jgi|Naegr1|60075|estExt_fgeneshHS_pg.C_1510001	not predictable	0.1909	_	cyto	6	gi|15235280|ref|NP_194568.1| AAC3 (ADP/ATP CARRIER 3); ATP:ADP antiporter/ binding [Arabidopsis thaliana]		NP_001627 solute carrier family 25, member A6	NP_031477 solute carrier family 25, member 5		YBR085W Mitochondrial inner membrane ADP/ATP translocator, exchanges cytosolic ADP for mitochondrially synthesized ATP; expressed under anaerobic conditions; similar to Pet9p and Aac1p; has roles in maintenance of viability and in respiration			gi|67467378|ref|XP_649800.1| mitochondrial carrier protein [Entamoeba histolytica HM-1:IMSS]	TVAG_237680 ADP,ATP carrier protein, putative	Mitochondrial carrier protein (PF00153) 16->112, Mitochondrial carrier protein (PF00153) 122->207, Mitochondrial carrier protein (PF00153) 220->308	sp|P31692.1|ADT_PARKE RecName: Full=ADP,ATP carrier protein; Alt... 346 e-116	ORTHOMCL10527	MSHGSSSSKEHTGKAFARDFLLGGLAGAIDKTVTAPIERVKLLIQTQDANPMIRSGQVPRYTGIIDCFIRVAKNEGLIAFWRGNGTNVIRYFPTQAFNFAFKDSIKKLFPDYSSKTDFFKFFMVQMAAGGLAGAGSLCIVYPLDYARTRLASDVGNHRDFKGLWDCLVKTARGPSGFLGLYNGFGVSVAGIIPYRGVYFGLYDTLREKNPYQSDPGIIGVITKFALAQAVSIAAGYASYPFDTVRRRLMMQSEKPKDQWIYRGTVDCFSKILREEGTKAMFKGAGANAVRTVGSALVLVLYDQFQLMLPVSHK
Naegleria fowleri 986	Nfowleri986_g6458.t1	mitochondrial chaperonin Hsp10	Protein Import		inhibits the ATPase activity of Hsp60p	Nfowleri30863_g1846.t1	NfowleriV212_g4442.t1	no hits	MSSRLRKLVPLFDRV	0.8241	M	mito	6	gi|18394184|ref|NP_563961.1| CPN10 (CHAPERONIN 10) [Arabidopsis thaliana]	Chre55098	NP_002148 heat shock 10kDa protein 1 (chaperonin 10)	NP_032329 heat shock protein 1 (chaperonin 10)		YOR020C Mitochondrial matrix co-chaperonin that inhibits the ATPase activity of Hsp60p, a mitochondrial chaperonin; involved in protein folding and sorting in the mitochondria; 10 kD heat shock protein with similarity to E. coli groES				TVAG_191660 groes chaperonin, putative	Chaperonin 10 Kd subunit (PF00166) 7->91		ORTHOMCL10671	MSSRLRKLVPLFDRVLIKRVKVPEATQIQGIYVPESAKTKQNSEGEVVAVGDKVSLKVGDKVLLPEYEGGKVKFDGEQFDMYREDEILCKISEQ
Naegleria fowleri 986	Nfowleri986_g8122.t4	Adenylate kinase	Purine metabolism		merged - 2 proteins ? - annotate first	Nfowleri30863_g10603.t3	NfowleriV212_g6399.t1, NfowleriV212_g6398.t1	gi|Naegr1|81301|estExt_fgeneshNG_pg.C_560023	not predictable	0.0541	_	cyto	6	gi|15242753|ref|NP_201145.1| ADK1 (ADENYLATE KINASE 1); adenylate kinase [Arabidopsis thaliana]	Chre133184	NP_037543 adenylate kinase 2 isoform b	NP_058591 adenylate kinase 2 isoform b		YDR226W Adenylate kinase, required for purine metabolism; localized to the cytoplasm and the mitochondria; lacks cleavable signal sequence				TVAG_489800 NADH dehydrogenase 51 kDa subunit, putative	Adenylate kinase (PF00406) 11->195, Adenylate kinase, active site lid (PF05191) 132->167, Protein of unknown function (DUF1681) (PF07933) 251->407	sp|Q54QJ9.1|KAD2_DICDI RecName: Full=Adenylate kinase; AltName: ... 241 2e-74	ORTHOMCL11034	MSEHKNRIVFFGAPGSGKGTQASKLAKEFQACHLSTGDMLRAAVRDQTEMGKRAKAKMDAGELVSDDIVIGIIRDSIDSPSCRYGFILDGFPRTVPQADALDKMLTERSTRVDHVLNLEVQDETVVKRIAGRLTHLKSGRVYNKFFNPPKVDNLDDETGEPLVQRPDDREEVIRNRLKTYHGYADKVLNYYSERGLLRRIDGEQPIDKSLSMRFYVVFNSCAKSSSSCSLDCKNNTKKKMSTEQQAIFNAEYEETLCTINTVYVFRIPPRTSSEGYKAENWGEPLWTGRCKVVAIGEKCEVRLEDPATEKRFATCNVNTDENGPQAIERVLDSSRYFVLRIEDKQKGRHAFIGIGFSERSDAFDFNVALQDHQKLVKRLKEQAENPQEEEKKDYSLGEG…
Naegleria fowleri 986	Nfowleri986_g8122.t3	Adenylate kinase	Purine metabolism		merged - 2 proteins ? - annotate first	Nfowleri30863_g10603.t3	NfowleriV212_g6399.t1, NfowleriV212_g6398.t1	gi|Naegr1|81301|estExt_fgeneshNG_pg.C_560023	not predictable	0.0465	_	cyto	6	gi|15242753|ref|NP_201145.1| ADK1 (ADENYLATE KINASE 1); adenylate kinase [Arabidopsis thaliana]	Chre133184	NP_037543 adenylate kinase 2 isoform b	NP_058591 adenylate kinase 2 isoform b		YDR226W Adenylate kinase, required for purine metabolism; localized to the cytoplasm and the mitochondria; lacks cleavable signal sequence				TVAG_489800 NADH dehydrogenase 51 kDa subunit, putative	Adenylate kinase (PF00406) 11->195, Adenylate kinase, active site lid (PF05191) 132->167, Protein of unknown function (DUF1681) (PF07933) 255->411	sp|Q54QJ9.1|KAD2_DICDI RecName: Full=Adenylate kinase; AltName: ... 241 2e-74	ORTHOMCL11034	MSEHKNRIVFFGAPGSGKGTQASKLAKEFQACHLSTGDMLRAAVRDQTEMGKRAKAKMDAGELVSDDIVIGIIRDSIDSPSCRYGFILDGFPRTVPQADALDKMLTERSTRVDHVLNLEVQDETVVKRIAGRLTHLKSGRVYNKFFNPPKVDNLDDETGEPLVQRPDDREEVIRNRLKTYHGYADKVLNYYSERGLLRRIDGEQPIDKVNAMSLSMRFYVVFNSCAKSSSSCSLDCKNNTKKKMSTEQQAIFNAEYEETLCTINTVYVFRIPPRTSSEGYKAENWGEPLWTGRCKVVAIGEKCEVRLEDPATEKRFATCNVNTDENGPQAIERVLDSSRYFVLRIEDKQKGRHAFIGIGFSERSDAFDFNVALQDHQKLVKRLKEQAENPQEEEKKDYS…
Naegleria fowleri 986	Nfowleri986_g7910.t1	Superoxide dismutase	Protection from Oxygen stress		merged proteins?	Nfowleri30863_g823.t2, t1	NfowleriV212_g7947.t1	jgi|Naegr1|69926|fgeneshNG_pg.scaffold_37000082	not predictable	0.0194	_	E.R.	6	gi|15228407|ref|NP_187703.1| MSD1 (MANGANESE SUPEROXIDE DISMUTASE 1); manganese superoxide dismutase [Arabidopsis thaliana]	Chre53941	NP_001019636 manganese superoxide dismutase isoform A precursor	NP_038699 superoxide dismutase 2, mitochondrial	429_27593_Y_superoxide_dismutase	YHR008C Mitochondrial superoxide dismutase; protects cells against oxygen toxicity					Iron/manganese superoxide dismutases, alpha-hairpin domain (PF00081) 17->113, Iron/manganese superoxide dismutases, C-terminal domain (PF02777) 122->233, Ras family (PF00071) 506->569	sp|P53652.2|SODM_PSEAE RecName: Full=Superoxide dismutase [Pseud... 159 1e-43	ORTHOMCL1117	MALLIGIIQCGINPVVLPHLPYAYHELEPHIDQATMKVHHSGHHQTYVNNLNGAIETLLKSTNDDIQKFIWQAQRIETLLANLHLLPIDEATKKTIRNNGGGFVNHNLFFELMMDEKHRTSKPSERVVKALSKQFGSVDEFIKQFNDQALKVFGSGWVVLVKRTFLKTLNSELLIKTYANQDSAYMNEQLTSPQKDTTNTMIEYMDEPVLLLDVWEHAYYLKHQNKRAAYVGAALVGKQEFAKAATELFDGKIIQVRPGANKYIFTVEFQNCKYELSMITLYDTGFTTEEKEELKTHIDGYLLMYDVTNKFSTERVKNYMKLILQLLDPHSPLLAEMNKNSWQNVHKKKKESQKQGVTSNTRNSVNVINNGNSPSSTISPSLDSTNHSSTTNSENSMNP…
Naegleria fowleri 986	Nfowleri986_g7910.t2	Superoxide dismutase	Protection from Oxygen stress		merged proteins?	Nfowleri30863_g823.t2, t1	NfowleriV212_g7947.t1	jgi|Naegr1|69926|fgeneshNG_pg.scaffold_37000082	not predictable	0.0189	_	E.R.	6	gi|15228407|ref|NP_187703.1| MSD1 (MANGANESE SUPEROXIDE DISMUTASE 1); manganese superoxide dismutase [Arabidopsis thaliana]	Chre53941	NP_001019636 manganese superoxide dismutase isoform A precursor	NP_038699 superoxide dismutase 2, mitochondrial	429_27593_Y_superoxide_dismutase	YHR008C Mitochondrial superoxide dismutase; protects cells against oxygen toxicity					Iron/manganese superoxide dismutases, alpha-hairpin domain (PF00081) 17->113, Iron/manganese superoxide dismutases, C-terminal domain (PF02777) 122->234, Ras family (PF00071) 509->572	sp|P50058.1|SODM1_LEPBY RecName: Full=Superoxide dismutase [Mn] ... 161 1e-43	ORTHOMCL1117	MALLIGIIQCGINPVVLPHLPYAYHELEPHIDQATMKVHHSGHHQTYVNNLNGAIETLLKSTNDDIQKFIWQAQRIETLLANLHLLPIDEATKKTIRNNGGGFVNHNLFFELMMDEKHRTSKPSERVVKALSKQFGSVDEFIKQFNDQALKVFGSGWVVLVKRTFLKTLNSELLIKTYANQDSAYMNEQLTSPQKDTTNTMIEYMDEPVLLLDVWEHAYYLKHQNKRAAYVSDWGAALVGKQEFAKAATELFDGKIIQVRPGANKYIFTVEFQNCKYELSMITLYDTGFTTEEKEELKTHIDGYLLMYDVTNKFSTERVKNYMKLILQLLDPHSPLLAEMNKNSWQNVHKKKKESQKQGVTSNTRNSVNVINNGNSPSSTISPSLDSTNHSSTTNSENS…
Naegleria fowleri 986	Nfowleri986_g5729.t1	mitochondrial carrier protein	MCF			Nfowleri30863_g4062.t1, t2	NfowleriV212_g4116.t2, t1, t3	jgi|Naegr1|29180|e_gw1.1.390.1	MNSSSATTADALTSAATTTATTRT	0.241	_	mito	6	gi|18422718|ref|NP_568670.1| BOU (A BOUT DE SOUFFLE); binding [Arabidopsis thaliana]	Chre188977		NP_851845 solute carrier family 25, member 29	439_27752_Y_mitochondrial_carrier_protein	YBR104W Mitochondrial protein, putative inner membrane transporter with a role in oleate metabolism and glutamate biosynthesis; member of the mitochondrial carrier (MCF) family; has similarity with Ymc1p				TVAG_262210 tricarboxylate transport protein, putative	Mitochondrial carrier protein (PF00153) 55->141, Mitochondrial carrier protein (PF00153) 151->241, Mitochondrial carrier protein (PF00153) 251->341	sp|Q54W11.1|MCFL_DICDI RecName: Full=Mitochondrial substrate car... 219 2e-67	ORTHOMCL1329	MNSSSATTADALTSAATTTATTRTPTTIAVATINNHNHSQQQQQQAKSEYWAHIKGFTAGVCSGVAKLVVGHPFDTVKVRLQTEGYHGKFSGPIDCLVQTAKKEGLPGLYKGALVPLFGWSVMDSVLLGTVTYVRKFIKENLHRDQPNYQLTIMDHSIAGFFGGMACSFVANPIEQIKSRLQVQYNWDASTQRYKGPFDCMKQLWRNHGIVGFYTGMSGTLWFRSFCSIYIGSYEYFKLKLANWNSSLPSSVINFIAGGSAATVMWICCFPADTVKNRIMSQPDVPKAELKYKGLIDCVKKIYLEEGGMKGFYRGFVPCLLRSFPTNGASFLAWELAMKWLP
Naegleria fowleri 986	Nfowleri986_g938.t1	Mitochondrial isovaleryl-CoA dehydrogenase & NADPH-cytochrome P450 oxidoreductase	Amino acid metabolism		merged proteins?	Nfowleri30863_g4978.t1, t2	NfowleriV212_g678.t1, NfowleriV212_g679.t1	jgi|Naegr1|77765|estExt_fgeneshNG_pg.C_10296, jgi|Naegr1|28938|e_gw1.1.223.1	MRATKSLQRILSSSSANCTLHKQRILSSSSSCVTRKFSNVVIDS	0.9978	M	mito	6	gi|15230664|ref|NP_190116.1| IVD (ISOVALERYL-COA-DEHYDROGENASE) [Arabidopsis thaliana]	Chre128289	NP_002216 isovaleryl Coenzyme A dehydrogenase	NP_062800 isovaleryl coenzyme A dehydrogenase	409_17625_N*_acyl-CoA_dehydrogenase,_middle-domain-containing_protein_(isovaleryl-CoA_dehydrogenase_[Brucella_suis_1330])		CBK25115 Pyruvate:NADP+ Oxidoreductase (PNO) [Blastocystis hominis]	Genbank|GL50803_15897 | organism=Giardia_Assemblage_A_isolate_WB | product=Hypothetical protein | location=GLCHR05:1367340-1369235(+) | length=631			Acyl-CoA dehydrogenase, N-terminal domain (PF02771) 47->160, Acyl-CoA dehydrogenase, middle domain (PF02770) 164->215, Acyl-CoA dehydrogenase, C-terminal domain (PF00441) 271->422, Flavodoxin (PF00258) 454->589, FAD binding domain (PF00667) 638->860, Oxidoreductase NAD-binding domain (PF00175) 891->1002	sp|Q3SZI8.1|IVD_BOVIN RecName: Full=Isovaleryl-CoA dehydrogenase... 526 e-175	ORTHOMCL1331	MRATKSLQRILSSSSANCTLHKQRILSSSSSCVTRKFSNVVIDSTLTEEQLQLRESIRQFVKEEIAPIAAQVDQTNNAPVKELWKKMGDLGLLGITVDPEYGGTGLGVFEHTLAVEELSVGSGSIALSYGAHSNLCVDRIFRVGNKEQKAKYLPKLISGEHVGALAMSEPNAGSDVVSMKTRAEKKGDRYILNGNKMWITNGPDADVLVVYAKTDVNAGPKGITAFIIEKGFKGFSTAQKLDKCGMRGSNTCELVFQDCEVPAENVLGNVNEGVKVLMSGLDYERCILSGGPLGLMQAAMNVVIPYVHERKQFGQPIGEFQLMQGKLADMYTKLSVCRSFVYSVARACDREPSSRLLRKDCAAAILYSAESATWLASQAIQALGGNGYTKDYPVERIWR…
Naegleria fowleri 986	Nfowleri986_g5284.t1	Mitochondrial aconitase	TCA			Nfowleri30863_g4237.t1	NfowleriV212_g581.t1	jgi|Naegr1|38693|estExt_Genewise1.C_160072	MKRVVKSACSNTLQSSSCKNNNLIANQTRSFSKTQTTQKRT	0.9963	M	mito	6	gi|186513977|ref|NP_567763.2| aconitate hydratase, cytoplasmic, putative / citrate hydro-lyase/aconitase, putative [Arabidopsis thaliana]	Chre129025	NP_001089 aconitase 2 precursor	NP_542364 aconitase 2, mitochondrial	14_14482_N_aconitate_hydratase_1_family_protein_(aconitase)	YLR304C Aconitase, required for the tricarboxylic acid (TCA) cycle and also independently required for mitochondrial genome maintenance; component of the mitochondrial nucleoid; mutation leads to glutamate auxotrophy					Aconitase family (aconitate hydratase) (PF00330) 74->513, Aconitase C-terminal domain (PF00694) 594->721	sp|Q4WLN1.1|ACON_ASPFU RecName: Full=Aconitate hydratase, mitoch... 1095 0.0	ORTHOMCL172	MKRVVKSACSNTLQSSSCKNNNLIANQTRSFSKTQTTQKRTKAPFSRVEKGEYDISNLVKRLDIVKQRLNRPLTLSEKILYGHLDDPANQEIVRGKSYLKLRPDRVAMQDATAQMAMLQFMSSGIPVVQVPTTIHCDHLIQAEEGANKDLQKAIDVNKEVYNFLSTAAAKHGIGFWKPGSGIIHQIVLENYAFPGGLMIGTDSHTPNAGGLGMLAIGVGGADAVDVMAGIPWELKTPKVIGVHLTGKLNGWTAPKDVILKVADILTVKGGTGAIVEYFGPGVESLSCTGMATICNMGAEIGATTSVFPYTKAMERYLISTKRTEMAELVNDHKDIFTSDKNAEYDQIIEINLDTLEPHINGPFTPDLGTPLSKFAERVQKEGWPEKLSVGLIGSCTNSS…
Naegleria fowleri 986	Nfowleri986_g3642.t1	Aconitase			meged proteins - very long TS	Nfowleri30863_g9236.t2, t1	NfowleriV212_g907.t2, t1	jgi|Naegr1|30116|e_gw1.3.31.1	MSSKYHTVSTIAQHQTARVMPTTTTTTPIEPQQQQSSISKVFNSPIMMTTGTPKAANHNARGQTTTTNSNSSSSAQQYAYSDFKQVLTPIKTQTRLQQHHSNKINQLRN	0.6954	_	nucl	6	gi|15233349|ref|NP_195308.1| aconitate hydratase, cytoplasmic / citrate hydro-lyase / aconitase (ACO) [Arabidopsis thaliana]	Chre129025	NP_001089 aconitase 2 precursor	NP_542364 aconitase 2, mitochondrial	14_14482_N_aconitate_hydratase_1_family_protein_(aconitase)	YLR304C Aconitase, required for the tricarboxylic acid (TCA) cycle and also independently required for mitochondrial genome maintenance; component of the mitochondrial nucleoid; mutation leads to glutamate auxotrophy					Aconitase family (aconitate hydratase) (PF00330) 790->1256, Aconitase C-terminal domain (PF00694) 1345->1474	sp|P49609.1|ACON_GRAGA RecName: Full=Aconitate hydratase, mitoch... 854 0.0	ORTHOMCL172	MSSKYHTVSTIAQHQTARVMPTTTTTTPIEPQQQQSSISKVFNSPIMMTTGTPKAANHNARGQTTTTNSNSSSSAQQYAYSDFKQVLTPIKTQTRLQQHHSNKINQLRNTSTPIHVDQTLSISSPRKTLEKQHAVKPHTPQQQQPTKSHTSVNGLDVFLNNLNNNKENIFPCSHHLSSTFPSKTSTLPHISSAPTLDSKQPSTFQSEEGKSIESLILRLLSLENPVVNKKMTNVFSASDDNFIKLLKVITDPLSIGITKKDSLVMGEKLLQIIFASSGPFEELICMNLTISLKELCKSFGSGHYFHDELVVKLIKQLYIMYRTRVFTNIQSNNLFPFISSNTGLVLYLLTEAVSVSTKLEDDRLKFVEYFCSQSSYWKLTEATFFVELWQLSVKLLQDH…
Naegleria fowleri 986	Nfowleri986_g3642.t2	Aconitase			meged proteins - very long TS	Nfowleri30863_g9236.t2, t1	NfowleriV212_g907.t2, t1	jgi|Naegr1|30116|e_gw1.3.31.1	MSSKYHTVSTIAQHQTARVMPTTTTTTPIEPQQQQSSISKVFNSPIMMTTGTPKAANHNARGQTTTTNSNSSSSAQQYAYSDFKQVLTPIKTQTRLQQHHSNKINQLRN	0.6954	_	nucl	6	gi|15233349|ref|NP_195308.1| aconitate hydratase, cytoplasmic / citrate hydro-lyase / aconitase (ACO) [Arabidopsis thaliana]	Chre129025	NP_001089 aconitase 2 precursor	NP_542364 aconitase 2, mitochondrial	14_14482_N_aconitate_hydratase_1_family_protein_(aconitase)	YLR304C Aconitase, required for the tricarboxylic acid (TCA) cycle and also independently required for mitochondrial genome maintenance; component of the mitochondrial nucleoid; mutation leads to glutamate auxotrophy					Aconitase family (aconitate hydratase) (PF00330) 796->1262, Aconitase C-terminal domain (PF00694) 1351->1480	sp|P49609.1|ACON_GRAGA RecName: Full=Aconitate hydratase, mitoch... 854 0.0	ORTHOMCL172	MSSKYHTVSTIAQHQTARVMPTTTTTTPIEPQQQQSSISKVFNSPIMMTTGTPKAANHNARGQTTTTNSNSSSSAQQYAYSDFKQVLTPIKTQTRLQQHHSNKINQLRNTSTPIHVDQTLSISSPRKTLEKQHAVKPHTPQQQQPTKSHTSVNGLDVFLNNLNNNKENIFPCSHHLSSTFPSKTSTLPHISSAPTLDSKQPSTFQSEEGKSIESLILRLLSLENPVVNKKMTNVFSASDDNFIKLLKVITDPLSIGITKKDSLVMGEKLLQIIFASSGPFEELICMNLTISLKELCKSFGSGHYFHDELVVKLIKQLYIMYRTRVFTNIQSNNLFPFISSNTGLVLYLLTEAVSVSTKLEDDRLKFVEYFCSQSSYWKLTEATFFVELWQLSVKLLQDH…
Naegleria fowleri 986	Nfowleri986_g434.t2	mitochondrial carrier protein	MCF			Nfowleri30863_g5735.t2	NfowleriV212_g4318.t1	jgi|Naegr1|73453|fgeneshNG_pg.scaffold_61000031	MSQKQTTSATTTPKPPNARTLSHSQNFYFGGLSGMMATCVVQPIDLIKVCFKVLFSYRG	0.4602	M	mito	6		Chre191516	NP_003553 solute carrier family 25 (mitochondrial carrier; oxoglutarate carrier), member 11	NP_077173 solute carrier family 25 (mitochondrial carrier oxoglutarate carrier), member 11	145_16898_Y*_mitochondrial_carrier_protein_(putative_oxoglutarate/malate_translocator_protein_[Plasmodium_yoelii_yoelii])	YKL120W Mitochondrial inner membrane transporter, transports oxaloacetate, sulfate, and thiosulfate; member of the mitochondrial carrier family				TVAG_237680 ADP,ATP carrier protein, putative	Mitochondrial carrier protein (PF00153) 103->161, Mitochondrial carrier protein (PF00153) 172->260, Mitochondrial carrier protein (PF00153) 268->356	sp|Q9CR62.3|M2OM_MOUSE RecName: Full=Mitochondrial 2-oxoglutarat... 264 6e-84	ORTHOMCL2161	MSQKQTTSATTTPKPPNARTLSHSQNFYFGGLSGMMATCVVQPIDLIKVCFKVLFSYRGVTIYLNDETMAPISLIDHHVIGIKSSHWNIYTTRLKWKCESFFTRMQLARARPSVIGTLSTIIKEEGAKRLYKGLDAALFRQITYTTTRLGVFNTLQDYLTKTDATTGKKTQPNFAMKILTGMFAGGVGALVGNPAEVCLIRLTSGKYNYRHVGEALVRIIKEEGIARLWRGTTPTVTRAVILNAAQLSCYSQAKEMILKYNIMKDGLGCHIASSLISGFMCTVVSIPVDLAKTRLQSMKVDPVTLKPEYSGSLDVITRVAKNEGVLSLWKGFTPYFLRLGPHTVLTFVFLEQFRMAFGY
Naegleria fowleri 986	Nfowleri986_g10825.t2	mitochondrial inner membrane m-AAA protease (Afg3)	Protein Import		2 predicted TMs	Nfowleri30863_g11137.t2, t1	NfowleriV212_g9586.t1	jgi|Naegr1|458|gw1.17.16.1	MQKLKSQKASTLLKQASNVLLLSSTTTNGMSSGISRRIGTIPCSG	0.8928	M	mito	6	gi|22329400|ref|NP_172231.2| FTSH10 (FtsH protease 10); ATPase [Arabidopsis thaliana]	Chre116904	NP_006787 AFG3 ATPase family gene 3-like 2	NP_081406 AFG3(ATPase family gene 3)-like 2	54_13597_N_ATP-dependent_metalloprotease_FtsH_family_protein	YMR089C Component, with Afg3p, of the mitochondrial inner membrane m-AAA protease that mediates degradation of misfolded or unassembled proteins and is also required for correct assembly of mitochondrial enzyme complexes					ATPase family associated with various cellular activities (AAA) (PF00004) 368->501, Peptidase family M41 (PF01434) 565->767	sp|Q9Y4W6.2|AFG32_HUMAN RecName: Full=AFG3-like protein 2; AltNa... 576 0.0	ORTHOMCL2562	MQKLKSQKASTLLKQASNVLLLSSTTTNGMSSGISRRIGTIPCSGMMKEQKGQYGNKTSLMDPNSEIYNLSSSLSASIRLLNQLATQQRAQYHTTNGVFKKKKEEEDEKEEKEEKNNKDDDEDETGEKQELKSRKLRLLAMAVMTAYLLLYLTPAGPSQSQKLNKEITFQDFVDRYLGNTNLDHLEYDLRTNEVYVYLKDPFSSGSFVYSGVDKKESRAEDVARTERKEHKGSVWGPSSGFNYYFQMINVDAFETRLQDGEIEKGIPPSMSPKIIYTGSLDWHSLLPSPFTLFLAGILLWSFTATARGMPGLGGITKTPEAVKQKVKVSFNDVAGMEEAKAEIQEFVSFLKKPEHYKKLGAKIPRGAILMGPPGTGKTLLAKAVAGETDVPFFSMSGSD…
Naegleria fowleri 986	Nfowleri986_g10825.t1	mitochondrial inner membrane m-AAA protease (Afg3)	Protein Import		2 predicted TMs	Nfowleri30863_g11137.t2, t1	NfowleriV212_g9586.t1	jgi|Naegr1|458|gw1.17.16.1	MQKLKSQKASTLLKQASNVLLLSSTTTNGMSSGISRRIGTIPCSGMMKEVCVRRIFGTSCFKQ	0.9761	M	mito	6	gi|22329400|ref|NP_172231.2| FTSH10 (FtsH protease 10); ATPase [Arabidopsis thaliana]	Chre116904	NP_006787 AFG3 ATPase family gene 3-like 2	NP_081406 AFG3(ATPase family gene 3)-like 2	54_13597_N_ATP-dependent_metalloprotease_FtsH_family_protein	YMR089C Component, with Afg3p, of the mitochondrial inner membrane m-AAA protease that mediates degradation of misfolded or unassembled proteins and is also required for correct assembly of mitochondrial enzyme complexes					ATPase family associated with various cellular activities (AAA) (PF00004) 382->515, Peptidase family M41 (PF01434) 579->781	sp|Q9Y4W6.2|AFG32_HUMAN RecName: Full=AFG3-like protein 2; AltNa... 575 0.0	ORTHOMCL2562	MQKLKSQKASTLLKQASNVLLLSSTTTNGMSSGISRRIGTIPCSGMMKEVCVRRIFGTSCFKQQKGQYGNKTSLMDPNSEIYNLSSSLSASIRLLNQLATQQRAQYHTTNGVFKKKKEEEDEKEEKEEKNNKDDDEDETGEKQELKSRKLRLLAMAVMTAYLLLYLTPAGPSQSQKLNKEITFQDFVDRYLGNTNLDHLEYDLRTNEVYVYLKDPFSSGSFVYSGVDKKESRAEDVARTERKEHKGSVWGPSSGFNYYFQMINVDAFETRLQDGEIEKGIPPSMSPKIIYTGSLDWHSLLPSPFTLFLAGILLWSFTATARGMPGLGGITKTPEAVKQKVKVSFNDVAGMEEAKAEIQEFVSFLKKPEHYKKLGAKIPRGAILMGPPGTGKTLLAKAVA…
Naegleria fowleri 986	Nfowleri986_g325.t1	mitochondrial carrier protein	MCF		6 predicted TMs	Nfowleri30863_g2550.t1	NfowleriV212_g75.t2, t1	jgi|Naegr1|39530|estExt_Genewise1.C_310040	not predictable	0.02	_	cyto	6		Chre188977		NP_851845 solute carrier family 25, member 29	439_27752_Y_mitochondrial_carrier_protein	YBR104W Mitochondrial protein, putative inner membrane transporter with a role in oleate metabolism and glutamate biosynthesis; member of the mitochondrial carrier (MCF) family; has similarity with Ymc1p			gi|67467378|ref|XP_649800.1| mitochondrial carrier protein [Entamoeba histolytica HM-1:IMSS]	TVAG_051820 tricarboxylate transport protein, putative	Mitochondrial carrier protein (PF00153) 71->160, Mitochondrial carrier protein (PF00153) 179->268, Mitochondrial carrier protein (PF00153) 271->360	sp|Q08DK7.1|MCATL_BOVIN RecName: Full=Mitochondrial basic amino ... 239 8e-75	ORTHOMCL2577	MGKGQDMHEINQEKERSINVIGHDVTAANSAVAASVLNSEDATSLFVEQPQSLDGKAALGDGHNHTASFETMPFWKDFVAGNIGGMCGILAGHPFDTLKVRIQTQPQKYNGDIFNTLYRIVKNEGVHGLYKGLASPLFGVGILNSIIFGVYGNTMRALDEYRGRNRGVITSDFLYYGDVFIAGSFAGLVNCPICSPLELVKTRLQIQDQSKLEMTKRYYTGPLDCFIKTWKSNGIRGIYKGFNSTLVRDVPSYGAYFVMYEYLKERYGEDPLALFLSGGFAGIGCWYLSYWADAIKSRIQALPDPPQVGHDKYKGFIDCCIKSYKAEGYMVFFRGLNSSIVRAFPLNAVTFLAYETAMKIL
Naegleria fowleri 986	Nfowleri986_g325.t2	mitochondrial carrier protein	MCF		6 predicted TMs	Nfowleri30863_g2550.t1	NfowleriV212_g75.t2, t1	jgi|Naegr1|39530|estExt_Genewise1.C_310040	not predictable	0.0397	_	cysk	6		Chre188977		NP_851845 solute carrier family 25, member 29	439_27752_Y_mitochondrial_carrier_protein	YBR104W Mitochondrial protein, putative inner membrane transporter with a role in oleate metabolism and glutamate biosynthesis; member of the mitochondrial carrier (MCF) family; has similarity with Ymc1p			gi|67467378|ref|XP_649800.1| mitochondrial carrier protein [Entamoeba histolytica HM-1:IMSS]	TVAG_051820 tricarboxylate transport protein, putative	Mitochondrial carrier protein (PF00153) 65->154, Mitochondrial carrier protein (PF00153) 173->262, Mitochondrial carrier protein (PF00153) 265->354	sp|Q08DK7.1|MCATL_BOVIN RecName: Full=Mitochondrial basic amino ... 239 9e-75	ORTHOMCL2577	MHEINQEKERSINVIGHDVTAANSAVAASVLNSEDATSLFVEQPQSLDGKAALGDGHNHTASFETMPFWKDFVAGNIGGMCGILAGHPFDTLKVRIQTQPQKYNGDIFNTLYRIVKNEGVHGLYKGLASPLFGVGILNSIIFGVYGNTMRALDEYRGRNRGVITSDFLYYGDVFIAGSFAGLVNCPICSPLELVKTRLQIQDQSKLEMTKRYYTGPLDCFIKTWKSNGIRGIYKGFNSTLVRDVPSYGAYFVMYEYLKERYGEDPLALFLSGGFAGIGCWYLSYWADAIKSRIQALPDPPQVGHDKYKGFIDCCIKSYKAEGYMVFFRGLNSSIVRAFPLNAVTFLAYETAMKIL
Naegleria fowleri 986	Nfowleri986_g1033.t1	Cysteine desulfurase	Fe/S biosynthesis		Aminotransferase class-V	Nfowleri30863_g452.t1, t2	NfowleriV212_g187.t2, t1	jgi|Naegr1|31239|e_gw1.8.86.1	not predictable	0.2628	S	cyto	6	gi|15239125|ref|NP_201373.1| ATNFS1/ATNIFS1/NFS1/NIFS1 (ARABIOPSIS THALIANA NITROGEN FIXATION S HOMOLOG 1); cysteine desulfurase/ transaminase [Arabidopsis thaliana]		NP_066923 NFS1 nitrogen fixation 1	NP_035041 nitrogen fixation gene, yeast homolog 1		YCL017C Cysteine desulfurase involved in iron-sulfur cluster (Fe/S) biogenesis; required for the post-transcriptional thio-modification of mitochondrial and cytoplasmic tRNAs; essential protein located predominantly in mitochondria		Genbank|GL50803_14519 | organism=Giardia_Assemblage_A_isolate_WB | product=Cysteine desulfurase | location=GLCHR03:1250752-1252053(+) | length=433		TVAG_239660 cysteine desulfurylase, putative	Aminotransferase class-V (PF00266) 48->137, Aminotransferase class-V (PF00266) 152->268, Aminotransferase class-V (PF00266) 321->511, AIR synthase related protein, N-terminal domain (PF00586) 632->722, AIR synthase related protein, C-terminal domain (PF02769) 751->941	sp|Q1DAT6.1|SELD_MYXXD RecName: Full=Selenide, water dikinase; A... 267 3e-79	ORTHOMCL2625	MYVLSPLLQGIQTMATISTATTTTTPHSSTAETPLTENASSFSSSELIYLDYNATTPIHPVVGQTMIPYITTHFGNPSSSHQYGVITKKAVTHARIQVSQLLNCYPEEIIFTSGGTESNNYAIKGVVETALLRRSEMMMNVSNKNENNNLEQGSLSPLVHCISSKIEHPSVLEVFKYLEQRYRGLVEITYCGVDGDGVINLDELRNALRKETVLVSVMHSNNEVGTLQPIKEIGRIIRNFEKTNEMQKHSILLHTDAAQSIGKILISLYDKQIFSHVDDEEKGTKIPIDRSNMKKDLYKLNENYVSDLFGDDDENDNITPVHLLSVCTHKFYGPKGVGALFVRKNCGIQLQKQMHGAGVHEKGFRSGTENVIEVVGLGKACELCLVEMITRVTHMKNTR…
Naegleria fowleri 986	Nfowleri986_g1109.t1	NADH dehydrogenase (ubiquinone) flavoprotein 1	ETC		meged proteins (2nd annotated	Nfowleri30863_g3368.t2, t1	NfowleriV212_g270.t3	jgi|Naegr1|58165|estExt_fgeneshHS_pg.C_260105	not predictable	0.0288	_	cyto	6	gi|15242306|ref|NP_196470.1| CI51 (51 KDA SUBUNIT OF COMPLEX I); NADH dehydrogenase (ubiquinone) [Arabidopsis thaliana]	Chre186342	NP_009034 NADH dehydrogenase (ubiquinone) flavoprotein 1, 51kDa	NP_598427 NADH dehydrogenase (ubiquinone) flavoprotein 1	5_06675_Y*_NADH:ubiquinone_oxidoreductase,_F_subunit_family_protein_(51-kDa_subunit_(NUBM/NDUFV1/NuoF))		AAU14243 hydrogenosomal NADH dehydrogenase 51 kDa subunit [Nyctotherus ovalis]			TVAG_133030 NADH-ubiquinone oxidoreductase flavoprotein, putative	Haloacid dehalogenase-like hydrolase (PF13344) 205->301, HAD-hyrolase-like (PF13242) 405->476, Respiratory-chain NADH dehydrogenase 51 Kd subunit (PF01512) 615->788, SLBB domain (PF10531) 812->861, NADH-ubiquinone oxidoreductase-F iron-sulfur binding region (PF10589) 900->945	sp|Q9FNN5.1|NDUV1_ARATH RecName: Full=NADH dehydrogenase [ubiqui... 685 0.0	ORTHOMCL320	MNLIQHEASSSSSLPSEEQTMTPKNPSPTTTSGGIQSYLQLNQYSLSKEQEQELLSMFQMYAKDNKVSLKDLHSLIKSNVGVKIDIEELMDMVQIFSPESMVEALNNESNERKIEKIKVDFPTFIKCLNTRYIDSEKFSKEQLQDLYITEIYNLLDANRSGTIGRSELSHFFSRALGENLVEDQIIDMLSLFKNQTISLEEFKTFDCDGVIWKGSEVLPHVKETLEGLRKLNKRLFFITNNSSNSRKGYLKKFQSLDLHVDVSEILTSSYAAAVYAKEHAIKKAYVIGGDGIKEELELIGVEACGFEEHLHKTFKEEEFLHEWEEFTKKYPVESIGAVIVGYDNRFNNFKLAMAHQILRRNPQCLFMATNTDATLPYKNNLFFPGGGCFVAALSTAIGR…
Naegleria fowleri 986	Nfowleri986_g1109.t3	NADH dehydrogenase (ubiquinone) flavoprotein 1, 51Kda	complex I, ETC			Nfowleri30863_g3368.t2, t1, t4	NfowleriV212_g270.t3, t2	jgi|Naegr1|58165|estExt_fgeneshHS_pg.C_260105	not predictable	0.6936	M	mito	6	gi|15242306|ref|NP_196470.1| CI51 (51 KDA SUBUNIT OF COMPLEX I); NADH dehydrogenase (ubiquinone) [Arabidopsis thaliana]	Chre186342	NP_009034 NADH dehydrogenase (ubiquinone) flavoprotein 1, 51kDa	NP_598427 NADH dehydrogenase (ubiquinone) flavoprotein 1	5_06675_Y*_NADH:ubiquinone_oxidoreductase,_F_subunit_family_protein_(51-kDa_subunit_(NUBM/NDUFV1/NuoF))		AAU14243 hydrogenosomal NADH dehydrogenase 51 kDa subunit [Nyctotherus ovalis]			TVAG_133030 NADH-ubiquinone oxidoreductase flavoprotein, putative	Respiratory-chain NADH dehydrogenase 51 Kd subunit (PF01512) 97->270, SLBB domain (PF10531) 294->343, NADH-ubiquinone oxidoreductase-F iron-sulfur binding region (PF10589) 382->427	sp|Q9FNN5.1|NDUV1_ARATH RecName: Full=NADH dehydrogenase [ubiqui... 675 0.0	ORTHOMCL320	MRKSLVQQVLKASTSSKKVSAPLFCNNSTCTTTTSCVQEFSTVNNIQQHGGLKDKDRIFTNLYNNFDRHIDGAMKRGDWYKTKDLINKGPDWIIDQIKKSGLRGRGGAGFNSGLKYSFMPKSNPDGRPSYLVINSDESEPGTCKDREIVRHDPHKLVEGALLVGFGMRARAAYIYIRGEFYNEYRHLQEAIDEAYQKGLIGKNACGTGYDFDVYVHRGAGAYICGEETALIESLEGKQGKPRLKPPFPANVGLFSCPTTVTNVETVAVVPTILRRSPEWFASFGRKNNAGTKLFAISGHVNTPCVVEEEMSIPLKELIERHAGGVRGGWDNLLAVIPGGSSVPLIPKSICETVLMDFDALREVQSGLGTAAVMVMDKSTDIVNAIARLSKFYAHESCGQ…
Naegleria fowleri 986	Nfowleri986_g3423.t2	NADH dehydrogenase (ubiquinone) flavoprotein 2, 24kDa	complex I, ETC			Nfowleri30863_g5169.t1, t2, t3	NfowleriV212_g6680.t1	jgi|Naegr1|69707|fgeneshNG_pg.scaffold_36000022	MIRSATKALRLFPSSTTAKRYFSSSRASF	0.9918	M	mito	6	gi|18411985|ref|NP_567244.1| NADH-ubiquinone oxidoreductase 24 kDa subunit, putative [Arabidopsis thaliana]	Chre127317	NP_066552 NADH dehydrogenase (ubiquinone) flavoprotein 2, 24kDa	NP_082664 NADH dehydrogenase (ubiquinone) flavoprotein 2	105_06008_Y_NADH:ubiquinone_oxidoreductase_24-kDasubunit,_mitochondrial_precursor,_putative_(NUHM/NDUFV2/NuoE)		AAV65813 hydrogenosomal NADH dehydrogenase 24 kDa subunit [Trichomonas vaginalis]			TVAG_296220 NADH dehydrogenase 24 kDa subunit, putative	Thioredoxin-like [2Fe-2S] ferredoxin (PF01257) 56->212	sp|Q0MQI8.1|NDUV2_GORGO RecName: Full=NADH dehydrogenase [ubiqui... 237 6e-76	ORTHOMCL407	MIRSATKALRLFPSSTTAKRYFSSSRASFLQYKHVDTEYNNANTPFDFTPESYEEIKKILAKYPAKHKQSGILPLLHLAQRQNKGWIPLAAINKIAEICEVSPKNVFECVSFYTMYNTSPVGRYQIQVCVTTPCMITGSDDILAALEDHLGIKLGETTPDKMFTLSEMECMGCCTNAPMIAISDYSSPETFKYDYFEDLTVQRAIEIVEMLKRGEYPKVGPQNGRRYADPLGGQKTLLFEDGDLPKPYCRNLDEQPPQQQATPQQK
Naegleria fowleri 986	Nfowleri986_g3423.t1	NADH dehydrogenase (ubiquinone) flavoprotein 2, 24kDa	complex I, ETC		merged proteins?	Nfowleri30863_g5169.t1, t2, t3	NfowleriV212_g6681.t1, NfowleriV212_g6680.t1	jgi|Naegr1|69707|fgeneshNG_pg.scaffold_36000022	MIRSATKALRLFPSSTTAKRYFSSSRASF	0.99	M	mito	6	gi|18411985|ref|NP_567244.1| NADH-ubiquinone oxidoreductase 24 kDa subunit, putative [Arabidopsis thaliana]	Chre127317	NP_066552 NADH dehydrogenase (ubiquinone) flavoprotein 2, 24kDa	NP_082664 NADH dehydrogenase (ubiquinone) flavoprotein 2	105_06008_Y_NADH:ubiquinone_oxidoreductase_24-kDasubunit,_mitochondrial_precursor,_putative_(NUHM/NDUFV2/NuoE)		AAV65813 hydrogenosomal NADH dehydrogenase 24 kDa subunit [Trichomonas vaginalis]			TVAG_296220 NADH dehydrogenase 24 kDa subunit, putative	Thioredoxin-like [2Fe-2S] ferredoxin (PF01257) 56->212, Endonuclease/Exonuclease/phosphatase family (PF03372) 265->621	sp|Q0MQI8.1|NDUV2_GORGO RecName: Full=NADH dehydrogenase [ubiqui... 238 7e-72	ORTHOMCL407	MIRSATKALRLFPSSTTAKRYFSSSRASFLQYKHVDTEYNNANTPFDFTPESYEEIKKILAKYPAKHKQSGILPLLHLAQRQNKGWIPLAAINKIAEICEVSPKNVFECVSFYTMYNTSPVGRYQIQVCVTTPCMITGSDDILAALEDHLGIKLGETTPDKMFTLSEMECMGCCTNAPMIAISDYSSPETFKYDYFEDLTVQRAIEIVEMLKRGEYPKVGPQNGRRYADPLGGQKTLLFEDGDLPKPYCRNLDEQPPQQQATPQQKENLFREIQEYNADIICLQECDKFEEFWKEKLQSLGYETYFDYQYNPSKEFRPFSYGLAFGFKSEKFNMLERDLVLMKQELLEQHDHNKHSSPKEMSELEKEEIRHSGNIAQVFALQSKEFVNEGLLITNTHLY…
Naegleria fowleri 986	Nfowleri986_g3423.t3	NADH dehydrogenase (ubiquinone) flavoprotein 2, 24kDa	complex I, ETC		merged proteins?	Nfowleri30863_g5169.t1, t2, t3	NfowleriV212_g6681.t1, NfowleriV212_g6680.t1	jgi|Naegr1|69707|fgeneshNG_pg.scaffold_36000022	MIRSATKALRLFPSSTTAKRYFSSSRASF	0.9905	M	mito	6	gi|18411985|ref|NP_567244.1| NADH-ubiquinone oxidoreductase 24 kDa subunit, putative [Arabidopsis thaliana]	Chre127317	NP_066552 NADH dehydrogenase (ubiquinone) flavoprotein 2, 24kDa	NP_082664 NADH dehydrogenase (ubiquinone) flavoprotein 2	105_06008_Y_NADH:ubiquinone_oxidoreductase_24-kDasubunit,_mitochondrial_precursor,_putative_(NUHM/NDUFV2/NuoE)		AAV65813 hydrogenosomal NADH dehydrogenase 24 kDa subunit [Trichomonas vaginalis]			TVAG_296220 NADH dehydrogenase 24 kDa subunit, putative	Thioredoxin-like [2Fe-2S] ferredoxin (PF01257) 56->212, Endonuclease/Exonuclease/phosphatase family (PF03372) 265->636	sp|Q0MQI9.1|NDUV2_PANTR RecName: Full=NADH dehydrogenase [ubiqui... 238 8e-72	ORTHOMCL407	MIRSATKALRLFPSSTTAKRYFSSSRASFLQYKHVDTEYNNANTPFDFTPESYEEIKKILAKYPAKHKQSGILPLLHLAQRQNKGWIPLAAINKIAEICEVSPKNVFECVSFYTMYNTSPVGRYQIQVCVTTPCMITGSDDILAALEDHLGIKLGETTPDKMFTLSEMECMGCCTNAPMIAISDYSSPETFKYDYFEDLTVQRAIEIVEMLKRGEYPKVGPQNGRRYADPLGGQKTLLFEDGDLPKPYCRNLDEQPPQQQATPQQKENLFREIQEYNADIICLQECDKFEEFWKEKLQSLGYETYFDYQYNPSKEFRPFSYGLAFGFKSEKFNMLERDLVLMKQELLEQHDHNKHSSPKEMSELEKEEIRHSGNIAQVFALQSKEFVNEGLLITNTHLY…
Naegleria fowleri 986	Nfowleri986_g375.t1	mitochondrial processing peptidase, beta subunit	Protein Import			Nfowleri30863_g5374.t1	NfowleriV212_g128.t1	jgi|Naegr1|82210|estExt_fgeneshNG_pg.C_850065	MKISSLAKTSKKFLQTNSRCFSTCLNNK	0.8517	M	mito	6	gi|18401141|ref|NP_566548.1| MPPALPHA (mitochondrial processing peptidase alpha subunit); metalloendopeptidase [Arabidopsis thaliana]	Chre100068	NP_004270 mitochondrial processing peptidase beta subunit precursor	NP_082707 mitochondrial processing peptidase beta subunit	441_01072_N*_insulinase_(peptidase_family_M16)	YLR163C Smaller subunit of the mitochondrial processing protease (MPP), essential processing enzyme that cleaves the N-terminal targeting sequences from mitochondrially imported proteins					Insulinase (Peptidase family M16) (PF00675) 76->222, Peptidase M16 inactive domain (PF05193) 228->412	sp|Q9Y8B5.1|MPPB_LENED RecName: Full=Mitochondrial-processing pe... 185 6e-51	ORTHOMCL4439	MKISSLAKTSKKFLQTNSRCFSTCLNNKASLIGSPGEIPLSSFFPGTPVLPNQVDVSEESLVFQTQKSTLPNGLNVVSTDSTSRGVSVVSLFVNAGSRFETYRTSGVSHFVEKFFFSGTNNRSLLRLVTELQKTGATVSAQTGRENIVYQTEALRESVPLVLELISNSVLQGRLHPWDLEPKTEAVKRDISEFQNNPQFILNEALHNIAFNGETLGRSLLCPPHNVSKIDTDVILTYMDNLFVAPRMTLVGTNISHEELKELASTLFGSIPTQVSQRPEGELFTFDKSEYVGGDYQIHDLSGNGVHAILAYKGPSLNSSTQAPYLVLNEFLGQTSNKYTASIHHTASRLAKTVKNAEFGSSFVTSYSDNGLFGVYLSGKNAKEVSQAVEKVVSELNSVD…
Naegleria fowleri 986	Nfowleri986_g8122.t1	Adenylate kinase	Purine metabolism			Nfowleri30863_g10603.t2, t3	NfowleriV212_g6398.t1	jgi|Naegr1|81301|estExt_fgeneshNG_pg.C_560023	not predictable	0.0362	_	cyto	6	gi|15242753|ref|NP_201145.1| ADK1 (ADENYLATE KINASE 1); adenylate kinase [Arabidopsis thaliana]	Chre133184	NP_037543 adenylate kinase 2 isoform b	NP_058591 adenylate kinase 2 isoform b		YDR226W Adenylate kinase, required for purine metabolism; localized to the cytoplasm and the mitochondria; lacks cleavable signal sequence				TVAG_489800 NADH dehydrogenase 51 kDa subunit, putative	Adenylate kinase (PF00406) 11->195, Adenylate kinase, active site lid (PF05191) 132->167	sp|Q54QJ9.1|KAD2_DICDI RecName: Full=Adenylate kinase; AltName: ... 245 2e-79	ORTHOMCL4619	MSEHKNRIVFFGAPGSGKGTQASKLAKEFQACHLSTGDMLRAAVRDQTEMGKRAKAKMDAGELVSDDIVIGIIRDSIDSPSCRYGFILDGFPRTVPQADALDKMLTERSTRVDHVLNLEVQDETVVKRIAGRLTHLKSGRVYNKFFNPPKVDNLDDETGEPLVQRPDDREEVIRNRLKTYHGYADKVLNYYSERGLLRRIDGEQPIDKVNAMVRSFFTK
Naegleria fowleri 986	Nfowleri986_g4690.t1	Subunit of mitochondrial NAD(+)-dependent isocitrate dehydrogenase	TCA	EC:1.1.1.41		Nfowleri30863_g2383.t1	NfowleriV212_g5053.t1	jgi|Naegr1|80807|estExt_fgeneshNG_pg.C_440021	MFKKALSSSVLRHSSIVQPKNLANTHSRFFSSNQICQ	0.9713	M	mito	6	gi|18414179|ref|NP_568113.1| isocitrate dehydrogenase, putative / NAD+ isocitrate dehydrogenase, putative [Arabidopsis thaliana]	Chre196044	NP_005521 isocitrate dehydrogenase 3 (NAD+) alpha precursor	NP_083849 isocitrate dehydrogenase 3 (NAD+) alpha	76_18099_Y*(p)_dehydrogenase,_isocitrate/isopropylmalate_family_protein_(_subunit,_NAD+-dependent)	YOR136W Subunit of mitochondrial NAD(+)-dependent isocitrate dehydrogenase, which catalyzes the oxidation of isocitrate to alpha-ketoglutarate in the TCA cycle					Isocitrate/isopropylmalate dehydrogenase (PF00180) 42->363	sp|Q945K7.1|IDH5_ARATH RecName: Full=Isocitrate dehydrogenase [N... 399 e-136	ORTHOMCL4728	MFKKALSSSVLRHSSIVQPKNLANTHSRFFSSNQICQKTTATLFPGHGIGPEISQAVAKILDAAGADIEWETYDIGIPQPGSIELISPEALASVRKNKVGLKGPLATPIGKGYRSLNITLRQALELYANVRPAVSIPAIKTGYPHVDVVVVRENTEGEYSGLEHEVVPGVVESLKVITQKSSMRIAEYAFKYASENKRKKVTSVHKANIMKMSDGLFLECCREVAKKYPHIKYEEVIVDACCMKLVRYPQEFDVCVTPNLYGDILSDLCAGLIGGLGLTPSGNFGEHASVFEAVHGTAPDIAGQDKANPTALLLSALMMLRHLHMFDVADRIEKSVMKVLSEGKVLTGDLGGTAKCSEYTNEIIKNL
Naegleria fowleri 986	Nfowleri986_g221.t1	Homo-isocitrate dehydrogenase	TCA	EC:1.1.1.41		Nfowleri30863_g5230.t1, t2, t3	NfowleriV212_g7910.t1	jgi|Naegr1|79802|estExt_fgeneshNG_pg.C_240190	not predictable	0.9132	M	mito	6	gi|18414179|ref|NP_568113.1| isocitrate dehydrogenase, putative / NAD+ isocitrate dehydrogenase, putative [Arabidopsis thaliana]	Chre196044	NP_005521 isocitrate dehydrogenase 3 (NAD+) alpha precursor	NP_083849 isocitrate dehydrogenase 3 (NAD+) alpha	76_18099_Y*(p)_dehydrogenase,_isocitrate/isopropylmalate_family_protein_(_subunit,_NAD+-dependent)	YIL094C Homo-isocitrate dehydrogenase, an NAD-linked mitochondrial enzyme required for the fourth step in the biosynthesis of lysine, in which homo-isocitrate is oxidatively decarboxylated to alpha-ketoadipate					Isocitrate/isopropylmalate dehydrogenase (PF00180) 36->381	sp|O14104.1|LYS12_SCHPO RecName: Full=Homoisocitrate dehydrogena... 369 e-124	ORTHOMCL475	MFKSIIIGCSSSSIHSLFSLITKQSHQQLRNVQKVIGVIPADGIGKEVVPAAIQVMNAAIEKSIQAKQQDFSLKYIPLEAGWETFEKSGKSLPSETVEALKTKCDGAIFGSVQSPSHKVEGYSSPIVAMRKLVDLYANIRPCQDTKKGIDMLIVRENTECLYIKKEKLSVDPQTGEKIAVAERLITERSSKRIAEMAFKLAIQRNKNHFPKVTIVHKSNVLSVSDGLFRESCLQVAKKYPQVKVEEQLVDSMVYKMILDPTQYDVVVAPNLYGDILSDAASAFVGGLGVTGSANMGDSFALVEPVHGSAPDIYGKGVANPIATIRACAMLLRFLQERDPQCSFLNSIADQMEKAVDVVMNDKNVVSPDLGGKGNTETLVNAIIKNL
Naegleria fowleri 986	Nfowleri986_g221.t3	Homo-isocitrate dehydrogenase	TCA	EC:1.1.1.41	merged proteins?	Nfowleri30863_g5230.t1, t2, t3	NfowleriV212_g7910.t1	jgi|Naegr1|79802|estExt_fgeneshNG_pg.C_240190	not predictable	0.0661	_	nucl	6	gi|18414179|ref|NP_568113.1| isocitrate dehydrogenase, putative / NAD+ isocitrate dehydrogenase, putative [Arabidopsis thaliana]	Chre196044	NP_005521 isocitrate dehydrogenase 3 (NAD+) alpha precursor	NP_083849 isocitrate dehydrogenase 3 (NAD+) alpha	76_18099_Y*(p)_dehydrogenase,_isocitrate/isopropylmalate_family_protein_(_subunit,_NAD+-dependent)	YIL094C Homo-isocitrate dehydrogenase, an NAD-linked mitochondrial enzyme required for the fourth step in the biosynthesis of lysine, in which homo-isocitrate is oxidatively decarboxylated to alpha-ketoadipate					Isocitrate/isopropylmalate dehydrogenase (PF00180) 434->779	sp|O14104.1|LYS12_SCHPO RecName: Full=Homoisocitrate dehydrogena... 369 e-119	ORTHOMCL475	MKREHSYGGMNDDDEGSSFVNNHNNNDHARGYVNEITTTMIMMESFGDQEEIPSKKFKESLSSTTCPMMIADPTNEQKGFSSSVIMTTHYSHLLLPEIIFNIMKFLDERSRCLNCRLICSQFESAYVELSKIELLDLWNELNTLCIAPLNEDPPSQEEIEQVELRLNFKLSWQWRTFFSTTNGRPNWNSKLVHPSNVIYPIEEWDYASNVSLDFAHHQTFIDHEDFANNDTYICIGRLYHEKLLIMHKNTGMIYITKSQQLEQLGLLKMWMSDLRTSIEPIRLFIKIFGSSELNVKHARECTTVEQALQLISKNPFYYTVLNKSLKRNVQIAKSLLPQNALLLDISFKKNKEFILQHLNESTLLFEHSAPELKRDIDLQRAFVFIAKTSNDHIRLNIYM…
Naegleria fowleri 986	Nfowleri986_g221.t2	Homo-isocitrate dehydrogenase	TCA	EC:1.1.1.41	merged proteins?	Nfowleri30863_g5230.t1, t2, t3	NfowleriV212_g7910.t1	jgi|Naegr1|79802|estExt_fgeneshNG_pg.C_240190	not predictable	0.0661	_	nucl	6	gi|18414179|ref|NP_568113.1| isocitrate dehydrogenase, putative / NAD+ isocitrate dehydrogenase, putative [Arabidopsis thaliana]	Chre196044	NP_005521 isocitrate dehydrogenase 3 (NAD+) alpha precursor	NP_083849 isocitrate dehydrogenase 3 (NAD+) alpha	76_18099_Y*(p)_dehydrogenase,_isocitrate/isopropylmalate_family_protein_(_subunit,_NAD+-dependent)	YIL094C Homo-isocitrate dehydrogenase, an NAD-linked mitochondrial enzyme required for the fourth step in the biosynthesis of lysine, in which homo-isocitrate is oxidatively decarboxylated to alpha-ketoadipate					Isocitrate/isopropylmalate dehydrogenase (PF00180) 427->772	sp|O14104.1|LYS12_SCHPO RecName: Full=Homoisocitrate dehydrogena... 369 e-119	ORTHOMCL475	MKREHSYGGMNDDDEGSSFVNNHNNNDHARGYVNEITTTMIMMESFGDQEEIPSKKFKESLSSTTCPMMIADPTNEQKGFSSSVIMTTHYSHLLLPEIIFNIMKFLDERSRCLNCRLICSQFESAYVELSKIELLDLWNELNTLCIAPLNEDPPSQEEIEQVELRLNFKLSWQWRTFFSTTNGRPNWNSKLVHPSNVIYPIEEWDYASNVSLDFAHHQTFIDHEDFANNDTYICIGRLYHEKLLIMHKNTGMIYITKSQQLEQLGLLKMWMSDLRTSIEPIRLFIKIFGSSELNVKHARECTTVEQALQLISKNPFYYTVLNKSLKRNVQIAKSLLPQNALLLDISFKKNKEFILQHLNESTLLFEHSAPELKRDIDLQRAFVFIAKTSNDHIRLNIYM…
Naegleria fowleri 986	Nfowleri986_g11306.t1	Subunit of mitochondrial NAD(+)-dependent isocitrate dehydrogenase	TCA	EC:1.1.1.41		Nfowleri30863_g906.t1	NfowleriV212_g11354.t1	jgi|Naegr1|70009|fgeneshNG_pg.scaffold_37000165	not predictable	0.8495	M	mito	6	gi|18414179|ref|NP_568113.1| isocitrate dehydrogenase, putative / NAD+ isocitrate dehydrogenase, putative [Arabidopsis thaliana]	Chre196044	NP_004126 isocitrate dehydrogenase 3 (NAD+) gamma isoform a precursor	NP_570954 isocitrate dehydrogenase 3, beta subunit	95_26182_Y*_dehydrogenase,_isocitrate/isopropylmalate_family_protein_(_subunit,_NAD+-dependent)	YNL037C Subunit of mitochondrial NAD(+)-dependent isocitrate dehydrogenase, which catalyzes the oxidation of isocitrate to alpha-ketoglutarate in the TCA cycle					Isocitrate/isopropylmalate dehydrogenase (PF00180) 144->425	sp|Q54B68.1|IDHB_DICDI RecName: Full=Isocitrate dehydrogenase [N... 280 1e-88	ORTHOMCL6013	MKKVVSRFLQNYHHTPLVSSHQANLAPLMKAFYSTSAMGDQEKKNEMRKVTLLPGDGIGVEICSCVCELFHYAGIPIQWDTHLVTGSFFGVGSDSNLNPTRSIVQEDKRRREITNPTGGTAYSYLRKEKWSQIDPEIHYPDLHQSIINNKVVLKGPFMTRDVSKSIDRMLALKYGLYAHVVPIKIPQNLPDSVFTPFRGVDLVVVRENTEGEYSGLEHEVQPGVVESLKIITREASLKIAKWAFEYAKLSRRNKVVAIHKANIMKKSDGLFIECCKEVSKLYPDVEYGELIIDNAAMQLVKHPNSFTNSVVVTPNLYGSIISNTASALVGGPGCIAGFNAADIDDMNSVRVFEQGNRHVAMDISGRLIANPIGLILSSVQMLEYMGMKNHALRIKYALS…
Naegleria fowleri 986	Nfowleri986_g8807.t1	mitochondrial carrier protein	MCF		5 predicted TMs	Nfowleri30863_g871.t1	NfowleriV212_g6786.t1	jgi|Naegr1|69969|fgeneshNG_pg.scaffold_37000125	not predictable	0.2833	_	cyto	6	gi|15234063|ref|NP_192019.1| mitochondrial substrate carrier family protein [Arabidopsis thaliana]		NP_998816 solute carrier family 25 member 24 isoform 2	NP_780403 solute carrier family 25 (mitochondrial carrier, Graves disease autoantigen), member 16		YPR011C Putative transporter, member of the mitochondrial carrier family; the authentic, non-tagged protein is detected in highly purified mitochondria in high-throughput studies			gi|67467378|ref|XP_649800.1| mitochondrial carrier protein [Entamoeba histolytica HM-1:IMSS]	TVAG_237680 ADP,ATP carrier protein, putative	Mitochondrial carrier protein (PF00153) 35->124, Mitochondrial carrier protein (PF00153) 132->220, Mitochondrial carrier protein (PF00153) 228->318	sp|Q54MZ4.1|MCFB_DICDI RecName: Full=Mitochondrial substrate car... 272 3e-86	ORTHOMCL6020	MESKPSSPSSEGVKKSTLKLKIEELANANAGIGYSVCGGVSGAVSRTVAAPFERLKILFQVQDLSVQNTKPGEVKYHGIVRSLIQIGKDEGIMGYFKGNGSNVVRIVPYTAAQFVSYEKYKEFAIARSKDGKISTVQRLVCGGLAGMTSVIVSYPLDVVRCRLSAQYEPKIYHGINHCLKLIYKQEGLYGLYRGIVPTLLGIAPYVALNFTTYEKLKVLCLEYLGSDSLGIVTKLALGAVSGTFAQTVTYPFDVVRRRMQMVGMGGSTEHISLFDAFRQVYQRYGFVGFYKGLLSNYLKVIPVVSINFVVYEYMKIFLGLSKEGSGEV
Naegleria fowleri 986	Nfowleri986_g7910.t4	superoxide dismutase		EC:1.15.1.1		Nfowleri30863_g823.t4	NfowleriV212_g7946.t1	jgi|Naegr1|69926|fgeneshNG_pg.scaffold_37000082	not predictable	0.077	_	extr	6	gi|15228407|ref|NP_187703.1| MSD1 (MANGANESE SUPEROXIDE DISMUTASE 1); manganese superoxide dismutase [Arabidopsis thaliana]	Chre53941	NP_001019636 manganese superoxide dismutase isoform A precursor	NP_038699 superoxide dismutase 2, mitochondrial	429_27593_Y_superoxide_dismutase	YHR008C Mitochondrial superoxide dismutase; protects cells against oxygen toxicity					Iron/manganese superoxide dismutases, alpha-hairpin domain (PF00081) 17->113, Iron/manganese superoxide dismutases, C-terminal domain (PF02777) 122->246	sp|P50058.1|SODM1_LEPBY RecName: Full=Superoxide dismutase [Mn] ... 177 1e-52	ORTHOMCL6026	MALLIGIIQCGINPVVLPHLPYAYHELEPHIDQATMKVHHSGHHQTYVNNLNGAIETLLKSTNDDIQKFIWQAQRIETLLANLHLLPIDEATKKTIRNNGGGFVNHNLFFELMMDEKHRTSKPSERVVKALSKQFGSVDEFIKQFNDQALKVFGSGWVVLVKRTFLKTLNSELLIKTYANQDSAYMNEQLTSPQKDTTNTMIEYMDEPVLLLDVWEHAYYLKHQNKRAAYVSDWWNVVHWSKVEDRLFKCEFDVEFVDDVELKHHSACKNKDEL
Naegleria fowleri 986	Nfowleri986_g5366.t1	mitochondrial carrier protein			6 predicted TMs	Nfowleri30863_g354.t1	NfowleriV212_g8485.t1	jgi|Naegr1|60075|estExt_fgeneshHS_pg.C_1510001	MSQSSGSSSNTLAFVRDFALGGVSG	0.7284	M	mito	6	gi|15235280|ref|NP_194568.1| AAC3 (ADP/ATP CARRIER 3); ATP:ADP antiporter/ binding [Arabidopsis thaliana]		NP_001627 solute carrier family 25, member A6	XP_134169 PREDICTED: solute carrier family 25 (mitochondrial carrier, adenine nucleotide translocator), member 4 isoform 1		YBR085W Mitochondrial inner membrane ADP/ATP translocator, exchanges cytosolic ADP for mitochondrially synthesized ATP; expressed under anaerobic conditions; similar to Pet9p and Aac1p; has roles in maintenance of viability and in respiration			gi|67467378|ref|XP_649800.1| mitochondrial carrier protein [Entamoeba histolytica HM-1:IMSS]	TVAG_237680 ADP,ATP carrier protein, putative	Mitochondrial carrier protein (PF00153) 11->110, Mitochondrial carrier protein (PF00153) 120->205, Mitochondrial carrier protein (PF00153) 216->306	sp|P31692.1|ADT_PARKE RecName: Full=ADP,ATP carrier protein; Alt... 344 e-115	ORTHOMCL7201	MSQSSGSSSNTLAFVRDFALGGVSGAVAKTLTAPIERVKLLIQTQDANPRIRSGEIPRYTGIVNCFTRVASEQGIAAFWRGNFTNVIRYFPTQAFNFAFKDSIKKLFPKYSPKEEFGKFFLVQMASGGLAGAGSLCIVYPLDYARTRLASDVGKNRDFKGLGDCLVKTARGPRGVLGLYNGFGVSVAGIIPYRGVYFGLYDSLREKNPYKNDLGVLGVVSKFVVAQTTAIAAGYASYPFDTVRRRLQMQSEKPKEQWIYKGTADCFTKILKEEGMNAMFKGAGANALRTVGSALVLVLYDQMQGLLGVNLGGSGGE
Naegleria fowleri 986	Nfowleri986_g11371.t1	prohibitin			1 predicted TM	Nfowleri30863_g3214.t1	NfowleriV212_g8551.t1	jgi|Naegr1|56467|estExt_fgeneshHS_pg.C_10146	not predictable	0.1711	_	cyto	6	gi|15232129|ref|NP_189364.1| ATPHB4 (PROHIBITIN 4) [Arabidopsis thaliana]	Chre58511	NP_002625 prohibitin	NP_032857 prohibitin	120_16871_Y*_SPFH_domain/Band_7_family_protein_(prohibitin_[Plasmodium_chabaudi_chabaudi])	YGR132C Subunit of the prohibitin complex (Phb1p-Phb2p), a 1.2 MDa ring-shaped inner mitochondrial membrane chaperone that stabilizes newly synthesized proteins; determinant of replicative life span; involved in mitochondrial segregation					SPFH domain / Band 7 family (PF01145) 31->224	sp|Q9LK25.1|PHB4_ARATH RecName: Full=Prohibitin-4, mitochondrial... 256 1e-82	ORTHOMCL7644	MAHALDKALKFMTAATFAGTGVLALGLSCLYTVDGGERAILMDYVGGGIRDDYVAGEGTHFKIPIIQKPIFFDTRIRPREISTKTGTKDLQTVNITLRVLHRPIIEKLPLIYKELGGDYDERILPSVGNEVMKAVIARYKAEEIIQRREQISKEIQKMVRDRALQKFHIDLVDVSITDLSFSKEFTRAVEMKQVAEQEAERQAFIVEKSRYEKDAAIILAEGEAKAAEMISKAMQQSGSGLIELRKIEASKEIASTLANSKNITYLPKDTPYLITK
Naegleria fowleri 986	Nfowleri986_g596.t1	Cytochrome C1, heme protein	Complex III, ETC			Nfowleri30863_g2694.t1	NfowleriV212_g4205.t1	jgi|Naegr1|53169|fgeneshHS_pg.scaffold_65000037	not predictable	0.1038	S	pero	6	gi|15237497|ref|NP_198897.1| cytochrome c1, putative [Arabidopsis thaliana]	Chre133395	NP_001907 cytochrome c-1	NP_079843 cytochrome c-1	187b_07045_N*_conserved_hypothetical_protein_(cytochrome_c1,_heme_protein,_mitochondrial_precursor,_putative_[Trypanosoma_cruzi])	YOR065W Cytochrome c1, component of the mitochondrial respiratory chain; expression is regulated by the heme-activated, glucose-repressed Hap2p/3p/4p/5p CCAAT-binding complex					Cytochrome C1 family (PF02167) 50->265	sp|P00125.2|CY1_BOVIN RecName: Full=Cytochrome c1, heme protein,... 253 8e-81	ORTHOMCL7810	MLGFRKALLTNPKLLIGAATGLTLGSYLVYNNVNKLEASEGAAIPPEYPWPHKELAGSYDAAAIRRGYKVYREICSACHGMNEIAFRNLNIAFTDEEIKVLANQIDVEGEPDSQGEPTTRKAKPFDYMQSPYKNEQAARAMNGGALPPDLSVIVKGRPHGEDYIFSLLTGYQEPPAGITLREGLYYNAYFPGGAIGMAPPLSDGAVEFEDGTPATVSQMAKDVTTYLAYCAKPDEEPRKKMGLKVLASLSLVIVLSWVHKRFKWSIIKNRTVVFRE
Naegleria fowleri 986	Nfowleri986_g10311.t1	Glycine cleavage system P-protein	GDC	EC:1.4.4.2		Nfowleri30863_g7528.t1	NfowleriV212_g7989.t1	jgi|Naegr1|48514|fgeneshHS_pg.scaffold_19000113	MIRRTSNKLLTKSVSNKCTQKAVVFASSTCNNKIGNNDSSVLSFATPSSYKKAFSRSLSSSSSQQ	0.9086	M	mito	6	gi|15234036|ref|NP_195027.1| ATGLDP1 (ARABIDOPSIS THALIANA GLYCINE DECARBOXYLASE P-PROTEIN 1); glycine dehydrogenase (decarboxylating) [Arabidopsis thaliana]	Chre136984	NP_000161 glycine dehydrogenase (decarboxylating)	NP_613061 glycine decarboxylase	16_21401_N_glycine_dehydrogenase_family_protein	YMR189W P subunit of the mitochondrial glycine decarboxylase complex, required for the catabolism of glycine to 5,10-methylene-THF; expression is regulated by levels of levels of 5,10-methylene-THF in the cytoplasm					Glycine cleavage system P-protein (PF02347) 78->510, Glycine cleavage system P-protein (PF02347) 671->809	sp|B2J427.1|GCSP_NOSP7 RecName: Full=Glycine dehydrogenase (deca... 1123 0.0	ORTHOMCL8171	MIRRTSNKLLTKSVSNKCTQKAVVFASSTCNNKIGNNDSSVLSFATPSSYKKAFSRSLSSSSSQQSTSLASLDTYSNRHNEQEQHEDIQSMLKEIGFSSLDEMVEAIIPKSIRYQEKVVLPFDTEQNKTIFNGESDVLSELFSYVKQNVMKKSMIGQGYYDNKIPNVILRNVFQNPGWYTPYTPYQAEISQGRLESLLNYQTVISDLTGLPIANASLLDEGTAAAEAMAVCYNAHKKEIAAFFVASDVHPQTLAVVRARAAPLNIQVLVGDPMTFDFQENRVCGALIQYPNTVGTINNFEKCVKAVHDTGALVVFATDLLALTVLKSPGEFGADLCIGSSQRFGVPLGFGGPSAGFLSVKDEFKRIIPGRIIGVSKDAQGKTALRMALQTREQHIRRDK…
Naegleria fowleri 986	Nfowleri986_g2895.t1	prohibitin-like protein			1 predicted TM	Nfowleri30863_g6651.t1	NfowleriV212_g9210.t1	jgi|Naegr1|44869|fgeneshHS_pm.scaffold_81000005	not predictable	0.1212	_	cyto	6	gi|15235317|ref|NP_194580.1| ATPHB1 (PROHIBITIN 1) [Arabidopsis thaliana]	Chre141462	NP_009204 prohibitin 2	NP_031557 B-cell receptor-associated protein 37	120_16871_Y*_SPFH_domain/Band_7_family_protein_(prohibitin_[Plasmodium_chabaudi_chabaudi])	YGR132C Subunit of the prohibitin complex (Phb1p-Phb2p), a 1.2 MDa ring-shaped inner mitochondrial membrane chaperone that stabilizes newly synthesized proteins; determinant of replicative life span; involved in mitochondrial segregation					SPFH domain / Band 7 family (PF01145) 57->234	sp|O49460.1|PHB1_ARATH RecName: Full=Prohibitin-1, mitochondrial... 283 2e-92	ORTHOMCL8468	MQDFDPQKLAKQIAGMLGSGRGGSSYRSGGGKGLGLATAALAMFGLGGFALYNSIYVVEGGFKAIKFNRFTGVGDKVFGEGYHLLIPGIERPIIYDQRATPKVISSNTGSKDLQVVNLSVRVLYKPDVTRLDEIYRNLGLNYADRVLPSIVNEVLKSVVAQFTAAELLTKRPDVSARIRDSLVARARDFNVVIDDVAITHLRFGDEYSAAVERKQVAQQEAERAKFIVEKAKEEKKSMILKAEGESEAIRLVGDATRNNNAFLELRRIEAAQQIAETLSNSQNRVFLNSDTLLLNLNSNLKPLDTSSITVSTNDTQTNQSSEI
Naegleria fowleri 986	Nfowleri986_g4057.t1	mitochondrial cysteine desulfurase, IscS	ISC			Nfowleri30863_g2776.t1	NfowleriV212_g8344.t1	jgi|Naegr1|44858|fgeneshHS_pm.scaffold_79000003	MKAIIHSSIPTKAKHALSTARSQSSLPCSSSILLKHNSNKGIQRKFSQYIHPF	0.8963	M	mito	6	gi|15239125|ref|NP_201373.1| ATNFS1/ATNIFS1/NFS1/NIFS1 (ARABIOPSIS THALIANA NITROGEN FIXATION S HOMOLOG 1); cysteine desulfurase/ transaminase [Arabidopsis thaliana]		NP_066923 NFS1 nitrogen fixation 1	NP_035041 nitrogen fixation gene, yeast homolog 1		YCL017C Cysteine desulfurase involved in iron-sulfur cluster (Fe/S) biogenesis; required for the post-transcriptional thio-modification of mitochondrial and cytoplasmic tRNAs; essential protein located predominantly in mitochondria		Genbank|GL50803_14519 | organism=Giardia_Assemblage_A_isolate_WB | product=Cysteine desulfurase | location=GLCHR03:1250752-1252053(+) | length=433		TVAG_239660 cysteine desulfurylase, putative	Aminotransferase class-V (PF00266) 91->455	sp|Q9Y697.3|NFS1_HUMAN RecName: Full=Cysteine desulfurase, mitoc... 562 0.0	ORTHOMCL8469	MKAIIHSSIPTKAKHALSTARSQSSLPCSSSILLKHNSNKGIQRKFSQYIHPFDLNSATTQSSPSTNTITSSPVANKLDPSIKLDKKVRGIYFDFGATTMMDPRVLDSMMPFLTEVYGNPHSRTHEYGWDSESAVELARKHVADLIGASPKEIVFTSGATESNNTALKGVASFYKDKKRHIITVQTEHKCVLDTCRHLEEDGFRVTYLPVQSNGIVDLEALEKAITPDTALVSVMMVNNEIGVIQPIKEIGKICRKHKVFLHTDCAQAFGKIPINVDDMNIDLMSISGHKIYGPKGIGALYVRRKQPRVRIHPIINGGGQEGGRRSGTLPTPLCVGLGEAARVAAEEMDRDYQHVSELSQRLINNLRAKCEHIELNGDEKQRYPGNVNISFAFVEGESL…
Naegleria fowleri 986	Nfowleri986_g4903.t1	succinate dehydrogenase complex, subunit A, flavoprotein precursor	Complex II, ETC	EC:1.3.5.1	1 predicted TM	Nfowleri30863_g4336.t1	NfowleriV212_g9766.t1	jgi|Naegr1|44665|fgeneshHS_pm.scaffold_38000001	MMKNCRKLQRVANQVKKSVLSSSSSSLSTKSAPSLLTTTTTTTSTTNNIQNRCFSSNIKNLVVLGNSAVRE	0.9959	M	mito	6	gi|15240075|ref|NP_201477.1| SDH1-1 (Succinate dehydrogenase 1-1) [Arabidopsis thaliana]	Chre195972	NP_004159 succinate dehydrogenase complex, subunit A, flavoprotein precursor	NP_075770 succinate dehydrogenase Fp subunit	13_11187_Y*_succinate_dehydrogenase,_flavoprotein_subunit	YKL148C Flavoprotein subunit of succinate dehydrogenase (Sdh1p, Sdh2p, Sdh3p, Sdh4p), which couples the oxidation of succinate to the transfer of electrons to ubiquinone					FAD binding domain (PF00890) 93->489, Fumarate reductase flavoprotein C-term (PF02910) 545->680	sp|Q9UTJ7.1|SDHA_SCHPO RecName: Full=Probable succinate dehydrog... 806 0.0	ORTHOMCL8478	MMKNCRKLQRVANQVKKSVLSSSSSSLSTKSAPSLLTTTTTTTSTTNNIQNRCFSSNIKNLVVLGNSAVREGTMNEKGPQLSQVYPVIDHTYDAVIVGAGGAGLVCAANLAKAGYKVACISKLFPTRSHTVAAQGGINAALGNMTEDHWTYHAYDTVKGSDWLGDQDAIHYMCKEAPQAVIELEHMGLPFSRTPEGKIYQRAFGGQSIKFGKGGQAKRCCAAADRTGHALLHTNYGMALKYDVQFFIEYFALDLLMEGDECRGVMTYNLEDSSLHRFRAHYTVLATGGYGRAYASCTSAHTCTGDGTAMASRAGLPNQDLEFVQFHPTGIYGAGCLITEGARGEGGFLRNAEGERFMERYAPSVKDLASRDVVSRAMTMEILEGRGCGPKKDHIHLHLD…
Naegleria fowleri 986	Nfowleri986_g7406.t1	aspartate aminotransferase, mitochondrial		EC:2.6.1.1, EC:2.6.1.7		Nfowleri30863_g4109.t1	NfowleriV212_g6605.t1	jgi|Naegr1|44195|fgeneshHS_pm.scaffold_1000032	MKNTCRLILNKATTNFNQTRAFSTSTIQS	0.9796	M	mito	6	gi|15224592|ref|NP_180654.1| ASP1 (ASPARTATE AMINOTRANSFERASE 1) [Arabidopsis thaliana]	Chre174097	NP_002071 aspartate aminotransferase 2 precursor	NP_034455 glutamate oxaloacetate transaminase 2, mitochondrial	65_08859_N_aspartate_aminotransferase_(glutamate_oxaloacetate_transaminase_2,_mitochondrial_[Mus_musculus])		XP_828584 aspartate aminotransferase mitochondrial [Trypanosoma brucei TREU927]			TVAG_268020 aspartate aminotransferase, putative	Aminotransferase class I and II (PF00155) 57->421	sp|Q55F21.1|AATM_DICDI RecName: Full=Aspartate aminotransferase,... 454 e-156	ORTHOMCL8509	MKNTCRLILNKATTNFNQTRAFSTSTIQSGIWANVQYAPLDAIKQLTIQFNQDTSPNKILLGEGVYRTNEGKPKTLTSVREAERIIFEKAMDHEYPPVTGVPDFCKATQKFAFGENKENIATVQAISGTGSLCLSACFIKKFLPADTKVYFPNPTWVNHFNIFRAQGFSDDRLPTYRYFDKKTNGMDVAGCLEDLKNAPERSVILLHACAHNPTGVDPSMDTWKQISDICKQKKHYVLFDSAYQAFASGDANTDAQSFRLFVKEGHQIMLCQSYAKNFGLYGQRIGAFSVVCENAEEKKNVESQLGIIIRTQYSNPPLHGARLVTTVLNSPELKAQWEKDVKELADRIKSMRSRLVEELKAAGSTRDWSHITKQIGMFAYSGLNEQQVNRLREEYHIYM…
Naegleria fowleri 986	Nfowleri986_g3469.t1	dihydrolipoamide S-acetyltransferase, E2 component of pyruvate decaroxylase complex	PDH	EC:2.3.1.12		Nfowleri30863_g9730.t1	NfowleriV212_g4058.t1	jgi|Naegr1|38032|estExt_Genewise1.C_80045	MLSSQNTRSALKLIEKAFINKVLSSNASLAYMSSGSMNLCAKRNYSRSSNLKRMNFIAANQFSMKMKNQSMMMIMSNNLEQQQMRGY	0.9805	_	mito	6	gi|18404837|ref|NP_564654.1| dihydrolipoamide S-acetyltransferase, putative [Arabidopsis thaliana]	Chre149709	NP_001922 dihydrolipoamide S-acetyltransferase (E2 component of pyruvate dehydrogenase complex)	NP_663589 dihydrolipoamide S-acetyltransferase (E2 component of pyruvate dehydrogenase complex)	77_04738_N*_pyruvate_dehydrogenase_complex_dihydrolipoamide_acetyltransferase_family_protein	YNL071W Dihydrolipoamide acetyltransferase component (E2) of pyruvate dehydrogenase complex, which catalyzes the oxidative decarboxylation of pyruvate to acetyl-CoA					Biotin-requiring enzyme (PF00364) 96->168, Biotin-requiring enzyme (PF00364) 226->299, e3 binding domain (PF02817) 356->394, 2-oxoacid dehydrogenases acyltransferase (catalytic domain) (PF00198) 428->659	sp|P08461.3|ODP2_RAT RecName: Full=Dihydrolipoyllysine-residue a... 442 e-145	ORTHOMCL8587	MLSSQNTRSALKLIEKAFINKVLSSNASLAYMSSGSMNLCAKRNYSRSSNLKRMNFIAANQFSMKMKNQSMMMIMSNNLEQQQMRGYASLPKGASVINMPALSPTMTTGNIGKWLKNEGDKINAGDLLVEVQTDKSTLEFEFPEEGYLAKILTPNGSKDVALGSPIGILVDDASKISSVQNITLADLGASSGASATSAPSKTPSTTPSTPSTPTTSTTSQKPKGVHEITMPMLSPTMTKGRIGSWVKQVGDKVSPGDIICTVETDKATVDFEFQEEGYLAKIVAPQGTETSLGEVIAILVDKKEDLATGASYTPSAATAAPSTQQQAQPQQQQQPQSQPQVQPQQPTSIQQGATGGRIFASPLAKKVAAEKGVDLREIGSGSGDSGRIIRADVEEFLMR…
Naegleria fowleri 986	Nfowleri986_g2747.t1	mitochondrial acyl carrier protein	complex I, ETC		NADH dehydrogenase (ubiquinone) 1, alpha/beta subcomplex, 1	Nfowleri30863_g9012.t1	NfowleriV212_g9451.t1	jgi|Naegr1|36993|estExt_gwp_gw1.C_300021	MFFRALLTKPLTFKSAATTFIQRPSFIARYYSVAAQGSFLSRD	0.9759	M	mito	6	gi|15217894|ref|NP_176708.1| MTACP2 (MITOCHONDRIAL ACYL CARRIER PROTEIN 2); acyl carrier [Arabidopsis thaliana]	Chre132151	NP_004994 NADH dehydrogenase (ubiquinone) 1, alpha/beta subcomplex, 1, 8kDa	NP_082453 NADH dehydrogenase (ubiquinone) 1, alpha/beta subcomplex, 1	212_22485_Y_hypothetical_protein_TTHERM_00470710_(probable_acyl_carrier_protein)	YKL192C Mitochondrial matrix acyl carrier protein, involved in biosynthesis of octanoate, which is a precursor to lipoic acid; activated by phosphopantetheinylation catalyzed by Ppt2p					Phosphopantetheine attachment site (PF00550) 48->114	sp|O80800.1|ACPM2_ARATH RecName: Full=Acyl carrier protein 2, mi... 110 2e-30	ORTHOMCL8613	MFFRALLTKPLTFKSAATTFIQRPSFIARYYSVAAQGSFLSRDEVTERIINVLKKHEKVDPTKVSASSHFVNDLGLDSLDSTEVVMEVENEFGIEIPDEEAFKLQSVEDCIKYISSNPMAK
Naegleria fowleri 986	Nfowleri986_g1949.t1	Mitochondrial aldehyde dehydrogenase		EC:1.2.1.3	1 predicted TM	Nfowleri30863_g539.t1	NfowleriV212_g5227.t1	jgi|Naegr1|35098|estExt_gwp_gw1.C_40018	MFKKINTPLLIQKVASSSSSLQKRAFSTKLNTQ	0.9849	M	mito	6	gi|15225601|ref|NP_179032.1| ALDH6B2 (Aldehyde dehydrogenase 6B2); 3-chloroallyl aldehyde dehydrogenase [Arabidopsis thaliana]	Chre130434	NP_005580 aldehyde dehydrogenase 6A1 precursor	NP_598803 aldehyde dehydrogenase family 6, subfamily A1	39_19279_Y*_methylmalonate-semialdehyde_dehydrogenase_family_protein	YOR374W Mitochondrial aldehyde dehydrogenase, required for growth on ethanol and conversion of acetaldehyde to acetate; activity is K+ dependent; utilizes NADP+ or NAD+ equally as coenzymes; expression is glucose repressed					Aldehyde dehydrogenase family (PF00171) 51->510	sp|Q07536.1|MMSA_BOVIN RecName: Full=Methylmalonate-semialdehyde... 645 0.0	ORTHOMCL8698	MFKKINTPLLIQKVASSSSSLQKRAFSTKLNTQSVEKVPMIINGERRISKSNEWIEIHNPATNEVIAMVPQSTDAEMAEAVQNSKDAFKEWREWSVSRRVRVLYKLRQMLEDKTPELAKLVTQEQGKTLKDAEGDVFRGIEVVEHACNMAVLQMGDTTENIAKHIDIYSYKQPLGVTAGICPFNFPAMIPLWMFPMAVATGNTMVLKPSERDPSAGVRIVEMALEAGLPKGVVNVIHGKKPTVDFICRHPDIKAISFVGGNTAGEYIFAEGTKHGKRVQANLGAKNHAVVLPDARKEDTINALCGAAFGAAGQRCMALTTAILVGDAKDWVPDIVAKAKGYKVNVGTDPSADLGPLISPQSKTRVEGLIASAEQEGAKVVLDGRGIVVKGYEHGNFVGP…
Naegleria fowleri 986	Nfowleri986_g5644.t1	Mitochondrial serine hydroxymethyltransferase	GDC	EC:2.1.2.1		Nfowleri30863_g1016.t1	NfowleriV212_g6938.t1	jgi|Naegr1|34718|estExt_gwp_gw1.C_10389	MLHRQSALRATCNSIINHTNTARRNFSSSSLVS	0.8569	M	mito	6	gi|30690394|ref|NP_851080.1| SHM2 (SERINE HYDROXYMETHYLTRANSFERASE 2); glycine hydroxymethyltransferase [Arabidopsis thaliana]	Chre194461	NP_005403 serine hydroxymethyltransferase 2 (mitochondrial)	NP_082506 serine hydroxymethyl transferase 2 (mitochondrial)	45_25797_N_serine_hydroxymethyltransferase_family_protein					TVAG_109540 serine hydroxymethyltransferase, putative	Serine hydroxymethyltransferase (PF00464) 53->440	sp|Q94C74.2|GLYM2_ARATH RecName: Full=Serine hydroxymethyltransf... 647 0.0	ORTHOMCL8725	MLHRQSALRATCNSIINHTNTARRNFSSSSLVSAPTSGTVNTEKWAQQLNASLKDTDPEMFDIIEHEKNRQYKGLQLIPSENFTSKAVLDALGSVMQNKYSEGYPGKRYYGGNEFIDMSESLCQKRALEAFNLDPNEWGVNVQSLSGSPANFYVYTALLQPHDRILSLDLPHGGHLSHGYQTPTKKISAVSIYFETMGYRLNEETGLIDYAKMEELADYYRPKLVVAGASAYSRLIDYAFFRKVCDKHNAYLVSDMAHISGLVAAGVIPSPFEHSHVVTTTTHKSLRGPRGAMIFYRKSIEGLEEKINSAVFPGHQGGPHNHTISALAVALKQAITPEYKEYQQQVLKNCKVLTEEMKKLGYKIVSDGTDNHLLLVDLRNKGVDGARVEAVLERSSIAV…
Naegleria fowleri 986	Nfowleri986_g10923.t4	Malic enzyme				Nfowleri30863_g7459.t3, t4, t1	NfowleriV212_g9886.t1, t2	jgi|Naegr1|76270|fgeneshNG_pg.scaffold_106000002	not predictable	0.0506	_	cyto	6	gi|30678679|ref|NP_191966.2| malate oxidoreductase, putative [Arabidopsis thaliana]	Chre196833	NP_002386 cytosolic malic enzyme 1	NP_852072 malic enzyme 3, NADP(+)-dependent, mitochondrial		YKL029C Mitochondrial malic enzyme, catalyzes the oxidative decarboxylation of malate to pyruvate, which is a key intermediate in sugar metabolism and a precursor for synthesis of several amino acids				TVAG_340290 malic enzyme, putative	Malic enzyme, N-terminal domain (PF00390) 192->372, Malic enzyme, NAD binding domain (PF03949) 382->650	sp|P37225.1|MAON_SOLTU RecName: Full=NAD-dependent malic enzyme ... 544 0.0	ORTHOMCL88	MGKPSQDQLKKIYGKIKFVESFPDYKVQVVDSFPDLKVKLVDSFPDSVGKWKIVDSFPDYKIQIIFYHGSIHHHHQQQALVLKNQKLQSVLSGRRSSGLEIHQKRGYSHEFHSHNQFKKGVIYTNELGIDVMNNGLLNKGTAFSMTERDRLGLRGLIPATISDIDLQLSRLKERYASIQSDIEKYQFCTQLQDRNETLFYRFVMDNIKEIAPIIYTPTVGKACENFSHIFRKSRGMFFSTLDKGEMRSMAYNWPVDKVDVIVVTDGGRILGLGDQGANGDGIPIGKLSLYVAAGGINPGRVLPVMLDVGTNNEKLLNDPLYLGRKHKRLTGKEYYDLVEEWVQAITSRWPNVLIQWEDFSSDKADVVLEKYRNRILCFNDDIQGTAAVILAGVLNCLRA…
Naegleria fowleri 986	Nfowleri986_g10923.t3	Malic enzyme				Nfowleri30863_g7459.t3, t4, t1	NfowleriV212_g9886.t1, t2	jgi|Naegr1|76270|fgeneshNG_pg.scaffold_106000002	not predictable	0.0567	_	cyto	6	gi|30678679|ref|NP_191966.2| malate oxidoreductase, putative [Arabidopsis thaliana]	Chre196833	NP_001014811 malic enzyme 3, NADP(+)-dependent, mitochondrial	NP_852072 malic enzyme 3, NADP(+)-dependent, mitochondrial		YKL029C Mitochondrial malic enzyme, catalyzes the oxidative decarboxylation of malate to pyruvate, which is a key intermediate in sugar metabolism and a precursor for synthesis of several amino acids				TVAG_340290 malic enzyme, putative	Malic enzyme, N-terminal domain (PF00390) 203->383, Malic enzyme, NAD binding domain (PF03949) 393->661	sp|P37225.1|MAON_SOLTU RecName: Full=NAD-dependent malic enzyme ... 543 0.0	ORTHOMCL88	MGKPSQDQLKKIYGKIKFVESFPDYKVQVVDSFPDLKVKLVDSFPDSVGKWKIVDSFPDYKIQIVNSFPDFKIKYIFYHGSIHHHHQQQALVLKNQKLQSVLSGRRSSGLEIHQKRGYSHEFHSHNQFKKGVIYTNELGIDVMNNGLLNKGTAFSMTERDRLGLRGLIPATISDIDLQLSRLKERYASIQSDIEKYQFCTQLQDRNETLFYRFVMDNIKEIAPIIYTPTVGKACENFSHIFRKSRGMFFSTLDKGEMRSMAYNWPVDKVDVIVVTDGGRILGLGDQGANGDGIPIGKLSLYVAAGGINPGRVLPVMLDVGTNNEKLLNDPLYLGRKHKRLTGKEYYDLVEEWVQAITSRWPNVLIQWEDFSSDKADVVLEKYRNRILCFNDDIQGTAAV…
Naegleria fowleri 986	Nfowleri986_g10923.t1	NAD-dependent malic enzyme, mitochondrial		EC:1.1.1.38		Nfowleri30863_g7459.t1, t4, t3	NfowleriV212_g9886.t1, t2	jgi|Naegr1|76270|fgeneshNG_pg.scaffold_106000002	MKRTLLAHSPKIFYHGSIHHHHQQQALVLKNQKLQSVLSGRRS	0.7372	M	mito	6	gi|30678679|ref|NP_191966.2| malate oxidoreductase, putative [Arabidopsis thaliana]	Chre196833	NP_002386 cytosolic malic enzyme 1	NP_852072 malic enzyme 3, NADP(+)-dependent, mitochondrial		YKL029C Mitochondrial malic enzyme, catalyzes the oxidative decarboxylation of malate to pyruvate, which is a key intermediate in sugar metabolism and a precursor for synthesis of several amino acids				TVAG_340290 malic enzyme, putative	Malic enzyme, N-terminal domain (PF00390) 139->319, Malic enzyme, NAD binding domain (PF03949) 329->597	sp|P37225.1|MAON_SOLTU RecName: Full=NAD-dependent malic enzyme ... 545 0.0	ORTHOMCL88	MKRTLLAHSPKIFYHGSIHHHHQQQALVLKNQKLQSVLSGRRSSGLEIHQKRGYSHEFHSHNQFKKGVIYTNELGIDVMNNGLLNKGTAFSMTERDRLGLRGLIPATISDIDLQLSRLKERYASIQSDIEKYQFCTQLQDRNETLFYRFVMDNIKEIAPIIYTPTVGKACENFSHIFRKSRGMFFSTLDKGEMRSMAYNWPVDKVDVIVVTDGGRILGLGDQGANGDGIPIGKLSLYVAAGGINPGRVLPVMLDVGTNNEKLLNDPLYLGRKHKRLTGKEYYDLVEEWVQAITSRWPNVLIQWEDFSSDKADVVLEKYRNRILCFNDDIQGTAAVILAGVLNCLRATGQQFSDITKHKFLIVGSGAAGLGVVTGLKDAMIREGLTEEQALKNFYIVDKD…
Naegleria fowleri 986	Nfowleri986_g4961.t1	mitochondrial carrier protein	MCF		6 predicted TMs, alternative start codon?	Nfowleri30863_g5052.t1	NfowleriV212_g7337.t1	jgi|Naegr1|3279|gw1.15.104.1	not predictable	0.0003	_	plas	6	gi|18422718|ref|NP_568670.1| BOU (A BOUT DE SOUFFLE); binding [Arabidopsis thaliana]	Chre188977	NP_000378 carnitine/acylcarnitine translocase	NP_065266 carnitine/acylcarnitine translocase	439_27752_Y_mitochondrial_carrier_protein	YPR058W Mitochondrial protein, putative inner membrane transporter with a role in oleate metabolism and glutamate biosynthesis; member of the mitochondrial carrier (MCF) family; has similarity with Ymc2p					Mitochondrial carrier protein (PF00153) 82->169, Mitochondrial carrier protein (PF00153) 184->268, Mitochondrial carrier protein (PF00153) 282->361	sp|Q54FE6.1|MCFS_DICDI RecName: Full=Mitochondrial substrate car... 146 2e-39	ORTHOMCL8827	MSQVHHSITNVTTTTSEGQQQISSHHSLPPSHHHHHHLDAHMNTAVNHHILPHHYEVMNNNNNNNNGTTSVTMDTLQQQRKKIHAIAEFVAGAFGGLAGICVGYPLDTIKTRMQIFQENHHQFNETFKTKWDYFRGLYRGLTSPLIGELASNFVLFGSFGICKDWISNYSLNENLRDEYSPWKEYAAIFASGAFSGLAISFVVAPTEMIKIQMQTKNGSESQTVMNCVKELWKTRGMFHGYVSCLNHQLTFYSSYFLIYEWCKRQFAHYYSSKKNDLKFEHNAFTLLISGGVSGTLSWALVYPTDSIQSIVRYDRNMNMRMVLKKYSLRDLYRGFQPTVIRAFPVNAVTFYAYELAYKMMEYLNHE
Naegleria fowleri 986	Nfowleri986_g6823.t1	ubiquinol-cytochrome c reductase, Rieske iron-sulfur polypeptide 1	Complex III, ETC	EC:1.10.2.2		Nfowleri30863_g3419.t1	NfowleriV212_g3344.t1	jgi|Naegr1|31585|e_gw1.10.99.1	not predictable	0.6783	_	cyto	6	gi|18417067|ref|NP_568288.1| ubiquinol-cytochrome C reductase iron-sulfur subunit, mitochondrial, putative / Rieske iron-sulfur protein, putative [Arabidopsis thaliana]	Chre129128	NP_005994 ubiquinol-cytochrome c reductase, Rieske iron-sulfur polypeptide 1	NP_079986 ubiquinol-cytochrome c reductase, Rieske iron-sulfur polypeptide 1	175_15618_Y*_Rieske_iron-sulfur_protein,_ubiquinol:cytochrome_c_reductase_iron-sulfursubunit	YEL024W Ubiquinol-cytochrome-c reductase, a Rieske iron-sulfur protein of the mitochondrial cytochrome bc1 complex; transfers electrons from ubiquinol to cytochrome c1 during respiration					Ubiquinol cytochrome reductase transmembrane region (PF02921) 137->180, Rieske [2Fe-2S] domain (PF00355) 211->299	sp|P37841.1|UCRI_SOLTU RecName: Full=Cytochrome b-c1 complex sub... 234 7e-74	ORTHOMCL8912	MLNQSYRIKTLLNAPIKNLGASLTGHKACAGGLLNKTISAFDIQSFDFESTFKVFNSVSNTTSRPERKLQQIFSNTCTLNKSFRHKTFMTAQPVRYYSTSQIEGEKTLKRNELPEAVQRLVDNAPSTGYHGDNINEYLKQGDYDKRQFAYFVANSSRFIVAAGVRLLVLRFLYSWSAAADVLAVAKIEVDVSNVPKGKTITVTWRGKPVFIKHRTEDEIKSINSMDLSTLKDPQSDAERTKDENWSVLLAICTHLGCVPVTDAGIMNAFFCPCHGSHYDASGRIVKGPAPLNLEVPKHQFINESTILLG
Naegleria fowleri 986	Nfowleri986_g4397.t1	predicted protein, potential peptidase			2 predicted TMs	Nfowleri30863_g1815.t1	NfowleriV212_g4552.t1	jgi|Naegr1|30699|e_gw1.6.12.1	not predictable	0.5835	M	mito	6	gi|22329400|ref|NP_172231.2| FTSH10 (FtsH protease 10); ATPase [Arabidopsis thaliana]	Chre116904	NP_006787 AFG3 ATPase family gene 3-like 2	NP_081406 AFG3(ATPase family gene 3)-like 2	54_13597_N_ATP-dependent_metalloprotease_FtsH_family_protein	YMR089C Component, with Afg3p, of the mitochondrial inner membrane m-AAA protease that mediates degradation of misfolded or unassembled proteins and is also required for correct assembly of mitochondrial enzyme complexes					Biotin-requiring enzyme (PF00364) 196->267, ATPase family associated with various cellular activities (AAA) (PF00004) 499->630, Peptidase family M41 (PF01434) 694->896	sp|Q0DHL4.1|FTSH8_ORYSJ RecName: Full=ATP-dependent zinc metallo... 587 0.0	ORTHOMCL8969	MFAHQGGIGSMMNSLMRKYQTSSSLLSGYSWTQIMEKMLERTGVMSNGGFNLRPSSLKNILSVLHRFAPLQQESISFSSLPAQSFTMNENDTRYPIPRKTERRIFSKKNISLIITDMVTKRHYSSPKGFGNFKRKEQKEEEEPSKPKEETAKTEVKEEATQKPSETISEKKEVKKGKKDESPKEEKKEEKKPQKIDITVPHLGDNVETAFITKWFKYPDDEVYEGEVICEVEVKYSDEETPQRINIRAAEKGKIVSHDVKKGETVHSTLKLGTIKVKEEKKQEEVKKPAEEKPQEKRSLLDYMFYGMLLITAIMIAGAYQQLQQGTGYTASFDDFSKDLRNNNVRKITIHERSTTIHSKEGREYSIGFGGDSFERRYYDLLEEFKQHGVAVSGVDIYYS…
Naegleria fowleri 986	Nfowleri986_g9336.t1	Alpha subunit of succinyl-CoA ligase, mitochondrial	TCA	EC:6.2.1.5		Nfowleri30863_g648.t1	NfowleriV212_g8122.t1	jgi|Naegr1|29455|e_gw1.1.336.1	not predictable	0.8928	M	mito	6	gi|15241592|ref|NP_196447.1| succinyl-CoA ligase (GDP-forming) alpha-chain, mitochondrial, putative / succinyl-CoA synthetase, alpha chain, putative / SCS-alpha, putative [Arabidopsis thaliana]		NP_003840 succinate-CoA ligase, GDP-forming, alpha subunit	NP_063932 succinate-CoA ligase, GDP-forming, alpha subunit	85_13203_Y*_succinyl-CoA_synthetase,__subunit_family_protein	YOR142W Alpha subunit of succinyl-CoA ligase, which is a mitochondrial enzyme of the TCA cycle that catalyzes the nucleotide-dependent conversion of succinyl-CoA to succinate				TVAG_047890 succinate thiokinase a subunit	CoA binding domain (PF02629) 39->135, CoA-ligase (PF00549) 250->372	sp|Q8GTQ9.1|SUCA1_SOLLC RecName: Full=Succinyl-CoA ligase [ADP-f... 330 e-109	ORTHOMCL9046	MFLSKSLFSSSSSSQKASKVLNQTLQALVNNQKRTLLLNKTTRVICQGVTGKQGTFHTKQAIEYGTKMVGGVHPQKGGTTHPNIDGLPIFASVKEAREKVGASASVIYVPPSGAAQAILESIEAEMPLIVCITEGIPQHDMLVVKQALNEKNVEMFRKYGPPRQVEAEIAKGKTLDEIYKPSFGKIGNAVLGKGSDLALYSKLVEGAPEYGNDMHIRLVGPNCPGVIKPEECKIGIMPGYIHRKGKIGIVSRSGTLTYEAVSQTTAANLGQSTCVGIGGDPFNGTNFIQVLDLFLNDPETEGIIMIGEIGGQAEEDAAAFLKNHPIKKPVVGFIAGVTAPPGRRMGHAGAVISGGKGDAPSKIKALEEAGVVVSRSPARLGETMKQVMEQWPKKK
Naegleria fowleri 986	Nfowleri986_g10599.t1	mitochondrial carrier protein	MCF		6 predicted TMs, alternative start codon?	Nfowleri30863_g8509.t1	NfowleriV212_g8542.t1	jgi|Naegr1|28918|e_gw1.1.249.1	not predictable	0.1111	M	mito	6			NP_003696 solute carrier family 25 (mitochondrial carrier, Aralar), member 12	NP_766024 solute carrier family 25 (mitochondrial carrier, Aralar), member 12	558_18721_Y_mitochondrial_carrier_protein_(similar_to_solute_carrier_family_25_(mitochondrial_deoxynucleotide_carrier))	YPR021C Mitochondrial transporter, acts both as a glutamate uniporter and as an aspartate-glutamate exchanger; involved in nitrogen metabolism, ornithine synthesis, and the malate-aspartate NADH shuttle			gi|67467378|ref|XP_649800.1| mitochondrial carrier protein [Entamoeba histolytica HM-1:IMSS]	TVAG_237680 ADP,ATP carrier protein, putative	Mitochondrial carrier protein (PF00153) 253->347, Mitochondrial carrier protein (PF00153) 373->465, Mitochondrial carrier protein (PF00153) 486->575	sp|Q54S10.1|MCFU_DICDI RecName: Full=Mitochondrial substrate car... 213 3e-61	ORTHOMCL9092	MNDRISRSGFLQQQQGSSFLCVVSNNSLISSSSPPSSLPPFSSSSLFSERSEEEILGTFGSVYSCSIPMVASLMESSLEKLAAIRSDPVMSKEMNHTASSWKSNCMTSCRNNYFRNLIEIRNSPTMGGSISVLNEKYNNSKCFKHSAPCLQNFHHDSRRIYEDVCVCSPLSSSSTNKSKEHSYHDEDDTSTYSSPVQQQVEQHHHILSTTSLHTTHSSTISTPTEIIVSAASANSSNPTSPSSSGQVFYWTLSKNLLAGAMARCGAAVIMFPIDVVKTRLQFQRKDAFKQGKLRHHYKHGVDAFLTILKEEGIRGLYKGLSVRLIYITPAAAVSFTVYEQFMQSIQSKVPILKGGTSALNDNGNSNGNNFSWKTPILTLSAGALARVLGTACRTPFDIL…
Naegleria fowleri 986	Nfowleri986_g10155.t1	mitochondrial 2-oxoglutarate dehydrogenase complex component E1	TCA	EC:1.2.4.2		Nfowleri30863_g8856.t1	NfowleriV212_g8786.t1	jgi|Naegr1|80828|estExt_fgeneshNG_pg.C_440073	MIQNGRRLISSPQHSQQPNARRV	0.984	M	mito	6	gi|15239128|ref|NP_201376.1| 2-oxoglutarate dehydrogenase E1 component, putative / oxoglutarate decarboxylase, putative / alpha-ketoglutaric dehydrogenase, putative [Arabidopsis thaliana]	Chre79471	NP_061176 dehydrogenase E1 and transketolase domain containing protein 1	XP_140800 PREDICTED: similar to dehydrogenase E1 and transketolase domain containing 1	4_06647_N_2-oxoglutarate_dehydrogenase,_E1_component_family_protein	YIL125W Component of the mitochondrial alpha-ketoglutarate dehydrogenase complex, which catalyzes a key step in the tricarboxylic acid (TCA) cycle, the oxidative decarboxylation of alpha-ketoglutarate to form succinyl-CoA					Dehydrogenase E1 component (PF00676) 211->518, Transketolase, pyrimidine binding domain (PF02779) 592->797	sp|Q54VG0.1|DHTK1_DICDI RecName: Full=Probable 2-oxoglutarate de... 755 0.0	ORTHOMCL911	MIQNGRRLISSPQHSQQPNARRVASQFLFSSLSSSATSTMKLLNTKSGTNSTTTKLSFHTNALTSLNKDELLCRVHSMVRAYRNYGHLEADIDPLGINTPKKGSTIELNPAVYHLKDADQANLSTTPVDIDGIVHIGSAQFPKKTATIPEIVNHLKEVYCGNIAAQFSHLETTKEQLWLAKQLESLKSEAMSPQEQKRAMTLMVESEAFDHFMARKFPGVKRYGLEGCESMIYAMDVVIEQLAHDNISDIVLGMPHRGRLNLLTGLLNFPARALFHKVKGGCEFPEELVATGDVLSHLGISTELVYGDKKVSLSLLNNPSHLEAINPVALGKTRAKISHGKNAACILMHGDASFAGQGIVAETFTLSRLPLFKTGGTIHIIVNNQIGFTTAPHLSRSTR…
Naegleria fowleri 986	Nfowleri986_g7361.t1	mitochondrial 2-oxoglutarate dehydrogenase complex component E1	TCA or PDC	EC:1.2.4.2		Nfowleri30863_g3745.t1	NfowleriV212_g3784.t2, t1	jgi|Naegr1|37962|estExt_Genewise1.C_70093	MLKSQLIKASIVSKNSTSVAKQTLMKASKKSFHATTNNTIGFSSKMSSTESIRMIQASSQQRT	0.95	M	mito	6	gi|15239128|ref|NP_201376.1| 2-oxoglutarate dehydrogenase E1 component, putative / oxoglutarate decarboxylase, putative / alpha-ketoglutaric dehydrogenase, putative [Arabidopsis thaliana]	Chre79471	NP_002532 oxoglutarate (alpha-ketoglutarate) dehydrogenase (lipoamide) isoform 1 precursor	NP_035086 oxoglutarate dehydrogenase (lipoamide)	4_06647_N_2-oxoglutarate_dehydrogenase,_E1_component_family_protein	YIL125W Component of the mitochondrial alpha-ketoglutarate dehydrogenase complex, which catalyzes a key step in the tricarboxylic acid (TCA) cycle, the oxidative decarboxylation of alpha-ketoglutarate to form succinyl-CoA					Dehydrogenase E1 component (PF00676) 279->599, Transketolase, pyrimidine binding domain (PF02779) 670->881	sp|Q54JE4.1|ODO1_DICDI RecName: Full=2-oxoglutarate dehydrogenas... 895 0.0	ORTHOMCL911	MLKSQLIKASIVSKNSTSVAKQTLMKASKKSFHATTNNTIGFSSKMSSTESIRMIQASSQQRTMSTSQILKNSNSTMPSDSFAWVGSNSQYLEELELAWRMNPNSVSSEWQNYFASLSQTGGAQRVFSSQQASIVASPEVGAQGEIISLIRSFQVFGHHVSKLDPLGMYAADLDFHDIPQLHIENYPYLSKMDPNTPIDLSQELIKGFLSSSLSPNNKPLTLQTLLQRLQETYCGTIGWEYMHINDREVCNWLRERIETPTQVDLTPDEKKVLLERLSYSHMFEEYLANKFPTTKRFGLEGCESLIPGLKSLIDVSSSLGVDSFVIGMPHRGRLNVLANVMRKPLAQIFREFLGKTENKLGSGDVKYHLGTSCKRYLPFTKKEVELSLVPNPSHLEAVN…
Naegleria fowleri 986	Nfowleri986_g698.t1	mitochondrial dihydrolipoamide S-acetyltransferase, E2 component of pyruvate decaroxylase complex	PDC	EC:2.3.1.12		Nfowleri30863_g3151.t1	NfowleriV212_g5770.t1	jgi|Naegr1|1128|gw1.8.51.1	MHRNIRFLDRLVASKALIHHHHHRHVVSPSINTIQASTTTTTNIHRNY	0.9838	M	mito	6	gi|18400212|ref|NP_566470.1| dihydrolipoamide S-acetyltransferase, putative [Arabidopsis thaliana]	Chre187285	NP_003468 pyruvate dehydrogenase complex, component X	NP_780303 pyruvate dehydrogenase complex, component X	77_04738_N*_pyruvate_dehydrogenase_complex_dihydrolipoamide_acetyltransferase_family_protein	YNL071W Dihydrolipoamide acetyltransferase component (E2) of pyruvate dehydrogenase complex, which catalyzes the oxidative decarboxylation of pyruvate to acetyl-CoA					Biotin-requiring enzyme (PF00364) 52->124, e3 binding domain (PF02817) 180->213, 2-oxoacid dehydrogenases acyltransferase (catalytic domain) (PF00198) 270->500	sp|Q4ULG1.1|ODP2_RICFE RecName: Full=Dihydrolipoyllysine-residue... 250 1e-75	ORTHOMCL9166	MHRNIRFLDRLVASKALIHHHHHRHVVSPSINTIQASTTTTTNIHRNYAITKIPLPSLSPTMTSGEIVNWVKKEGDKVSVGDILCEIRTDKSVLEFESVEEGILGKIVVPGGSKNIPMGATIAYLVDKKEEIPSIPSESSSSQNVSAPTTSTKPSTDSSQPGRTQPQQHVESSFSHSAPLSPAVLRILHENSWINTSQIKPSGRGGRLTKSDLIQFMATNPATTSPQTVTTPQASVVVPPTTTTTKTSQVASTTSSTTATTPPQMPLTSSFNDIPTTQIRKIIASRLLESKQTVPHSYFTIEVRIDKLLNIKNRLANEKNIKASVNDIIIYCASKALQRVPECNVIVKGDQYLQAENIDISFAVATPTGLITPIIPKTNTKTIEQIATSVKELSKRAKE…
Naegleria fowleri 986	Nfowleri986_g11.t2	mitochondrial carrier protein	MCF		6 predicted TMs	Nfowleri30863_g5387.t2, t1	NfowleriV212_g8640.t1, t2	jgi|Naegr1|69066|fgeneshNG_pg.scaffold_32000092	not predictable	0.0786	_	plas	5		Chre195065	NP_003553 solute carrier family 25 (mitochondrial carrier; oxoglutarate carrier), member 11	NP_077173 solute carrier family 25 (mitochondrial carrier oxoglutarate carrier), member 11	115_22438_Y_mitochondrial_carrier_protein_(putative_uncoupling_protein_[Lycopersicon_esculentum])	YLR348C Mitochondrial dicarboxylate carrier, integral membrane protein, catalyzes a dicarboxylate-phosphate exchange across the inner mitochondrial membrane, transports cytoplasmic dicarboxylates into the mitochondrial matrix					Mitochondrial carrier protein (PF00153) 41->142, Mitochondrial carrier protein (PF00153) 160->257, Mitochondrial carrier protein (PF00153) 271->362	sp|Q9FY68.1|PUMP6_ARATH RecName: Full=Mitochondrial uncoupling p... 132 6e-34	ORTHOMCL1130	MQPTQVSDSIHASSSSQPAAIPMQSSTSSSSMASLGSMNYMARVFLAAGLAAGLATAVVNPLELIKTRMQTEVRGGSIGSVSGMMMNSPPKLTMFRVASDIVKQEGGIHKLWTIGLGVSFLRSLLYSSVRIGIYDPVKVSLMHLREVMGMKNETHSMNQLPLFWKAVAGLVSGALGSALMNPLDVVKIRFQSSGITGAAEQKQRPNYKNTWDALWKISQNEGFSALYKGTILTMIRASILTSAQLSSYDHSKYLLLNKAGTIFGYKFKDDYVTHVTSAFVSGLVTAIAISPVDVIKTKYMNDAKLKVNNMKSNNGVNGEYNGVVDCAGFSVLFRGFSASYLRLGPHFLLSLPLYEVFRKLFGVSSF
Naegleria fowleri 986	Nfowleri986_g11.t1	mitochondrial carrier protein	MCF		6 predicted TMs	Nfowleri30863_g5387.t2, t1	NfowleriV212_g8640.t1, t2	jgi|Naegr1|69066|fgeneshNG_pg.scaffold_32000092	not predictable	0.0786	_	plas	5		Chre195065	NP_003553 solute carrier family 25 (mitochondrial carrier; oxoglutarate carrier), member 11	NP_077173 solute carrier family 25 (mitochondrial carrier oxoglutarate carrier), member 11	115_22438_Y_mitochondrial_carrier_protein_(putative_uncoupling_protein_[Lycopersicon_esculentum])	YLR348C Mitochondrial dicarboxylate carrier, integral membrane protein, catalyzes a dicarboxylate-phosphate exchange across the inner mitochondrial membrane, transports cytoplasmic dicarboxylates into the mitochondrial matrix					Mitochondrial carrier protein (PF00153) 41->142, Mitochondrial carrier protein (PF00153) 160->257, Mitochondrial carrier protein (PF00153) 271->369	sp|Q9FY68.1|PUMP6_ARATH RecName: Full=Mitochondrial uncoupling p... 147 6e-39	ORTHOMCL1130	MQPTQVSDSIHASSSSQPAAIPMQSSTSSSSMASLGSMNYMARVFLAAGLAAGLATAVVNPLELIKTRMQTEVRGGSIGSVSGMMMNSPPKLTMFRVASDIVKQEGGIHKLWTIGLGVSFLRSLLYSSVRIGIYDPVKVSLMHLREVMGMKNETHSMNQLPLFWKAVAGLVSGALGSALMNPLDVVKIRFQSSGITGAAEQKQRPNYKNTWDALWKISQNEGFSALYKGTILTMIRASILTSAQLSSYDHSKYLLLNKAGTIFGYKFKDDYVTHVTSAFVSGLVTAIAISPVDVIKTKYMNDAKLKVNNMKSNNGVNGEYNGVVDCAVKIIKNEGFSVLFRGFSASYLRLGPHFLLSLPLYEVFRKLFGVSSF
Naegleria fowleri 986	Nfowleri986_g56.t1	NADH dehydrogenase (ubiquinone) Fe-S protein 2			merged - 2 proteins ? - annotate second	Nfowleri30863_g6880.t1	no hits	no hits	not predictable	0.0186	S	plas	5	gi|44889037|sp|P93306.2|NDUS2_ARATH NADH-ubiquinone oxidoreductase 49 kDa subunit (NADH dehydrogenase subunit 7)	Chre185013	NP_004541 NADH dehydrogenase (ubiquinone) Fe-S protein 2, 49kDa (NADH-coenzyme Q reductase)	NP_694704 NADH dehydrogenase (ubiquinone) Fe-S protein 2		Q0250 Subunit II of cytochrome c oxidase, which is the terminal member of the mitochondrial inner membrane electron transport chain; one of three mitochondrially-encoded subunits					NADH-ubiquinone/plastoquinone oxidoreductase, chain 3 (PF00507) 15->83, Cytochrome C oxidase subunit II, periplasmic domain (PF00116) 241->351, Respiratory-chain NADH dehydrogenase, 49 Kd subunit (PF00346) 622->892	sp|Q9TC96.1|NDUS2_NEPOL RecName: Full=NADH dehydrogenase [ubiqui... 530 e-179	ORTHOMCL11751	MYFLTEYYELYFYSFFILLNAYTEKNYGYECGFDPFSDARNPFHVKFYLISIIFIIFDVEVLFMNGKKGHWNGNSVVCFYIAINIVTLTPYKNYMDNLWSYYRGISTGIVGLDNKLYSIPAMETKRAFLFSNINYELTRYFGFGMPANDKMLSIVLLYIETMSVLIAVAFVVGFIVLWSITKFNSNVNPVAYHFSKKVEAFLDTIFALLPTVLISYLLIPALGFIFQLEYDENFLETLFNVYIIGHQWYWTYEIDTKLGTDILVNLFDANFNFPVLQFDSYMIQDSEKNRLLNVDKCLVLPNGHNICFYITSHDVIHAWAVPQLGIKIDALPGRLMRFVLYSSIEGVYYGLPTANGWNPKYVRKELILIWDPTSPINISYKDFINSYNDELKEVGFEVT…
Naegleria fowleri 986	Nfowleri986_g59.t1	ATP synthase F1 subunit alpha	Complex V, ETC	EC:3.6.3.14		Nfowleri30863_g6506.t1	no hits	no hits	not predictable	0.0728	_	cyto	5		Chre76602	NP_001001937 ATP synthase, H+ transporting, mitochondrial F1 complex, alpha subunit precursor	NP_031531 ATP synthase, H+ transporting, mitochondrial F1 complex, alpha subunit, isoform 1	12_10516_Y*_ATP_synthase_F1,__subunit_family_protein_(Atp1)	YBL099W Alpha subunit of the F1 sector of mitochondrial F1F0 ATP synthase, which is a large, evolutionarily conserved enzyme complex required for ATP synthesis					ATP synthase alpha/beta family, nucleotide-binding domain (PF00006) 145->383	sp|Q2GER5.1|ATPA_NEOSM RecName: Full=ATP synthase subunit alpha;... 441 e-147	ORTHOMCL11764	MSYLNTLEKFSVGKIKSIQDNVIIATGLENVFVGEVVKFKSQESNLLGQVLNLEKNQVRIVMINGNQGNLKSNDLVYRTYKDVKTKAGYGVLGRVVSPLGECYNEEDFDEFTYLFNDISLIEEVSVEIPAPGIIEREPVRVPFLTGINVVDCLIPVGCGQRELIIGDQNTGKTSLAISTVLNQRLVNNVIHKKWRNLENEVKIDRHSNFITCIYVTVGTRRSEGSRIKKTLEKMGALNYTSIVFSHADQAAALQFIAPYAGCAIGEWFRDRGYRAIVIYDDLSQHAVAYRQMSLLLKRPPGREAYPGDVFYVHSRLLERAAQLHRNKGAGSLTALPVIETKGGDISAYIPTNVISITDGQIFLSSQLANQGIRPAVNVGLSVSRVGSSAQYSSVNGISK…
Naegleria fowleri 986	Nfowleri986_g5729.t2	mitochondrial carrier protein	MCF		5 predicted TMs	Nfowleri30863_g4062.t2, t1	NfowleriV212_g4116.t1, t2, t3	jgi|Naegr1|29180|e_gw1.1.390.1	MNSSSATTADALTSAATTTATTRTPTTIAVATINNHNHSQQQQQQAIRL	0.4008	_	mito	5	gi|18422718|ref|NP_568670.1| BOU (A BOUT DE SOUFFLE); binding [Arabidopsis thaliana]	Chre188977		NP_065266 carnitine/acylcarnitine translocase	439_27752_Y_mitochondrial_carrier_protein	YBR104W Mitochondrial protein, putative inner membrane transporter with a role in oleate metabolism and glutamate biosynthesis; member of the mitochondrial carrier (MCF) family; has similarity with Ymc1p					Mitochondrial carrier protein (PF00153) 47->109, Mitochondrial carrier protein (PF00153) 119->209, Mitochondrial carrier protein (PF00153) 219->309	sp|Q54W11.1|MCFL_DICDI RecName: Full=Mitochondrial substrate car... 189 3e-56	ORTHOMCL1329	MNSSSATTADALTSAATTTATTRTPTTIAVATINNHNHSQQQQQQAIRLQTEGYHGKFSGPIDCLVQTAKKEGLPGLYKGALVPLFGWSVMDSVLLGTVTYVRKFIKENLHRDQPNYQLTIMDHSIAGFFGGMACSFVANPIEQIKSRLQVQYNWDASTQRYKGPFDCMKQLWRNHGIVGFYTGMSGTLWFRSFCSIYIGSYEYFKLKLANWNSSLPSSVINFIAGGSAATVMWICCFPADTVKNRIMSQPDVPKAELKYKGLIDCVKKIYLEEGGMKGFYRGFVPCLLRSFPTNGASFLAWELAMKWLP
Naegleria fowleri 986	Nfowleri986_g10962.t2	predicted protein			1 predicted TM, LGT?	Nfowleri30863_g3053.t1	NfowleriV212_g1189.t1, t2	jgi|Naegr1|68286|fgeneshNG_pg.scaffold_27000165	n/a		_	E.R._mito	5	gi|15221044|ref|NP_175237.1| dihydrolipoamide dehydrogenase 1, mitochondrial / lipoamide dehydrogenase 1 (MTLPD1) [Arabidopsis thaliana]		NP_653305 apoptosis-inducing factor like isoform 1	NP_780387 apoptosis-inducing factor like	52_11064_Y*_dihydrolipoamide_dehydrogenase_family_protein					TVAG_049830 disulfide oxidoreductase, putative	Pyridine nucleotide-disulphide oxidoreductase (PF00070) 7->86, Pyridine nucleotide-disulphide oxidoreductase (PF07992) 108->144, Pyridine nucleotide-disulphide oxidoreductase, dimerisation domain (PF02852) 192->292, Rhodanese-like domain (PF00581) 324->405	sp|Q49WB0.1|CDR_STAS1 RecName: Full=Coenzyme A disulfide reducta... 152 9e-40	ORTHOMCL1601	HVKPEKRCVIIGAGFIGCEVAEAITHAGVKVSIIELLDQVMPPMDKEMVAPLQNDYRSNGVDLLLKEKCVKFSEGENGTVNVHLESGKVVNADFVLLSVGVKPENKLAVESGLKVGPRGGIVVNEHCQTSDPDIYACGDNTEIEDFVLKNRTQVPLAGIANRQGRICVNHIFGKAPDSFRGAQGTSIMGGFNYTVASTGASEKSLQRAGYTSYDKVYTPINDHAGYYPGAKRMIIKLIFDTSKERYGKILGCQIVGEHNGIANRINAVAMAIQAGMTVFDLEESELAYSPQYGSAKDPVNMIGFIAAGVLRGEQRMVQIPQVLANRSNYYLVDVRTPREWQSGHFEDAVHIPIDELRNRLSELPKDKTIVTYCRIGMRGYMAQRILNEHGFDNALNLAG…
Naegleria fowleri 986	Nfowleri986_g8161.t1	Mitochondrial ATP-dependent protease	DNA replication and/or gene expression	EC:3.4.21.-		Nfowleri30863_g10854.t1, t2	NfowleriV212_g9227.t1	jgi|Naegr1|36519|estExt_gwp_gw1.C_210093	MKRFTSISRQPGGLLMGSSNPNVIPKRPFKTVLCGIHQPMMTIHSNSRS	0.8948	M	mito	5	gi|79522090|ref|NP_568490.2| LON_ARA_ARA (Lon protease homolog gene); ATP binding / ATP-dependent peptidase/ serine-type peptidase [Arabidopsis thaliana]	Chre118858	NP_004784 mitochondrial lon peptidase 1	NP_083058 protease, serine, 15		YBL022C Mitochondrial ATP-dependent protease involved in intramitochondrial proteolysis; involved in degradation of misfolded proteins in mitochondria; required for bigenesis and maintenance of mitochondria					ATP-dependent protease La (LON) domain (PF02190) 237->436, ATPase family associated with various cellular activities (AAA) (PF00004) 591->727, Lon protease (S16) C-terminal proteolytic domain (PF05362) 819->865, Lon protease (S16) C-terminal proteolytic domain (PF05362) 897->1050	sp|Q6ME13.1|LON_PARUW RecName: Full=Lon protease; AltName: Full=... 751 0.0	ORTHOMCL2586	MKRFTSISRQPGGLLMGSSNPNVIPKRPFKTVLCGIHQPMMTIHSNSRSNSNSLSSSTHVLHSKFNSHTTLLKTLHPESSNLLLKQTFSTTFHVSNNEGNNDDNDSHRNKTKKPGKSKQEDRHSEKEDKTSEINRRFDDYEASSKKKKDDKTSKKPHEEETKAPSSDSSTNEDVIDDDAEHEKEIEKLFENEMEQENKEVVHPEQHSSHQTNKSLQPVKPAEQSIASFFATPTPPMVEVVPLYKKPAFPGTIIPIFITDMKFIQSMLESGFHEKLVGLFLVKDPVKRDQLQNITSIKDIEQVGTLAKVTRVVPARGGASVVFAAIRRIKITGSVPEAKRVSAKIEELPTKKVDKNDLSVKAHVMEIFQQIKEFLSRLDPVQREQLNMILEQLDHTDPAE…
Naegleria fowleri 986	Nfowleri986_g8161.t2	Mitochondrial ATP-dependent protease	DNA replication and/or gene expression	EC:3.4.21.-		Nfowleri30863_g10854.t1, t2	NfowleriV212_g9227.t1	jgi|Naegr1|36519|estExt_gwp_gw1.C_210093	MMTIHSNSRS	0.5055	M	nucl	5	gi|79522090|ref|NP_568490.2| LON_ARA_ARA (Lon protease homolog gene); ATP binding / ATP-dependent peptidase/ serine-type peptidase [Arabidopsis thaliana]	Chre118858	NP_004784 mitochondrial lon peptidase 1	NP_083058 protease, serine, 15		YBL022C Mitochondrial ATP-dependent protease involved in intramitochondrial proteolysis; involved in degradation of misfolded proteins in mitochondria; required for bigenesis and maintenance of mitochondria					ATP-dependent protease La (LON) domain (PF02190) 198->397, ATPase family associated with various cellular activities (AAA) (PF00004) 552->688, Lon protease (S16) C-terminal proteolytic domain (PF05362) 780->826, Lon protease (S16) C-terminal proteolytic domain (PF05362) 858->1011	sp|Q6ME13.1|LON_PARUW RecName: Full=Lon protease; AltName: Full=... 752 0.0	ORTHOMCL2586	MMTIHSNSRSNSNSLSSSTHVLHSKFNSHTTLLKTLHPESSNLLLKQTFSTTFHVSNNEGNNDDNDSHRNKTKKPGKSKQEDRHSEKEDKTSEINRRFDDYEASSKKKKDDKTSKKPHEEETKAPSSDSSTNEDVIDDDAEHEKEIEKLFENEMEQENKEVVHPEQHSSHQTNKSLQPVKPAEQSIASFFATPTPPMVEVVPLYKKPAFPGTIIPIFITDMKFIQSMLESGFHEKLVGLFLVKDPVKRDQLQNITSIKDIEQVGTLAKVTRVVPARGGASVVFAAIRRIKITGSVPEAKRVSAKIEELPTKKVDKNDLSVKAHVMEIFQQIKEFLSRLDPVQREQLNMILEQLDHTDPAELSDIAAILSSHDPDKLQDVLQTQDIRERLVKSLEILKAE…
Naegleria fowleri 986	Nfowleri986_g102.t1	mitochondrial ribosomal protein L3	Translation			Nfowleri30863_g3312.t4, t1, t2	NfowleriV212_g4771.t1	jgi|Naegr1|2751|gw1.1.302.1	MKQARLFSRSCSSL	0.7714	M	mito	5	gi|18401521|ref|NP_566579.1| RPL3P (ribosomal protein large subunit 3P); structural constituent of ribosome [Arabidopsis thaliana]		NP_009139 mitochondrial ribosomal protein L3	NP_444389 mitochondrial ribosomal protein L3	129_19743_N*_ribosomal_protein_L3	YGR220C Mitochondrial ribosomal protein of the large subunit					Ribosomal protein L3 (PF00297) 184->364	sp|Q9A8V3.2|RL3_CAUCR RecName: Full=50S ribosomal protein L3 [Ca... 216 9e-65	ORTHOMCL2653	MKQARLFSRSCSSLLANGPTTTTALSGVTAATITPSTAIISSILSHHSESSFLISSSNTTNSVQTRNIKQRKFKNVYQNPFEMVEEYKKNQGNVQSLMDAPDYTGVMLYDSLLEFNLKRYEEAKNKGVIPGEELLQEEPLHQGWVNFMKAAKPKEGEYQPGKSIRTGAIGLKLGMIPFWDSYHSFVPLTVIHIPKCQVVQVKTKEKDGYTAVQLGAGPMSAKKLTKPLLGHCQKAGVEPMHVFMEARVTEDAILPVGFEITARHFMPGQYIDITGRTKGKGFAGVMKKWGFAGQPASHGVSVVHRSLGSTGTMINKVFKGKKMAGRMGGEQATQLNYYVYMVDVENNCIYVKGSVPGGKGSYLYLCDARRKTLPASPPFPSFIPPEGEDFSTMTKEQLF…
Naegleria fowleri 986	Nfowleri986_g57.t2	cytochrome b	Complex III, ETC		11 predicted TMs	Nfowleri30863_g5968.t1, t2, t3	no hits	no hits	not predictable	0.1068	_	plas	5		COB	NP_536855 cytochrome b	NP_904340 cytochrome b	6_06710_Y*_NADH:ubiquinone_oxidoreductase_75-kDa_subunit_(Nad11),_mitochondrial_precursor,_putative_(NUAM/NDUFS1/NuoG)	Q0105 Cytochrome b, mitochondrially encoded subunit of the ubiquinol-cytochrome c reductase complex which includes Cobp, Rip1p, Cyt1p, Cor1p, Qcr2p, Qcr6p, Qcr7p, Qcr8p, Qcr9p, and Qcr10p					NADH-ubiquinone oxidoreductase-G iron-sulfur binding region (PF10588) 37->73, Molybdopterin oxidoreductase (PF00384) 232->285, Cytochrome c oxidase subunit III (PF00510) 405->504, Cytochrome b(N-terminal)/b6/petB (PF13631) 546->686, Cytochrome b(C-terminal)/b6/petD (PF00032) 696->726, ATP synthase (PF00231) 751->826	sp|P48875.1|CYB_CHOCR RecName: Full=Cytochrome b; AltName: Full=... 219 5e-62	ORTHOMCL2732	MCLVELNNGIKPVVACATSISSSIEIVLDSLLVKRARENVLEFLLINHPLDCPICDQGGECDLQDQTLMFGSDRDSELSGNIVDLCPVGALTSKPFAFTARPWDLKSIESIDVLDSLNSSIRIDIKGNRIFRILPRSNEYINEDWISDITRFSYESLQSFRIKYPYLSLANSFSELLIDNLFVRYFETGMNSLLSSSSVKDSEFGYFYKTNKIAKGVFSFYHGYYLPEMESFTVKYNYLFLPSHTFFESEDLYVNIFGDVQSSNQVLDPSEKEQVRSDFYIIKNIFSILLCNVDKRSGYSFISLDYILNELVFYYLSYYVSIFDVMPTSTVRKTVAYVNNDYLKFFFKKNSILNLDVSMIVFLSLFFCVLYLHHFAWAGKAALATFFIMLVPIYYWILE…
Naegleria fowleri 986	Nfowleri986_g57.t1	cytochrome b	Complex III, ETC		11 predicted TMs	Nfowleri30863_g5968.t1, t2, t3	no hits	no hits	not predictable	0.1068	_	plas	5		COB	NP_536855 cytochrome b	NP_904340 cytochrome b	6_06710_Y*_NADH:ubiquinone_oxidoreductase_75-kDa_subunit_(Nad11),_mitochondrial_precursor,_putative_(NUAM/NDUFS1/NuoG)	Q0105 Cytochrome b, mitochondrially encoded subunit of the ubiquinol-cytochrome c reductase complex which includes Cobp, Rip1p, Cyt1p, Cor1p, Qcr2p, Qcr6p, Qcr7p, Qcr8p, Qcr9p, and Qcr10p					NADH-ubiquinone oxidoreductase-G iron-sulfur binding region (PF10588) 37->73, Cytochrome c oxidase subunit III (PF00510) 322->422, Cytochrome b(N-terminal)/b6/petB (PF13631) 464->604, Cytochrome b(C-terminal)/b6/petD (PF00032) 614->644, ATP synthase (PF00231) 669->744	sp|P48875.1|CYB_CHOCR RecName: Full=Cytochrome b; AltName: Full=... 218 7e-62	ORTHOMCL2732	MCLVELNNGIKPVVACATSISSSIEIVLDSLLVKRARENVLEFLLINHPLDCPICDQGGECDLQDQTLMFGSDRDSELSGNIVDLCPVGALTSKPFAFTARPWDLKSIESIDVLDSLNSSIRIDIKGNRIFRILPRSNEYINEDWISDITRFSYESLQSFRIKYPYLSLANSFSELLIDNLFVRYFETGMNSLLSSSSVKDSEFGYFYKTNKIAKGVFSFYHGYYLPEMESFTVKYNYLFLPSHTFFESEDLYVNIFGDVQSSNQVLDPSEKEQVSMIVFLSLFFCVLYLHHFAWAGKAALATFFIMLVPIYYWILELHYDSVYLGGTLAPLGVELVSWDAYPLWGCFVLLASGWACNQAYYAARGGSSTVFYLWSVYGIALGVIFVLFIQLSEYVSTN…
Naegleria fowleri 986	Nfowleri986_g8187.t1	Acetylornithine aminotransferase, mitochondrial	Amino acid metabolism	EC:2.6.1.11		Nfowleri30863_g6226.t1	NfowleriV212_g9708.t1, t2	jgi|Naegr1|82452|estExt_fgeneshNG_kg.C_40014	MKKVFSQSSQLIKQKAASSCVASRSFSTLASTQ	0.9877	M	mito	5	gi|18420498|ref|NP_568064.1| AGT2 (ALANINE:GLYOXYLATE AMINOTRANSFERASE 2); alanine-glyoxylate transaminase [Arabidopsis thaliana]		NP_114106 alanine-glyoxylate aminotransferase 2 precursor	NP_001027021 alanine-glyoxylate aminotransferase 2	399_17690_N_ornithine_aminotransferase_family_protein	YOL140W Acetylornithine aminotransferase, catalyzes the fourth step in the biosynthesis of the arginine precursor ornithine					Aminotransferase class-III (PF00202) 78->415	sp|Q940M2.1|AGT21_ARATH RecName: Full=Alanine--glyoxylate aminot... 524 0.0	ORTHOMCL2865	MKKVFSQSSQLIKQKAASSCVASRSFSTLASTQSAPNLPPFDYKPQPYTGPSFEEVERLRKTYLSPGLLTYYQKPVMIVEGKKQYVFDEKGKRYLDFFGGIVTISVGHCHEEIVKAGTEQMKKLMHTTNIYYNPEIAQFGKELADKMPGNLKVTYFVNSGSEANDLALLMARLYTKNHDILALRNCYHGMSYGTMGVTSLSTWKFPVPQGEGVKHVLTPNLYRGPYKRDDPKAAEKYHWDVKNVIEQCTPGVIAGWISEPIQGVGGTVDMPEGYLKLVYETVRKHGGVCIADEVQTGFGRTGTHYWGFQTEGVMPDIVTMAKGIGNGTPLAAVVTTPEIAKTVAQKIHFNTYGGNPVSSAIGRAVLRVIDKENLQKNSLDMGNLLLDGFRKLQQKYPII…
Naegleria fowleri 986	Nfowleri986_g2664.t1	mitochondrial carrier protein	MCF		6 predicted TMs, very long TS	Nfowleri30863_g7345.t1	NfowleriV212_g3547.t1, t2	jgi|Naegr1|80483|estExt_fgeneshNG_pg.C_370093	MMNETHSTATTTTTTFISAAATTTTSSSTTTTAVATTLHMKEWIAGCFGGVTQILSGHPLDTIKVKIQTATKLQSLSPMSLLKEIVQTKGIRGLYRG	0.5231	_	mito	5	gi|18422718|ref|NP_568670.1| BOU (A BOUT DE SOUFFLE); binding [Arabidopsis thaliana]	Chre188977	NP_000378 carnitine/acylcarnitine translocase	NP_851845 solute carrier family 25, member 29		YPR058W Mitochondrial protein, putative inner membrane transporter with a role in oleate metabolism and glutamate biosynthesis; member of the mitochondrial carrier (MCF) family; has similarity with Ymc2p					Mitochondrial carrier protein (PF00153) 40->126, Mitochondrial carrier protein (PF00153) 133->248, Mitochondrial carrier protein (PF00153) 260->369	sp|Q54FE6.1|MCFS_DICDI RecName: Full=Mitochondrial substrate car... 151 4e-41	ORTHOMCL2948	MMNETHSTATTTTTTFISAAATTTTSSSTTTTAVATTLHMKEWIAGCFGGVTQILSGHPLDTIKVKIQTATKLQSLSPMSLLKEIVQTKGIRGLYRGATSPLVGACILNSVEFGVYNECKEWFSKRHVKEGPLSLYKIAIAGALSGVVGSLVTTPTEYLKCNLQVESNMNHKFNGPFDLMRHLYKQQLQSLNSSSLNSSHFVVKYMHRMRSYLRFYKSINRGFAITTLRESGLALYFGSYEATMRFLQFMTIRNNTSPQKPPTWHSLIGGGIGGLVFWTVMFPVDMIKTRIQIDSIQNNLTLTTPTSGHHQHHHGSQHFVSTWEMMKRIYSEQGTSGFYSGYKSAILRAIIVNAAVFATYEQVKHFMREK
Naegleria fowleri 986	Nfowleri986_g5687.t1	Glu/Leu/Phe/Val dehydrogenase, mitochondrial	Amino acid metabolism			Nfowleri30863_g6847.t1	NfowleriV212_g4162.t1, t2	jgi|Naegr1|37816|estExt_Genewise1.C_50272	MLKNAASKLLLHNRSSSASVAKRCFSTSAFRS	0.9051	M	mito	5	gi|15228667|ref|NP_187041.1| glutamate dehydrogenase, putative [Arabidopsis thaliana]	Chre82916	NP_005262 glutamate dehydrogenase 1	NP_032159 glutamate dehydrogenase 1	35_17678_Y*_Glu/Leu/Phe/Val_dehydrogenase_family_protein_(glutamate_dehydrogenase)						Glu/Leu/Phe/Val dehydrogenase, dimerisation domain (PF02812) 89->205, Glutamate/Leucine/Phenylalanine/Valine dehydrogenase (PF00208) 226->418	sp|Q54KB7.1|DHE3_DICDI RecName: Full=Glutamate dehydrogenase, mi... 486 e-166	ORTHOMCL3883	MLKNAASKLLLHNRSSSASVAKRCFSTSAFRSSASEETNEPKFLEQVELYFDKAANSTLHEPGLLQFIKEVDSVYEFIIPHERIDKNGKKVVETIRAYRAQHSHHRLPTKGGIRYDKMVNRNEVMALASLMTFKCACVDVPFGGAKGGICIDPSAHTVEEIERVTRRFAAELIQRGVIGPAIDVPAPDYGTGPREMSWIAHTYQTFHPNDINAFGVVTGKPVSQNGIRGRAEATGLGVFYSVREACSDADLMKSVGLKTGIEGKRVVVQGLGNVGYHAAKFFEENGAIIVGIGERDGAVYDPNGLDVTDVKTYVQAKKTILGYPRCKTVIENATQILECDCDILIPAALEGQISLKNAHKIQAKIIAEGANGPTTPGASEILEKQGVIIIPDLFCNAGG…
Naegleria fowleri 986	Nfowleri986_g6578.t1	predicted protein			Acetyl-CoA acetyltransferase	Nfowleri30863_g3267.t1	NfowleriV212_g12340.t1	jgi|Naegr1|82823|estExt_fgeneshNG_kg.C_750005	not predictable	0.0728	_	cyto	5		Chre138637	NP_001598 acetyl-Coenzyme A acyltransferase 1	NP_570934 acetyl-Coenzyme A acyltransferase 1	81_15252_N_acetyl-CoA_acyltransferases_family_protein			Genbank|GL50803_3287 | organism=Giardia_Assemblage_A_isolate_WB | product=Acetyl-CoA acetyltransferase | location=GLCHR05:2339544-2340779(+) | length=411			Thiolase, N-terminal domain (PF00108) 16->273, Thiolase, C-terminal domain (PF02803) 282->403	sp|O53871.1|Y0859_MYCTU RecName: Full=Putative acyltransferase R... 303 3e-97	ORTHOMCL4396	MLNMNETAGSSSTCGRDVYIVDCVRTPIGLGRSSGSLNGIHPVTLLSMVLDNVTSRCNVNKAEVEDVVCGVVTPVKEQGANIPRLALLKAGYPVNVPGVQLNRMCGSSQQAVHFAAQAIASGDMDMVVACGVEMMSVVPMGSDCDPELFQVTTNPKEPKFAPFPHKLLHQGVSAELIAEHYKISKKEIDEFSVESHRKAFEATKKGVFNSQILPIKVNKGDKEFWLKADEGIRYPVDVEKMSQLKPVFKRDGVISAANASQISDGAAAVLLCSGEKAKQLGLKPRARIVSRVVVGCDPVMMLDGVIPATRKVLEKSGLSISDIDVFEVNEAFASVVLSWKKTFNVPDSKLNPNGGAIAHGHPLGATGAILMTKLVNELERSGKRYGLQTMCIGHGAATA…
Naegleria fowleri 986	Nfowleri986_g10150.t1	cytochrome c	Complex III, ETC			Nfowleri30863_g8277.t1, Nfowleri30863_g3678.t1	NfowleriV212_g2522.t1, NfowleriV212_g12123.t1	jgi|Naegr1|77897|estExt_fgeneshNG_pg.C_20142	not predictable	0.1876	_	mito	5	gi|15219956|ref|NP_173697.1| ATCYTC-A/CYTC-1 (CYTOCHROME C-1); electron carrier [Arabidopsis thaliana]	Chre176233	NP_061820 cytochrome c		147_04449_Y_cytochrome_c_family_protein	YJR048W Cytochrome c, isoform 1; electron carrier of the mitochondrial intermembrane space that transfers electrons from ubiquinone-cytochrome c oxidoreductase to cytochrome c oxidase during cellular respiration					Cytochrome c (PF00034) 9->106	sp|P00051.1|CYC_CUCMA RecName: Full=Cytochrome c [Cucurbita maxima] 162 7e-51	ORTHOMCL5242	MSEIPQGNAAKGEKIFKARCAQCHTINKGGAHKVGPNLYGLWGRKSGMAEGYAYSAANKEKGVVWNEQTLFDYLLDPKKYIPGTKMVFAGLKKPGERADLIEYMKQASQE
Naegleria fowleri 986	Nfowleri986_g4774.t1	mitochondrial carrier protein	MCF		4 predicted TMs	Nfowleri30863_g2043.t1	NfowleriV212_g3112.t1	jgi|Naegr1|76811|fgeneshNG_pg.scaffold_475000002	not predictable	0.154	_	cyto	5		Chre191516	NP_003553 solute carrier family 25 (mitochondrial carrier; oxoglutarate carrier), member 11	NP_077173 solute carrier family 25 (mitochondrial carrier oxoglutarate carrier), member 11	557_18472_Y_mitochondrial_carrier_protein_(2-oxoglutarate/malate_translocator)	YLR348C Mitochondrial dicarboxylate carrier, integral membrane protein, catalyzes a dicarboxylate-phosphate exchange across the inner mitochondrial membrane, transports cytoplasmic dicarboxylates into the mitochondrial matrix					Mitochondrial carrier protein (PF00153) 6->98, Mitochondrial carrier protein (PF00153) 116->201, Mitochondrial carrier protein (PF00153) 211->290	sp|Q02978.3|M2OM_HUMAN RecName: Full=Mitochondrial 2-oxoglutarat... 221 2e-68	ORTHOMCL5305	MSAQKQLSTGQNFIFGGLSGCLATVVIQPTDFLKTRMQLLGEGKGAAQPNFVKVAMEIAQKEGITTFYRGLTAALFRQITYTTTRLGVFNTLIDYFTTTKTITDESGKTKVITVQPNFAAKLGCGMVGGAIGAVVGNPADLSLVRMTSGRYGYKNVFDALIQVSKNEGVFTLWRGCSPTVVRAIVLNAAQLGVYAQAKQSLLSFGIIKNDGMGLHVTASLIAGYVCTVVSLPIDLTKTRLQSMQQGKSQVYNGALDVLTKTIKAEGVMSLWKGFWPYFARLGPQVCYQFSL
Naegleria fowleri 986	Nfowleri986_g8738.t1	electron transferring flavoprotein beta-subunit, mitochondrial	oxydation/reduction			Nfowleri30863_g2108.t1	NfowleriV212_g3594.t1	jgi|Naegr1|75058|fgeneshNG_pg.scaffold_76000067	MKILVGLKRVIDYSVSVR	0.88	_	cyto	5	gi|15239866|ref|NP_199156.1| ETFBETA; electron carrier [Arabidopsis thaliana]		NP_001976 electron-transfer-flavoprotein, beta polypeptide isoform 1	NP_080971 electron transferring flavoprotein, beta polypeptide	133_09916_Y_electron_transfer_flavoprotein,_-subunit-containing_protein	YGR207C Protein that interacts with frataxin (Yfh1p); homolog of mammalian electron transfer flavoprotein complex subunit ETF-beta; the authentic, non-tagged protein is detected in highly purified mitochondria in high-throughput studies					Electron transfer flavoprotein domain (PF01012) 26->194	sp|P38117.3|ETFB_HUMAN RecName: Full=Electron transfer flavoprot... 215 2e-67	ORTHOMCL5429	MKILVGLKRVIDYSVSVRVNKQLNGVVTQQVKHSMNPFDDIALEEGIRIKEKFSSPKLISVSIGNDQCQEVLRQALAKGCDEAIHVKTDFDSGEVQQWVSPLQVAHILRRIVEENKIDLVLLGKQSIDSDNGHVAQLLASMLGAPQATFISKLLPSDAEAKQIEIEREVDGGLERLMLSGLPAVVSCDLRLNEPRFANLKAIIQAKKKPLTTLNFADLVKGTEFEQSQLEYVKVTEPKTKTGSCVFVENAQQLVDKLRNEAKVL
Naegleria fowleri 986	Nfowleri986_g6991.t1	Acyl-CoA dehydrogenase, mitochondrial	Lipid metabolism	EC:1.3.8.5	merged proteins?	Nfowleri30863_g1325.t1, t2, t3	NfowleriV212_g2762.t1, t2	jgi|Naegr1|56367|estExt_fgeneshHS_kg.C_700002	MLSRSGGRYSLLMVSSSNRCLTHNINNNNKFIASAISKSLQQRS	0.9844	M	mito	5	gi|15230664|ref|NP_190116.1| IVD (ISOVALERYL-COA-DEHYDROGENASE) [Arabidopsis thaliana]	Chre128289	NP_001600 acyl-Coenzyme A dehydrogenase, short/branched chain precursor	NP_080102 acyl-Coenzyme A dehydrogenase, short/branched chain	409_17625_N*_acyl-CoA_dehydrogenase,_middle-domain-containing_protein_(isovaleryl-CoA_dehydrogenase_[Brucella_suis_1330])						Acyl-CoA dehydrogenase, N-terminal domain (PF02771) 54->165, Acyl-CoA dehydrogenase, middle domain (PF02770) 170->222, Acyl-CoA dehydrogenase, C-terminal domain (PF00441) 278->378	sp|Q54RR5.1|ACDSB_DICDI RecName: Full=Probable short/branched ch... 373 e-120	ORTHOMCL603	MLSRSGGRYSLLMVSSSNRCLTHNINNNNKFIASAISKSLQQRSMSKSPLFDFTEDEIMMKNLVQDFVKHNMPWDLVHKMDVESKLDPTLKDRLFEAGLLGIEISEEYGGSGQSFTSSIIAIEELAKADPAISVIVDVQNTLVNNLISNFGTKQQKEKYLPLLASKGLGSFCLSESSSGSDAFSLKTRADAKSDGSYVLNGTKCWITSSQEASFYIVMANTDFSKGYKGITAFLVDRENPGLKIGKKEDKLGIRASSTCEVILEDCVVGPESILGGVGKGYKLAIETLNEGRIGIASQMVGLAQGVFDYTIPYLKSRKQFNTAIADFQGMEFQYARAAVEIEAARLMVYNAARMKEAGQNFTKQAAMAKYYSSEEEQNCKVHHNRSSMTSQLYNREKQH…
Naegleria fowleri 986	Nfowleri986_g6991.t2	Acyl-CoA dehydrogenase, mitochondrial	Lipid metabolism	EC:1.3.8.5		Nfowleri30863_g1325.t1, t2, t3	NfowleriV212_g2762.t1, t2	jgi|Naegr1|56367|estExt_fgeneshHS_kg.C_700002	MLSRSGGRYSLLMVSSSNRCLTHNINNNNKFIASAISKSLQQRS	0.9837	M	mito	5	gi|15230664|ref|NP_190116.1| IVD (ISOVALERYL-COA-DEHYDROGENASE) [Arabidopsis thaliana]	Chre128289	NP_001600 acyl-Coenzyme A dehydrogenase, short/branched chain precursor	NP_080102 acyl-Coenzyme A dehydrogenase, short/branched chain	409_17625_N*_acyl-CoA_dehydrogenase,_middle-domain-containing_protein_(isovaleryl-CoA_dehydrogenase_[Brucella_suis_1330])						Acyl-CoA dehydrogenase, N-terminal domain (PF02771) 54->165, Acyl-CoA dehydrogenase, middle domain (PF02770) 170->222, Acyl-CoA dehydrogenase, C-terminal domain (PF00441) 278->425	sp|Q54RR5.1|ACDSB_DICDI RecName: Full=Probable short/branched ch... 445 e-152	ORTHOMCL603	MLSRSGGRYSLLMVSSSNRCLTHNINNNNKFIASAISKSLQQRSMSKSPLFDFTEDEIMMKNLVQDFVKHNMPWDLVHKMDVESKLDPTLKDRLFEAGLLGIEISEEYGGSGQSFTSSIIAIEELAKADPAISVIVDVQNTLVNNLISNFGTKQQKEKYLPLLASKGLGSFCLSESSSGSDAFSLKTRADAKSDGSYVLNGTKCWITSSQEASFYIVMANTDFSKGYKGITAFLVDRENPGLKIGKKEDKLGIRASSTCEVILEDCVVGPESILGGVGKGYKLAIETLNEGRIGIASQMVGLAQGVFDYTIPYLKSRKQFNTAIADFQGMEFQYARAAVEIEAARLMVYNAARMKEAGQNFTKQAAMAKYYSSEVAGNVATKCIEWLGGVGFTKEFCAE…
Naegleria fowleri 986	Nfowleri986_g6991.t3	Acyl-CoA dehydrogenase	Lipid metabolism	EC:1.3.8.5	merged proteins?	Nfowleri30863_g1325.t1, t2, t3	NfowleriV212_g2762.t1, t2	jgi|Naegr1|56367|estExt_fgeneshHS_kg.C_700002	not predictable	0.0513	_	nucl	5	gi|15230664|ref|NP_190116.1| IVD (ISOVALERYL-COA-DEHYDROGENASE) [Arabidopsis thaliana]	Chre128289	NP_001600 acyl-Coenzyme A dehydrogenase, short/branched chain precursor	NP_080102 acyl-Coenzyme A dehydrogenase, short/branched chain	409_17625_N*_acyl-CoA_dehydrogenase,_middle-domain-containing_protein_(isovaleryl-CoA_dehydrogenase_[Brucella_suis_1330])						Acyl-CoA dehydrogenase, N-terminal domain (PF02771) 10->121, Acyl-CoA dehydrogenase, middle domain (PF02770) 126->178, Acyl-CoA dehydrogenase, C-terminal domain (PF00441) 234->334	sp|Q54RR5.1|ACDSB_DICDI RecName: Full=Probable short/branched ch... 371 e-120	ORTHOMCL603	MSKSPLFDFTEDEIMMKNLVQDFVKHNMPWDLVHKMDVESKLDPTLKDRLFEAGLLGIEISEEYGGSGQSFTSSIIAIEELAKADPAISVIVDVQNTLVNNLISNFGTKQQKEKYLPLLASKGLGSFCLSESSSGSDAFSLKTRADAKSDGSYVLNGTKCWITSSQEASFYIVMANTDFSKGYKGITAFLVDRENPGLKIGKKEDKLGIRASSTCEVILEDCVVGPESILGGVGKGYKLAIETLNEGRIGIASQMVGLAQGVFDYTIPYLKSRKQFNTAIADFQGMEFQYARAAVEIEAARLMVYNAARMKEAGQNFTKQAAMAKYYSSEEEQNCKVHHNRSSMTSQLYNREKQHHSRRKGSLPSSTASGDEEFESSSPHDASSNESSPLPTPASRQGI…
Naegleria fowleri 986	Nfowleri986_g4014.t1	acyl-Coenzyme A dehydrogenase family member, mitochondrial				Nfowleri30863_g6533.t1	NfowleriV212_g9045.t1	jgi|Naegr1|69325|fgeneshNG_pg.scaffold_33000166	MLKQQSTLFNLARGNLKCLKQSSSSSSSTSLQFLKSANLPSGQQRFLSTSNQEL	0.9391	M	mito	5	gi|15230664|ref|NP_190116.1| IVD (ISOVALERYL-COA-DEHYDROGENASE) [Arabidopsis thaliana]	Chre128289	NP_055199 acyl-Coenzyme A dehydrogenase family, member 8	NP_080138 acyl-Coenzyme A dehydrogenase family, member 8	70_20808_N_acyl-CoA_dehydrogenase,_C-terminal-domain-containing_protein						Acyl-CoA dehydrogenase, N-terminal domain (PF02771) 64->176, Acyl-CoA dehydrogenase, middle domain (PF02770) 180->232, Acyl-CoA dehydrogenase, C-terminal domain (PF00441) 296->444	sp|Q54IM8.1|ACAD8_DICDI RecName: Full=Isobutyryl-CoA dehydrogena... 462 e-158	ORTHOMCL6092	MLKQQSTLFNLARGNLKCLKQSSSSSSSTSLQFLKSANLPSGQQRFLSTSNQELITHSEQFNLTPEQLEFQQLAKEFTNKHFQAHIVSEWDRNKTFPVETLREAAQLGFGGIYVSTDYGGTGLSRLDASIIFEQLAKGDVSTTAYLTIHNMCCWMIDQYGTPQQKERYLPALCSMEQFASYCLTEPNSGSDAASLRTRAVQSEDGESFVLNGEKAFISGGGSSDVYLVMARVVSSENQQSSSSDASNITCFIIEKNTPGLSFGKNEVKLGWNTQPTRAVIMDNVRLKKENILGEIGQGFKIAMQGLDGGRINIATCSVGGAQQCMNMAGEYLHTRKQFGKTLSQFQHLQFKLADMATRVHASRLMVRAAAAQLDMEKSSHSTTFCAMAKRFATDECFDV…
Naegleria fowleri 986	Nfowleri986_g3168.t1	Mitochondrial asparaginyl-tRNA synthetase	Protein biosynthesis			Nfowleri30863_g3835.t1	NfowleriV212_g2155.t1	jgi|Naegr1|68452|fgeneshNG_pg.scaffold_28000145	MKRFLSVFCQNMSSSILMTGRTGGSLLSSGRSISRGNTVV	0.9868	M	mito	5		Chre117306	NP_078954 asparaginyl-tRNA synthetase 2 (mitochondrial)(putative)	NP_705819 asparaginyl-tRNA synthetase 2 (mitochondrial)(putative)	55_03027_N*_asparaginyl-tRNA_synthetase_family_protein	YCR024C Mitochondrial asparaginyl-tRNA synthetase					OB-fold nucleic acid binding domain (PF01336) 99->175, tRNA synthetases class II (D, K and N) (PF00152) 203->536	sp|B0JN99.1|SYN_MICAN RecName: Full=Asparagine--tRNA ligase; Alt... 471 e-160	ORTHOMCL6205	MKRFLSVFCQNMSSSILMTGRTGGSLLSSGRSISRGNTVVRSTFWFGTTTRARNGMGFQENGSERMSRSFSMNNQSLMDREIKMRVKEARMEENVDKNVTIEGWVRTSRMQKNLCFIEVNDGSCNSNLQVVFDMTSNNVGSPVISHEELSKIQNGASIRIRGQIIKSPGKGQKTELSNITEIKVLGECPQEQYPLQKKGHTVEFLREISHLRSRTNTGAAVLRVRNSAMMAIHEYFQSQEFIQIHTPILTGSDCEGAGEQFKVISEQHKDFFGENQEVFLTVSGQLEAEIFASSMSRVYTFGPTFRAEDSRTTRHLAEFWMVEMEQAFIGLPELIQHSENMIRHAVRKVLDQCEEDIQFFKKWYKNTLFEDLKKVANNETKFVNITYTDAVELLQKDAI…
Naegleria fowleri 986	Nfowleri986_g7502.t1	Potential mitochondrial carrier protein	MCF		3 predicted TMs	Nfowleri30863_g11141.t1	NfowleriV212_g11159.t1	no hits	not predictable	0.4264	_	cyto	5	gi|15235280|ref|NP_194568.1| AAC3 (ADP/ATP CARRIER 3); ATP:ADP antiporter/ binding [Arabidopsis thaliana]		NP_112581 solute carrier family 25 (mitochondrial carrier; adenine nucleotide translocator), member 31	NP_848473 solute carrier family 25 (mitochondrial carrier; adenine nucleotide translocator), member 31	100_13437_Y_mitochondrial_carrier_protein_(ADP/ATP_carrier_[Nyctotherus_ovalis])	YBR085W Mitochondrial inner membrane ADP/ATP translocator, exchanges cytosolic ADP for mitochondrially synthesized ATP; expressed under anaerobic conditions; similar to Pet9p and Aac1p; has roles in maintenance of viability and in respiration					Mitochondrial carrier protein (PF00153) 131->195, Mitochondrial carrier protein (PF00153) 203->295		ORTHOMCL6584	MNTLTREDILLQAATRFVCYPLSRVQTIQQSGVLGVEGGIFQAVLRVAACKQPSSDGAQKDHDDENDLKHSKQKRLIAALKKINFSSFWKGFDAHILAILIRLSKIAPRIRSAIFSKLNNSTYLPIIFDPLFTYPFEMARVKLASDMSPQNRNVIQVLSKVIDNTGLAGLFRGYHLHILGIALHQVAYFTGYSLLGSIVPVKKDSFMGALVVSNIASTFSSLFTYPIVTVMRRLQLEAAEDEQKTSSQGTIQTVKNIIQNEGITALYSGFPLLVCHSTLAPLTLMFLDMAYDYISKKFK
Naegleria fowleri 986	Nfowleri986_g10558.t1	NADH dehydrogenase [ubiquinone] 1 alpha subcomplex subunit 9, mitochondrial	complex I, ETC		1 predicted TM	Nfowleri30863_g9676.t1	NfowleriV212_g11608.t1	jgi|Naegr1|64898|fgeneshNG_pg.scaffold_12000029	MNIIKSTSHAFSSSSSSSSSLRKASSSSLQQISSIKTNIITKRFGRQKVDTFRQAAGINPHTNYPVATVFGCTGFVGRYIVAALADA	0.9957	M	mito	5	gi|18399328|ref|NP_565469.1| binding / catalytic/ coenzyme binding [Arabidopsis thaliana]	Chre186185	NP_004993 NADH dehydrogenase (ubiquinone) 1 alpha subcomplex, 9, 39kDa	NP_079634 NADH dehydrogenase (ubiquinone) 1 alpha subcomplex, 9	153_07874_X*_hypothetical_protein_TTHERM_00557760_(Complex_I_39-kDa_subunit,_NUEM/NDUFA9>_(NADH:ubiquinone_oxidoreductase_1_subunit_9_(39-kDa)_[Xenopus_tropicalis])						NADH(P)-binding (PF13460) 69->267	sp|Q5BK63.2|NDUA9_RAT RecName: Full=NADH dehydrogenase [ubiquino... 175 5e-49	ORTHOMCL6625	MNIIKSTSHAFSSSSSSSSSLRKASSSSLQQISSIKTNIITKRFGRQKVDTFRQAAGINPHTNYPVATVFGCTGFVGRYIVAALADAGYQVITPFRRSEFEVMNHRVMGDVGQVVAMRFDLKRYDSILDICARSNVVVNCIGRDHKRIFDNVTMYNSNVESAEIISKACKETNVDRFIQMSFLNADKNSESEYWKQKALAEEAAKSNFEQTTIIRSANAYGTEDSFLNLIAKQIRIFPMVPLTQKGLAKVQPVFVGDVAHGVARAVLNSRTIGKIVELAGPRQYTYSELVDIIAKIIDEEPGGKLMIPEFIGSIVGKINEYTWTPGWTSDLPIRMSFDQVLPKEKGENVMRFEDLGMTPVFLHDAALEPLMRWRRKADYFMDVNYKKL
Naegleria fowleri 986	Nfowleri986_g1274.t1	Serine hydroxymethyltransferase, cytosolic	GDC	EC:2.1.2.1		Nfowleri30863_g180.t1	NfowleriV212_g2266.t1	jgi|Naegr1|60699|fgeneshNG_pm.scaffold_29000009	not predictable	0.1746	_	cyto	5		Chre196354	NP_005403 serine hydroxymethyltransferase 2 (mitochondrial)	NP_082506 serine hydroxymethyl transferase 2 (mitochondrial)	45_25797_N_serine_hydroxymethyltransferase_family_protein					TVAG_109540 serine hydroxymethyltransferase, putative	Serine hydroxymethyltransferase (PF00464) 18->401	sp|O23254.1|GLYC4_ARATH RecName: Full=Serine hydroxymethyltransf... 569 0.0	ORTHOMCL7163	MSSSHQANIPKLVGNTPLSEADPELFELIEKEKNRQWKGLELIASENFTSQAVMECLGSCLTNKYSEGQVGARYYGGNEVIDEIEKLCKERALAAFDLSSEEWGVNVQPYSGSPANFAVYTGLLQPHDRIMGLDLPSGGHLTHGYYSGKKKISATSIFFESLPYCVNEQGYIDYDGLEKSAKVFRPKLIICGGSAYPRDWDYARLRKIASDVEAYLMCDMAHYSGLVAAKEHNNPFEFCDVVTSTTHKSLRGPRAGIIFAKKELMPKIDFAVFPGIQGGPHNHQIAAIATQLKQVQTPEYKEYIKQVKANAKTLAKCLIDYGYTLATGGTDNHLVLWNLRPQGITGSKMEKLFDAVSITANKNSIAGDPNALSPYGIRLGTPALTTRGFKEEDFVLVAE…
Naegleria fowleri 986	Nfowleri986_g5975.t1	Mitochondrial elongation factor	Translation			Nfowleri30863_g6430.t1	NfowleriV212_g6893.t1	jgi|Naegr1|60587|fgeneshNG_pm.scaffold_21000007	MKKTLFRQASSSLRSVLSHHQHHPKTTTTQVVLQNRAFSQKLSVN	0.9765	M	mito	5	gi|15225397|ref|NP_182029.1| mitochondrial elongation factor, putative [Arabidopsis thaliana]		NP_079272 G elongation factor, mitochondrial 1	NP_613057 G elongation factor 1	8_07503_X_translation_elongation_factor_G_(GTPase,_Fus_A)	YLR069C Mitochondrial elongation factor involved in translational elongation					Elongation factor Tu GTP binding domain (PF00009) 71->345, Elongation factor Tu domain 2 (PF03144) 393->458, Elongation Factor G, domain II (PF14492) 473->547, Elongation factor G, domain IV (PF03764) 549->672, Elongation factor G C-terminus (PF00679) 676->763	sp|Q55E94.1|EFGM_DICDI RecName: Full=Elongation factor G, mitoch... 857 0.0	ORTHOMCL7170	MKKTLFRQASSSLRSVLSHHQHHPKTTTTQVVLQNRAFSQKLSVNRLELIDTNDASVLENLSKEQLQNLAKLRNIGISAHIDSGKTTLTERILYYTGRIKEIHEVKGTDGVGATMDSMDLEREKGITIQSAATHCKWEDHHINIIDTPGHVDFTIEVERALRVLDGAILILCSVSGVQSQSLTVDRQMKRYGVPRLCFINKLDRLGANPNRVIQQVRDKLKLNAAAVQIPMGLEDNLQGVVDIIEMKALYFEGDNGERVAVKEVPERYLEEANAKRNELFERLAEVDDQFAEKYLDDAEITVDFVHTVIRRVTIANKFAPVFMGSAKKNTGVQALLNGVVRYLPNPAQVPNYAIDCSEEKQGVPESERKTRIFADNTKPFIGLAFKLEEGKYGQLTYIR…
Naegleria fowleri 986	Nfowleri986_g8075.t1	Aconitase	TCA			Nfowleri30863_g8038.t1	NfowleriV212_g939.t1	jgi|Naegr1|59586|estExt_fgeneshHS_pg.C_660041	not predictable	0.2715	_	cyto	5	gi|15233349|ref|NP_195308.1| aconitate hydratase, cytoplasmic / citrate hydro-lyase / aconitase (ACO) [Arabidopsis thaliana]	Chre129025	NP_002188 aconitase 1	NP_031412 aconitase 1		YLR304C Aconitase, required for the tricarboxylic acid (TCA) cycle and also independently required for mitochondrial genome maintenance; component of the mitochondrial nucleoid; mutation leads to glutamate auxotrophy					Aconitase family (aconitate hydratase) (PF00330) 61->582, Aconitase C-terminal domain (PF00694) 712->839	sp|Q54X73.1|ACOC_DICDI RecName: Full=Probable cytoplasmic aconit... 1108 0.0	ORTHOMCL7277	MPAQPNPFESSVSRTIEINGKLYKYYSLPDLNDQRLETLPYCIRVLLENCVRNCDEFAVLKDDVETILNWEQSSKNSIEIPFKPARVLMQDFTGVPAVVDLAAIRDGVKRLGGDPAQVNPLVPVDLVIDHSVQVDDFGSKEALQHNQEKEFNRNYERFRFLKWGSKAFKNLQIVPPGSGIVHQVNLEYLARVVFENNEEVSSEDKQKGVQALLYPDSLVGTDSHTTMINGLGVLGWGVGGIEAEAAMLGQPSAMVLPEVVGYKLTGKLVGAATATDLVLTITQNLRKLGVVGKFVEFYGEGVKQLSVADRATISNMAPEYGATMGFFPIDDVTLAFLRQTNRDEEKVKVIANYLKAQNMFVTYENTDESKIRYSAQLELDLSTVVPSLAGPKRPHDRVS…
Naegleria fowleri 986	Nfowleri986_g530.t1	pyruvate dehydrogenase E1 alpha subunit	PDC	EC:1.2.4.1		Nfowleri30863_g3527.t1	NfowleriV212_g3006.t1	jgi|Naegr1|56281|estExt_fgeneshHS_kg.C_450003	MMKKLATCSTTAKRLGGSVSSETIQKMLFSQQSRF	0.9703	M	mito	5	gi|15218940|ref|NP_176198.1| AT-E1 ALPHA (pyruvate dehydrogenase complex E1 alpha subunit); pyruvate dehydrogenase (acetyl-transferring) [Arabidopsis thaliana]		NP_000275 pyruvate dehydrogenase (lipoamide) alpha 1	NP_032836 pyruvate dehydrogenase E1 alpha 1	83_06606_Y*_pyruvate_dehydrogenase_E1_component	YER178W E1 alpha subunit of the pyruvate dehydrogenase (PDH) complex, catalyzes the direct oxidative decarboxylation of pyruvate to acetyl-CoA, regulated by glucose					Dehydrogenase E1 component (PF00676) 84->386	sp|P16387.2|ODPA_YEAST RecName: Full=Pyruvate dehydrogenase E1 c... 402 e-135	ORTHOMCL7667	MMKKLATCSTTAKRLGGSVSSETIQKMLFSQQSRFESKTHVFKIDKEAAFKYHLPQKHMQGITWTGPKEQVEFTKEKLMEMYRMMALIRRFELVSDQQYKARNIRGFCHLYSGQEAVCVGIEEAITRQDSIITAYRDHGFQLVRGGSVESTMAEQLGRVTGCSKGKGGSMHMYNVANRFYGGNGIVGAQVPVGAGLAFAHQYLDRLNKKDVKDRNVCFTLYGDGAANQGQVFEAFNMAKLWHIPVVFVCENNKYGMATPIGRSSASTDYYERGDYIPGIWVDGQDIFAVYEASRYAKEYAQQYGPIVLETETYRYYGHSMSDPGITYRTREEVQQVRASRDPIVRMKNRLIEQGIATEEEFKAIDEQVKDEVQQGTEKALQAPLPPAHELVEDILVDKE…
Naegleria fowleri 986	Nfowleri986_g10883.t1	Thioredoxin, mitochondrial				Nfowleri30863_g8360.t1	NfowleriV212_g11569.t1	jgi|Naegr1|56263|estExt_fgeneshHS_kg.C_410001	MMKRCCNRFGRI	0.9889	M	mito	5			NP_036605 thioredoxin 2 precursor	NP_064297 thioredoxin 2	407_22930_N*_thioredoxin_family_protein	YCR083W Mitochondrial thioredoxin, highly conserved oxidoreductase required to maintain the redox homeostasis of the cell, forms the mitochondrial thioredoxin system with Trr2p, redox state is maintained by both Trr2p and Glr1p				TVAG_385350 thioredoxin, putative	Thioredoxin (PF00085) 106->202	sp|P00275.1|THIO1_CORNE RecName: Full=Thioredoxin C-1 [Corynebac... 92 4e-21	ORTHOMCL7671	MMKRCCNRFGRITSGLMIRQKLSDNSAKAFPMRGKYLVVSPSCSSSLLFRGVQVSAKWNDVWGLFENSSPSVRNFSTSYKQYLEREENEKVEAQHVADRSDCIVEGTHENFQAIIESGEPIIVDFYADWCGPCKKLGPALERNTLKHGGVFKLIKVNIDEQPQIAEAFQVQEVPTVLFIMDRKLVDRFKGAIPDESVAQTLDNFAQYVTRTKGGGSFEQQQQGPTVDADSPEYLLGIAAQLMKNGELDEASKVYSQIVEKSMDQELPDFAAKGLSGLLTISLCQYKMDAAKSIVSRLQKDHIELTKTDKEISEAISLYELYKEAGDEVVKAIHEGNPIETLKTEKEKVLYLFLLGHAKEAIEHGISLLKKSATKAEGRAALVRILDCLEKKDDKKKLVI…
Naegleria fowleri 986	Nfowleri986_g1919.t1	dihydrolipoamide succinyltransferase	PDC	EC:2.3.1.61		Nfowleri30863_g10820.t1	NfowleriV212_g5260.t1	jgi|Naegr1|55595|estExt_fgeneshHS_pm.C_40001	MKRSIRILASSVGRHHLIQQQQQYRFLHSSPFLF	0.9351	M	mito	5		Chre145987	NP_001924 dihydrolipoamide S-succinyltransferase (E2 component of 2-oxo-glutarate complex)	NP_084501 dihydrolipoamide S-succinyltransferase (E2 component of 2-oxo-glutarate complex)	92_23045_N*_2-oxoglutarate_dehydrogenase,_E2_component,_dihydrolipoamide_succinyltransferase_family	YDR148C Dihydrolipoyl transsuccinylase, a component of the mitochondrial alpha-ketoglutarate dehydrogenase complex, which catalyzes a step in the tricarboxylic acid (TCA) cycle, the oxidative decarboxylation of alpha-ketoglutarate to succinyl-CoA					Biotin-requiring enzyme (PF00364) 38->110, 2-oxoacid dehydrogenases acyltransferase (catalytic domain) (PF00198) 178->407	sp|P19262.2|ODO2_YEAST RecName: Full=Dihydrolipoyllysine-residue... 364 e-120	ORTHOMCL7710	MKRSIRILASSVGRHHLIQQQQQYRFLHSSPFLFKDITIKVPPMGDSISSGEINEWVKKPGEACAEDEIICKIDTDKVVVEIRAPEAGVLKSIMAKEKDTVEVGKEIAVLDTEGKPSATAVATPAAKSEPQQQVKKEEPKPQATTIPSQPQQPQPTQPTQTASPAKAASSTPTPFARTERRVKMARIRSKIAERLKEAQNTYAMLTTFNEIDMKKIMDLRKTNQEEFQERHDGLKLGFMGAFCKAASIALQEVPAVNAVIDNGEIVYRDYVDISVAVATPTGLVVPVVRNVESKSIAQIERDIANLGEKARKNQIQIDDMKGGTFTISNGGVFGSLMGTPIINPPQSAILGMHATKNRPVAIGDQVVVRPMMYVALTYDHRIIDGREAVTFLKRIKELI…
Naegleria fowleri 986	Nfowleri986_g2038.t2	NAD-dependent malic enzyme, mitochondrial		EC:1.1.1.38	1 predicted TM	Nfowleri30863_g9992.t1, t2, t3	NfowleriV212_g11039.t1, t2, t3	jgi|Naegr1|59395|estExt_fgeneshHS_pg.C_600007	MFIQKRLSLFCILMMIILIMPSMKFVIAIHNHSNPETLLSCPCCGCLLSDHHSSITSHHLNSPKRS	0.0382	S	extr	5		Chre196833	NP_002386 cytosolic malic enzyme 1	NP_852072 malic enzyme 3, NADP(+)-dependent, mitochondrial		YKL029C Mitochondrial malic enzyme, catalyzes the oxidative decarboxylation of malate to pyruvate, which is a key intermediate in sugar metabolism and a precursor for synthesis of several amino acids				TVAG_183790 malic enzyme, putative	Malic enzyme, N-terminal domain (PF00390) 165->343, Malic enzyme, NAD binding domain (PF03949) 353->620	sp|Q6TU48.1|MAOX_DICDI RecName: Full=NADP-dependent malic enzyme... 572 0.0	ORTHOMCL843	MFIQKRLSLFCILMMIILIMPSMKFVIAIHNHSNPETLLSCPCCGCLLSDHHSSITSHHLNSPKRSSSFSLHSSPLLSSHGNTIIDRSLQSFIQQMEPQNYVFLHSAALNKDTAFTLEDRKKFGLRGLLPPRVETITHQLVRALRQFRSFKNPLDKYIYLMSLQMRNQTLFFRLLVDNMVEMLPIVYTPTVGDACLQFDQIWRVSQGMYISLEDKGSIPEILKNWNKTPDIIVVSDGSRILGLGDLGANGMGIPIGKLNLYVAAAGFHPEKTLPILIDVGTNNEGLLADELYLGLKRKRVRGPEFYELMSEFMSSVKKQWPNCLVQFEDFSNDVCFDLLDQYRDVQLCFNDDIQGTGAVIVAGFLNAAKITGKRAYQHKLLFMGAGSAATGVADQCLGV…
Naegleria fowleri 986	Nfowleri986_g2038.t1	Malic enzyme			1 predicted TM	Nfowleri30863_g9992.t1, t2, t3	NfowleriV212_g11039.t1, t2, t3	jgi|Naegr1|59395|estExt_fgeneshHS_pg.C_600007	MLAINNTILHPSQSSSFFTMAFSSTLCNMFIQKRLSLFCILMMIILIMPSMKFVIAIHNHSNPETLLSCPCCGCLLSDHHSSITSHHLNSPKRS	0.0507	M	plas	5		Chre196833	NP_002386 cytosolic malic enzyme 1	NP_852072 malic enzyme 3, NADP(+)-dependent, mitochondrial		YKL029C Mitochondrial malic enzyme, catalyzes the oxidative decarboxylation of malate to pyruvate, which is a key intermediate in sugar metabolism and a precursor for synthesis of several amino acids				TVAG_183790 malic enzyme, putative	Malic enzyme, N-terminal domain (PF00390) 193->371, Malic enzyme, NAD binding domain (PF03949) 381->648	sp|Q6TU48.1|MAOX_DICDI RecName: Full=NADP-dependent malic enzyme... 571 0.0	ORTHOMCL843	MLAINNTILHPSQSSSFFTMAFSSTLCNMFIQKRLSLFCILMMIILIMPSMKFVIAIHNHSNPETLLSCPCCGCLLSDHHSSITSHHLNSPKRSSSFSLHSSPLLSSHGNTIIDRSLQSFIQQMEPQNYVFLHSAALNKDTAFTLEDRKKFGLRGLLPPRVETITHQLVRALRQFRSFKNPLDKYIYLMSLQMRNQTLFFRLLVDNMVEMLPIVYTPTVGDACLQFDQIWRVSQGMYISLEDKGSIPEILKNWNKTPDIIVVSDGSRILGLGDLGANGMGIPIGKLNLYVAAAGFHPEKTLPILIDVGTNNEGLLADELYLGLKRKRVRGPEFYELMSEFMSSVKKQWPNCLVQFEDFSNDVCFDLLDQYRDVQLCFNDDIQGTGAVIVAGFLNAAKIT…
Naegleria fowleri 986	Nfowleri986_g7982.t1	T-protein, mitochondrial	GDC	EC:2.1.2.10		Nfowleri30863_g10372.t1	NfowleriV212_g10323.t1	jgi|Naegr1|44486|fgeneshHS_pm.scaffold_17000015	MIRRITTLSASS	0.7241	M	mito	5		Chre196242	NP_000472 aminomethyltransferase (glycine cleavage system protein T)	NP_001013836 aminomethyltransferase	20_07982_Y*(p)_glycine_cleavage_system_T_protein	YDR019C T subunit of the mitochondrial glycine decarboxylase complex, required for the catabolism of glycine to 5,10-methylene-THF; expression is regulated by levels of levels of 5,10-methylene-THF in the cytoplasm					Aminomethyltransferase folate-binding domain (PF01571) 98->336, Glycine cleavage T-protein C-terminal barrel domain (PF08669) 346->448	sp|Q54DD3.1|GCST_DICDI RecName: Full=Aminomethyltransferase, mit... 333 e-108	ORTHOMCL8489	MIRRITTLSASSKGASSKTAILVQAAQQRSFHHENGRMDSSSSSSEALKKTSLYDFHAEHEATFVPFAGYKMPVMYQLSKYKDALKREHLQCRNSAALFDVSHMGQVKVTGADAQEFLEKVTPANIIQLKVGQARLTQFTNENGGILDDLMITKKGESDGNFDFYVVINAACVDSDMAHLQNQLKNLKCDRTGKSFSGSDLQINLISGKSLIALQGPKAVEALLPLLANDEARDRVKNLKFMTSSDEVVVLPGRKSSFSVQVSRCGYTGEDGFEISVPDEAVVDLSRALLQVGGSEPLVRLAGLGCRDTLRLEAGLCLMGHDMTPQITPIEAALNFTIAKRRREEGGFPGAHVIKKQLESGVEKLRVGFSYGQELVGTGKTAVIAREGYKFKDFKTGEE…
Naegleria fowleri 986	Nfowleri986_g3483.t1	molecular chaperone heat shock protein GrpE, mitochondrial	Protein Import			Nfowleri30863_g9717.t4, t3, t2	NfowleriV212_g4043.t1	jgi|Naegr1|4079|gw1.8.179.1	MMQSTTSKCLASLLKAGTCYSRS	0.6509	M	mito	5		Chre132633	NP_079472 GrpE-like 1, mitochondrial	NP_077798 GrpE-like 1, mitochondrial	169_16425_N*_co-chaperone_GrpE_family_protein_(heat_shock_protein_(Hsp-70_cofactor)_GrpE_[Bartonella_henselae_str._Houston-1])	YOR232W Protein of the mitochondrial matrix involved in protein import into mitochondria; acts as a cochaperone and a nucleotide release factor for Ssc1p; homolog of E. coli GrpE					GrpE (PF01025) 122->308	sp|B5ZMX0.1|GRPE_RHILW RecName: Full=Protein GrpE; AltName: Full... 112 9e-28	ORTHOMCL8530	MMQSTTSKCLASLLKAGTCYSRSSVMMMKKSSAAFTTTRTANIFNTTQTRNVFGFGSSNNNNSGASWEQASSSSQQTQQQTNNNNNTQQQTQQQNNTQQQAEEKPSVEKEQTKQAQEQTKQQQTAAADDAKVKELEKEIEALKEKNAKLDDQLKRAVAEMQNVRRIAKNDVDNAKKFALQSFSKHLLEVVDNLESGLKHLNVEDVSEITKLVQDSPDCTEDLRKKAKALQTAVEGVKMTETVLLKVLERNGVTKLEIGEQTPFDPNFHEAMMKIPPSDKHPNGSVAMVLKSGWILNERVLRPAQVVVAIQD
Naegleria fowleri 986	Nfowleri986_g1093.t1	E1 beta subunit of the pyruvate dehydrogenase (PDH) complex, mitochondrial	PDC	EC:1.2.4.1	PDH E1b	Nfowleri30863_g395.t1	NfowleriV212_g252.t1	jgi|Naegr1|39315|estExt_Genewise1.C_260076	MRSAASSLLRRYNNKQVLLGGNRIQRNFSTKSTACVQITNRD	0.9947	M	mito	5	gi|15241286|ref|NP_199898.1| MAB1 (MACCI-BOU); pyruvate dehydrogenase (acetyl-transferring) [Arabidopsis thaliana]		NP_000916 pyruvate dehydrogenase (lipoamide) beta	NP_077183 pyruvate dehydrogenase (lipoamide) beta	63_08277_Y*_transketolase,_pyridine-binding-domain-containing_protein_(pyruvate_dehydrogenase_E1b_(acetyl-transferring)_[Arabidopsis_thaliana])	YBR221C E1 beta subunit of the pyruvate dehydrogenase (PDH) complex, which is an evolutionarily-conserved multi-protein complex found in mitochondria					Transketolase, pyrimidine binding domain (PF02779) 37->212, Transketolase, C-terminal domain (PF02780) 232->352	sp|O44451.2|ODPB_CAEEL RecName: Full=Pyruvate dehydrogenase E1 c... 440 e-152	ORTHOMCL8545	MRSAASSLLRRYNNKQVLLGGNRIQRNFSTKSTACVQITNRDAANKALDEELARDEKVFILGEEVAAYNGAYKITKGLFDKYGGDRVIDTPITEMGFAGLAVGAALGGLRPICEFMTFNFAMQAIDQIINSAAKGHHMSAGQLNCPIVFRGPNGAPPAVSAQHSQDYASWYANCPGLKVVCPYSAEDYKGLLKAAIRDDNPVIVLESESLYGQTFEIDEKILNDKDFVIPIGKSKVEREGKDVTLVGYGRALNAALGAADKLQKEGISAEVINLRTIRPLDMVPILASVKKTNRLITVEEGWPHCGIGAEIIAQVMESDAFDFLDAPVLRCTGVDVPVPYAENLERACFPDPDIVCAAVNKVLYRKK
Naegleria fowleri 986	Nfowleri986_g10274.t1	mitochondrial citrate synthase	TCA	EC:2.3.3.8		Nfowleri30863_g9509.t1	NfowleriV212_g6282.t1	jgi|Naegr1|38914|estExt_Genewise1.C_190141	MRSAINKVSNKALLQAFTPSTTQRFY	0.8771	M	mito	5		Chre194915	NP_004068 citrate synthase precursor, isoform a	NP_080720 citrate synthase	53_21058_N_citrate_synthase	YNR001C Citrate synthase, catalyzes the condensation of acetyl coenzyme A and oxaloacetate to form citrate; the rate-limiting enzyme of the TCA cycle; nuclear encoded mitochondrial protein					Citrate synthase (PF00285) 68->448	sp|Q553V1.1|CISYM_DICDI RecName: Full=Citrate synthase, mitochon... 588 0.0	ORTHOMCL8558	MRSAINKVSNKALLQAFTPSTTQRFYSAELKAILAKQIPEKQAEIKSIREKHGSVSLGECTIEMAYQGMRGIKGLVTETSLLDPEEGIRFRGYSIPECQEKLPKAKGGQEPLPEAMLWLLLTGQVPTDQQVEALRVDLQQRSTQVDKQTIDFVKSIPSNLHPMTQFSMAILALQKDSKFAQAYQNGVHKKEYWIHTYEDVLNCISRLPTIASIIYRKTYHNAKYIESDKSLDWAADYAHMMGYSGNKEIAELFRLYLSIHTDHEGGNVSAHATHLVGSALSDPYLSLSAGMNGLAGPLHGLANQEVLRWLKEVQKELNGREPTKEVLRQIIWDTLNSGRVVPGYGHAVLRKTDPRYTCQREFALKYMKDDPLFKLVSTLYEVVPDVLTEHGKTKNPWPN…
Naegleria fowleri 986	Nfowleri986_g7302.t1	4-aminobutyrate aminotransferase	Amino acid metabolism	EC:2.6.1.19		Nfowleri30863_g6122.t1	NfowleriV212_g7141.t1	jgi|Naegr1|37208|estExt_Genewise1.C_10328	not predictable	0.829	_	mito	5	gi|18420498|ref|NP_568064.1| AGT2 (ALANINE:GLYOXYLATE AMINOTRANSFERASE 2); alanine-glyoxylate transaminase [Arabidopsis thaliana]	Chre119395	NP_065737 4-aminobutyrate aminotransferase precursor	NP_766549 4-aminobutyrate aminotransferase	399_17690_N_ornithine_aminotransferase_family_protein						Aminotransferase class-III (PF00202) 81->454	sp|Q55FI1.1|GABT_DICDI RecName: Full=4-aminobutyrate aminotransf... 484 e-165	ORTHOMCL8605	MQKTISKHSVKSILAKIASNQQQRNFKLDLTEVKKPTHLLPDEYDGIKLVTPERPGPKTKELLERMNKIQDMRAAHFVANFEKSKGNFIVDADDNIILDTFTQISSIPLGYNHPYLIEQFHKDPRYATSFLNRPSLGINPPHNYIDILEESFVRIMPKGMTDVVTLSSGAEANENAYKVAFCRYMQIKRGGKSASKEEMDSCVLNQKPGTPNLSILSFKNSFHGRTLGALTATHSKAIHKVDFPSFNWPVCDFPQLKYPLEQYEAENKKEMDRVLEQVEKTIKLSHSPNSPWGEVAGLVVEPIQSEGGDKHAMPYFFRELRRITKENNVAFICDEVQTGGGATGKFWAHQYWDLGENGPDIVCFSKKLQAAGIFHRPEFKIDLPYRIFNTWLGDYTRAL…
Naegleria fowleri 986	Nfowleri986_g152.t1	2-hexaprenyl-6-methoxy-1,4-benzoquinone methyltransferase, mitochondrial	ubiquinone biosynthesis	EC:1.14.13.-		Nfowleri30863_g7409.t1	NfowleriV212_g4822.t1	jgi|Naegr1|36765|estExt_gwp_gw1.C_250080	MKKQIFSSSQFLPRA	0.9274	M	mito	5	gi|15242092|ref|NP_200540.1| UbiE/COQ5 methyltransferase family protein [Arabidopsis thaliana]		NP_115690 coenzyme Q5 homolog, methyltransferase	NP_080780 coenzyme Q5 homolog, methyltransferase	23_24290_Y*(p)_ubiquinone/menaquinone_biosynthesis_methyltransferases_family_protein	YML110C 2-hexaprenyl-6-methoxy-1,4-benzoquinone methyltransferase, involved in ubiquinone (Coenzyme Q) biosynthesis; located in mitochondria					ubiE/COQ5 methyltransferase family (PF01209) 73->320	sp|Q8YDE4.1|UBIE_BRUME RecName: Full=Ubiquinone/menaquinone bios... 274 4e-89	ORTHOMCL8624	MKKQIFSSSQFLPRACSQSKIATSGLLFNTTANSYHHNVKQQFSMNNTNNLSEQQHLQDSAKTTHFGFKTVLEEEKEKLVGGVFHNVASRYDIMNDLMSGSLHRVWKDQLVQYYYKPQPGGTYLDVAGGTGDVGFRIVEALRRASVDSGVKSKVIISDINPSMLQVGKDNASRLGLAATSPTVDIEWLEANAEDFTGKIESNSIDGYTICFGIRNCTHIDRVLSEAYRVLKPGGCFCCLEFSEVPDMIIRSIYDWYSFNVIPKMGEIVANDYDSYQYLVESIRKFPNQTKFKAMIEDAGFKNVRYTNLTFGVVAIHSGIKL
Naegleria fowleri 986	Nfowleri986_g6327.t1	Malic enzyme				Nfowleri30863_g2182.t1, t2, t3	NfowleriV212_g5559.t1	jgi|Naegr1|76270|fgeneshNG_pg.scaffold_106000002, jgi|Naegr1|81494|estExt_fgeneshNG_pg.C_610013	not predictable	0.5006	_	mito	5	gi|30678679|ref|NP_191966.2| malate oxidoreductase, putative [Arabidopsis thaliana]	Chre196833	NP_002386 cytosolic malic enzyme 1			YKL029C Mitochondrial malic enzyme, catalyzes the oxidative decarboxylation of malate to pyruvate, which is a key intermediate in sugar metabolism and a precursor for synthesis of several amino acids				TVAG_267870 malic enzyme, putative	Malic enzyme, N-terminal domain (PF00390) 128->308, Malic enzyme, NAD binding domain (PF03949) 318->587	sp|Q8L7K9.1|MAO2_ARATH RecName: Full=NAD-dependent malic enzyme ... 496 e-166	ORTHOMCL88	MQSSTTTISISAKAFHHANLLKKKACSVNMMMMTMMNQNKPCTLRNIHDHSDFKRGLIITTQSGVDVMNNSLLNKGTSFTRTERDRLHIRGLLPAVIVDIDTQLLRIRERYNMLSSDIERYQFLTQLQDRNETLFYKFLVNNIKELAPIIYTPTVGKACESFSHIFRKPRGMFFSAEDRGEMKAMVYNYPVDEIDVIVVTDGGRILGLGDLGANGDGIPIGKLSLYVAAGGINPGRVLPVMLDVGTDNEKLLNDPLYLGIRRKRLTGQEYFDVLDEFMEAVTTRWPKVLIQFEDFTSDKAEIVLKKYRNRCLSFNDDIQGTGSVIVAGILNSLRAIGQQFSDIKHQKILVVGSGGAGLGVANALKEAMVREGLDDEEARKNFYVVDKDGLLTQRRIEEG…
Naegleria fowleri 986	Nfowleri986_g6327.t3	Malic enzyme				Nfowleri30863_g2182.t3, t2, t1	NfowleriV212_g5559.t1	jgi|Naegr1|76270|fgeneshNG_pg.scaffold_106000002, jgi|Naegr1|81494|estExt_fgeneshNG_pg.C_610013	not predictable	0.0443	_	cyto	5	gi|30678679|ref|NP_191966.2| malate oxidoreductase, putative [Arabidopsis thaliana]	Chre196833	NP_002386 cytosolic malic enzyme 1			YKL029C Mitochondrial malic enzyme, catalyzes the oxidative decarboxylation of malate to pyruvate, which is a key intermediate in sugar metabolism and a precursor for synthesis of several amino acids				TVAG_267870 malic enzyme, putative	Pentapeptide repeats (9 copies) (PF13599) 74->141, Pentapeptide repeats (8 copies) (PF00805) 145->175, Malic enzyme, N-terminal domain (PF00390) 292->472, Malic enzyme, NAD binding domain (PF03949) 482->751	sp|Q8L7K9.1|MAO2_ARATH RecName: Full=NAD-dependent malic enzyme ... 494 e-164	ORTHOMCL88	MSSNDSVQSKLTLEHKEEVGGLTGGFIEPTDRFTRKEILQMVNQLSQTRVSIQVVSGNQTKQDFDVQSGLQLPHCNLSGLDLRHLWLKRANFTGSNLEGTKFDEGRLESATFEWANLRGARFVKADLKKANLKFVSLKGARLDGCNMRNVNLQFSDLGGCNWKDADTTGADLRNCAKAFHHANLLKKKACSVNMMMMTMMNQNKPCTLRNIHDHSDFKRGLIITTQSGVDVMNNSLLNKGTSFTRTERDRLHIRGLLPAVIVDIDTQLLRIRERYNMLSSDIERYQFLTQLQDRNETLFYKFLVNNIKELAPIIYTPTVGKACESFSHIFRKPRGMFFSAEDRGEMKAMVYNYPVDEIDVIVVTDGGRILGLGDLGANGDGIPIGKLSLYVAAGGINPG…
Naegleria fowleri 986	Nfowleri986_g6327.t2	Malic enzyme				Nfowleri30863_g2182.t3, t2, t1	NfowleriV212_g5559.t1	jgi|Naegr1|76270|fgeneshNG_pg.scaffold_106000002, jgi|Naegr1|81494|estExt_fgeneshNG_pg.C_610013	not predictable	0.0432	_	cyto	5	gi|30678679|ref|NP_191966.2| malate oxidoreductase, putative [Arabidopsis thaliana]	Chre196833	NP_002386 cytosolic malic enzyme 1			YKL029C Mitochondrial malic enzyme, catalyzes the oxidative decarboxylation of malate to pyruvate, which is a key intermediate in sugar metabolism and a precursor for synthesis of several amino acids				TVAG_267870 malic enzyme, putative	Pentapeptide repeats (8 copies) (PF00805) 71->104, Pentapeptide repeats (8 copies) (PF00805) 107->144, Pentapeptide repeats (8 copies) (PF00805) 160->190, Malic enzyme, N-terminal domain (PF00390) 307->487, Malic enzyme, NAD binding domain (PF03949) 497->766	sp|Q8L7K9.1|MAO2_ARATH RecName: Full=NAD-dependent malic enzyme ... 494 e-163	ORTHOMCL88	MSSNDSVQSKLTLEHKEEVGGLTGGFIEPTDRFTRKEILQMVNQLSQTRVSIQVVSGNQTKQDFDVQSGLQLPHCNLSGLDLRHLWLKRANFTGSNLEGTKFDEGRLESATFEWANLRGARFVKADLKKANLKNADLRGANLEGADLQFVSLKGARLDGCNMRNVNLQFSDLGGCNWKDADTTGADLRNCAKAFHHANLLKKKACSVNMMMMTMMNQNKPCTLRNIHDHSDFKRGLIITTQSGVDVMNNSLLNKGTSFTRTERDRLHIRGLLPAVIVDIDTQLLRIRERYNMLSSDIERYQFLTQLQDRNETLFYKFLVNNIKELAPIIYTPTVGKACESFSHIFRKPRGMFFSAEDRGEMKAMVYNYPVDEIDVIVVTDGGRILGLGDLGANGDGIPI…
Naegleria fowleri 986	Nfowleri986_g9546.t1	elongation factor				Nfowleri30863_g10462.t1	NfowleriV212_g9328.t1	jgi|Naegr1|31689|e_gw1.11.40.1	not predictable	0.0108	_	plas	5	gi|15236220|ref|NP_192202.1| elongation factor Tu, putative / EF-Tu, putative [Arabidopsis thaliana]		NP_068756 eukaryotic elongation factor, selenocysteine-tRNA-specific	NP_075547 eukaryotic elongation factor, selenocysteine-tRNA-specific		YOR187W Mitochondrial translation elongation factor Tu; comprises both GTPase and guanine nucleotide exchange factor activities, while these activities are found in separate proteins in S. pombe and humans		Genbank|GL50803_112312 | organism=Giardia_Assemblage_A_isolate_WB | product=Elongation factor 1-alpha | location=GLCHR02:65293-66621(+) | length=442			Elongation factor Tu GTP binding domain (PF00009) 39->199, Elongation factor Tu domain 2 (PF03144) 246->311	sp|Q9JHW4.2|SELB_MOUSE RecName: Full=Selenocysteine-specific elo... 421 e-138	ORTHOMCL8905	MLNDHQEEIAHANSNNNESEESVSLEGVKSRASQRILNVNVGILGHVDSGKALSTMASTAAFDKNPQSQERGITLDLGFSAFYSDSQLPNYDKIQFTLVDCPGHASLIRTIIGGAQIIDFMVLVIDAIKGVQTQTAECIVIGEITCDNLIVALNKIDMIPVDQREERIDKIKKSLVKNVFSQTKFKNPPIIPVCADPREESDKKIKQECLDHLVKEFHKFVKVTEKNENEPFLFMVDHCFSIKGKGTILTGTVLQGCVTIGKNIHIPSLGEEKKVKSIQMFKTPVDKAIKGDRIGIAVTKLDSKKLERGFVCDKGYIEIIDTVLATASRIRFFKKEIKGGAKYHVSVGHETVMGNITLISRSKKEGLSSEVFDPTLEYTLVEDFEENTHVERDVFVKIE…
Naegleria fowleri 986	Nfowleri986_g5920.t1	Dihydrolipoyl transsuccinylase, mitochondrial	TCA	EC:2.3.1.61	very long TS	Nfowleri30863_g1668.t1	NfowleriV212_g6861.t1	jgi|Naegr1|30983|e_gw1.7.35.1	MLSKNLTRFLASGNHKKATSLTVAATASRGLRGSASSSSSSGVSSFAVQHPQHSSSKRGFHQQLKKNNFVGTSIFNHQMVREFHTSSVSQ	0.9801	M	mito	5	gi|15231314|ref|NP_187341.1| DIN3/LTA1 (DARK INDUCIBLE 3); alpha-ketoacid dehydrogenase [Arabidopsis thaliana]		NP_001909 dihydrolipoamide branched chain transacylase precursor	NP_034152 dihydrolipoamide branched chain transacylase E2	109_21453_N_2-oxo_acid_dehydrogenases_acyltransferase	YDR148C Dihydrolipoyl transsuccinylase, a component of the mitochondrial alpha-ketoglutarate dehydrogenase complex, which catalyzes a step in the tricarboxylic acid (TCA) cycle, the oxidative decarboxylation of alpha-ketoglutarate to succinyl-CoA					Biotin-requiring enzyme (PF00364) 98->167, e3 binding domain (PF02817) 214->250, 2-oxoacid dehydrogenases acyltransferase (catalytic domain) (PF00198) 287->514	sp|P53395.2|ODB2_MOUSE RecName: Full=Lipoamide acyltransferase c... 424 e-142	ORTHOMCL8953	MLSKNLTRFLASGNHKKATSLTVAATASRGLRGSASSSSSSGVSSFAVQHPQHSSSKRGFHQQLKKNNFVGTSIFNHQMVREFHTSSVSQKKIIPFILADIGEGITKVEIVKWFVKEGDHIEQFQNVAEVMSDKANVEISSRYDGIVKKLCYNVGDIAKVGAPLIEIEVADSSSSSATPTQPSAASSAPSTSSTATTTSAPSTNEALVEGSIEKVLTTPAVRRLARENNIDLTKVRPTGRNGRVLKEDVLSYLQDPSAQSKVIEKQPTTPAVSATPSVTATATTVAQERREPVRGLMRTMIKTMNAATKVPHFGYKDEVCVDNLIVLRQHLKKMAEKQGVKLSYMPFIIKAVSLALNEYPILNSSLSEDESEIIYKADHNIGVAMDTPNGLLVPNIKRV…
Naegleria fowleri 986	Nfowleri986_g6723.t1	mitochondrial carrier protein	MCF		6 predicted TMs	Nfowleri30863_g10116.t1	NfowleriV212_g9689.t1	jgi|Naegr1|29313|e_gw1.1.245.1	not predictable	0.0123	_	cyto_nucl	5			NP_003696 solute carrier family 25 (mitochondrial carrier, Aralar), member 12	NP_766024 solute carrier family 25 (mitochondrial carrier, Aralar), member 12		YPR021C Mitochondrial transporter, acts both as a glutamate uniporter and as an aspartate-glutamate exchanger; involved in nitrogen metabolism, ornithine synthesis, and the malate-aspartate NADH shuttle			gi|67467378|ref|XP_649800.1| mitochondrial carrier protein [Entamoeba histolytica HM-1:IMSS]	TVAG_237680 ADP,ATP carrier protein, putative	Mitochondrial carrier protein (PF00153) 30->119, Mitochondrial carrier protein (PF00153) 131->218, Mitochondrial carrier protein (PF00153) 233->317	sp|Q54S10.1|MCFU_DICDI RecName: Full=Mitochondrial substrate car... 164 3e-45	ORTHOMCL9059	MSSPQQHPSDHHTKGSSSKDDHHTTTTTRNTMLAGALARCGAATIMYPVDVCKTRMQFQRRANSNFHTIYRNSFHCIYNMIKTEGFGIYRGLSLRLFYIGPGAAITFTAYEKYRQSAEKARKSGKSVFETGAIMSLIMGAAGRALESGIKTPFNIVKQHLQVEGQLAVQKNRGLVKSVKYIIETKGIRGLFVGYTVTLLRDLPFSFLYFSSYEFIKNKSQYFGIPILKDYTAVRGALAGSFASVVTLPFDVIKTRIQTQHKISADSHYSGYRDAVVKIFKHEGFAGFFRGITPRLIYTIPSTSITFYTYEFLKKWFHINTTAADRLKE
Naegleria fowleri 986	Nfowleri986_g1627.t1	Glutaredoxin-related protein	ISC			Nfowleri30863_g746.t1	NfowleriV212_g10235.t1	jgi|Naegr1|29135|e_gw1.1.585.1	MLRSICTKNSINFSVIGSTVKASSLVVNNTMRMESSSVRMFSTRSIFR	0.8384	M	mito	5			NP_057501 glutaredoxin 5	NP_082695 glutaredoxin 5	379_03016_Y_glutaredoxin-related_protein_(1-Cys-glutaredoxin-like_protein,_putative_[Theileria_parva])	YPL059W Hydroperoxide and superoxide-radical responsive glutathione-dependent oxidoreductase; mitochondrial matrix protein involved in the synthesis/assembly of iron-sulfur centers; monothiol glutaredoxin subfamily member along with Grx3p and Grx4p		Genbank|GL50803_2013 | organism=Giardia_Assemblage_A_isolate_WB | product=Glutaredoxin-related protein | location=GLCHR01:1150793-1151401(+) | length=202			Glutaredoxin (PF00462) 89->153	sp|Q8LBK6.2|GRS15_ARATH RecName: Full=Monothiol glutaredoxin-S15... 122 2e-33	ORTHOMCL9077	MLRSICTKNSINFSVIGSTVKASSLVVNNTMRMESSSVRMFSTRSIFRADESGFHDDFKTVRKPPQQNMKELFDQKKQEVDKIVHSNKVVLFMKGTPERPECGFSGAVVKILSLYNVDYVSYNMNKDVVMKEALKEYSDWPTIPQLFVDGELIGGSDIVLNHHREGTLQEVLEGKKE
Naegleria fowleri 986	Nfowleri986_g7073.t1	mitochondrial carrier protein	MCF		6 predicted TMs	Nfowleri30863_g3953.t1	NfowleriV212_g5321.t1	jgi|Naegr1|2526|gw1.11.119.1	not predictable	0.042	M	nucl	5			NP_112489 solute carrier family 25, member 28	NP_080607 solute carrier family 25, member 37	439_27752_Y_mitochondrial_carrier_protein	YMR166C Predicted transporter of the mitochondrial inner membrane; has similarity to human mitochondrial ATP-Mg/Pi carriers; YMR166C is not an essential gene				TVAG_237680 ADP,ATP carrier protein, putative	Mitochondrial carrier protein (PF00153) 88->183, Mitochondrial carrier protein (PF00153) 192->283, Mitochondrial carrier protein (PF00153) 322->410	sp|Q03829.1|YM39_YEAST RecName: Full=Uncharacterized mitochondri... 158 3e-42	ORTHOMCL9112	MKSSSLPTTSSETRSHHVGSVPSSLTSSPNSPSPHQNHQNHHHTSHHQTHHHTFLPPHSYMIQQQEPTSLSNDKSTLLAKKQVKQLRWIDFISGSMAAIVSDTLLQPLDTVKTRQQFVGEVVAGGQTTNRFVYRNVFDAFWTIARQEGMRGLFRGWVPTMFGSLPAGAIYFGTYESMKRFSMQHSEYLREHKHFAYMLSGSIAEFMGSLVFVPSELIKCRFQTNTLPQYQLEQATWKTFYQVAKVEGVTGLFRGYSATMVRDIPYSMTQFLLYELLKKTILKRKKQAMKQQEMELSSNNNHLDVTSQGNGNYMLKTIPPKVKLSVLESILVGGTAGGVAACLSNPIDVIKTRLQTSISFRGGFLSMFRHIMKEEGWRGFFKGVTPRVMWVTFSTAIMFS…
Naegleria fowleri 986	Nfowleri986_g7711.t1	mitochondrial carrier protein	MCF		3 predicted TMs	Nfowleri30863_g4532.t1, t3	NfowleriV212_g4609.t2, t3	jgi|Naegr1|30741|e_gw1.6.142.1	not predictable	0.1701	_	cyto	5		Chre195065	NP_003346 uncoupling protein 2	NP_035528 solute carrier family 25 (mitochondrial carrier, brain), member 14	438_20788_X_mitochondrial_carrier_protein	YKL120W Mitochondrial inner membrane transporter, transports oxaloacetate, sulfate, and thiosulfate; member of the mitochondrial carrier family					Mitochondrial carrier protein (PF00153) 32->123, Mitochondrial carrier protein (PF00153) 136->226, Mitochondrial carrier protein (PF00153) 232->331	sp|B0G143.1|UCPB_DICDI RecName: Full=Mitochondrial substrate car... 151 2e-41	ORTHOMCL932	MSTATTTAQQQQYEHLQRLKRMEENTSLYKTILKFVCGGVSAGFVSGLMNSPDHVKTRMQLTHQSSNSGNAVNMSFSRAYYNLYKTEGLGVLLGRGLFAAVVREQFYSSVRMGLYDPLKFILSQVLLESKNNTTDVGLTIKILSGAISGSIGSIVSNGCDLVKIRQQSVMDGSKAPYWFHIVKKIIKEENGVMGLFRGGTPNVLRASILTATQLSTYDHTKHLLLKTPYFSDNVYTHVTASLVAGLLSTLTTNPSDVIKTKLMASKKKNHITGAAVSGMDSSYSGLIDCAVKTYQKHGLRAFMSGFVPNYIRIGTHCLLTLPLYEELRKLMGLSSV
Naegleria fowleri 986	Nfowleri986_g1507.t1	Peroxiredoxin 1			1 predicted TM, fused protein?	Nfowleri30863_g825.t1	NfowleriV212_g9845.t1	jgi|Naegr1|38656|estExt_Genewise1.C_160003	not predictable	0.192	_	mito	5		Chre155464	NP_859047 peroxiredoxin 1	NP_035164 peroxiredoxin 1	124_15627_Y_thioredoxin-dependent_peroxide_reductase,_mitochondrial_precursor,_putative_(AhpC/TSA_family_protein)			Genbank|GL50803_16076 | organism=Giardia_Assemblage_A_isolate_WB | product=Peroxiredoxin 1 | location=GLCHR05:1380128-1380733(+) | length=201			AhpC/TSA family (PF00578) 5->137	sp|Q63716.1|PRDX1_RAT RecName: Full=Peroxiredoxin-1; AltName: Fu... 241 8e-75	ORTHOMCL9531	MTPRIQHPAPSFSKTALLPDGSFGTINLNDYKGKYVVLFFYPLDFTFVCPTEIIQFSDRAHEFGKLNTQVIGVSVDSEFTYLAWTQTPRNQGGLGSLNIPLISDLDQSLSATYGVLMEDGTAVRGTFLIDDQQVLRQITVNDMDVGRNVDEILRLVQAFQFVAQHGEKEKSTNKKSKKKLKNRILLPFDPQQDNMISDEEFRRLIGVGTSSKPSSASTTTSTTVSFPKTSTLPPTQHSSKSQTQDSLLTALLNEEEPAEIPRDDIKNPFVVRSTTTPHNSSKKNEEDVLDLTQIDTSMLKEAFDDLTQIDQEDEVLISSPPISTPKKNLNRSAVLPPTPPQFVTPSVVKQAIDNINSLKSDNLKLFVESSSIREEKAAAATEEEGKSEDEDVTMEIKTP…
Naegleria fowleri 986	Nfowleri986_g6053.t1	dihydrolipoamide succinyltransferase, mitochondrial	TCA	EC:2.3.1.61		Nfowleri30863_g6956.t1	NfowleriV212_g1299.t1	no hits	MLFSTRLVASRSNKILATTGRSVVGLRSYSIHHKNNNKIVSSSWTNNFGLKASPSKSLIGRT	0.9988	M	mito	5		Chre145395	NP_001924 dihydrolipoamide S-succinyltransferase (E2 component of 2-oxo-glutarate complex)	NP_084501 dihydrolipoamide S-succinyltransferase (E2 component of 2-oxo-glutarate complex)	92_23045_N*_2-oxoglutarate_dehydrogenase,_E2_component,_dihydrolipoamide_succinyltransferase_family	YDR148C Dihydrolipoyl transsuccinylase, a component of the mitochondrial alpha-ketoglutarate dehydrogenase complex, which catalyzes a step in the tricarboxylic acid (TCA) cycle, the oxidative decarboxylation of alpha-ketoglutarate to succinyl-CoA					Biotin-requiring enzyme (PF00364) 79->151		ORTHOMCL9777	MLFSTRLVASRSNKILATTGRSVVGLRSYSIHHKNNNKIVSSSWTNNFGLKASPSKSLIGRTGTMTVSDVNNMRFESITVKVPPLGESIRDGEIAVWFKKEGDSCKEDEVVVAIDTDKVQAEVKAPQSGAITKILVPKVGEKVEVGSDLFVLDTAGAASSSAATSEAKPSQPASPATTTSTTPRSEHHKREPMIKFRYGKRDLIEQEMKSKATSSQPKTTVATPQPSSQPTTKPSTPSAPTVSGTTFYYESLSDIPAQYRRKKLSQKEIDAISFGGEVAIPDVKKPEKKSEKK
Naegleria fowleri 986	Nfowleri986_g902.t3	ras family small GTPase				Nfowleri30863_g4940.t1, t2	NfowleriV212_g643.t1	jgi|Naegr1|32393|e_gw1.15.147.1	not predictable	0.0023	_	cyto	4		Chre60490	NP_057614 RAB8B, member RAS oncogene family	NP_083852 RAB1B, member RAS oncogene family						TVAG_416520 RAB-18, putative	Ras family (PF00071) 59->193	sp|Q05737.1|YPTM2_MAIZE RecName: Full=GTP-binding protein YPTM2 ... 130 1e-35		MCCGGVEQGNAPRGQQQQQQNKKDERIQIKVGTVQQQQSPSTATARAVQTNYDELFKVIVIGDMGVDLKVRFLNVDGKTIKIQIWDTAGQERFRNLTRSYYRGSDGVILLYDITQEKTFTNLTVWLNEVKKNILGLNNGESIPHGSQLNLFIIGNKTDLENSRQVATERARKFCDTLQMDVLFDEISCKNTPNEKIEQDILCKLSKKILESRQKENEVID
Naegleria fowleri 986	Nfowleri986_g545.t2	Homoaconitase		EC:4.2.1.36		Nfowleri30863_g3542.t1, t2	NfowleriV212_g2990.t3, t1, t2	jgi|Naegr1|80875|estExt_fgeneshNG_pg.C_450068	not predictable	0.2395	_	cyto	4			NP_001089 aconitase 2 precursor	NP_542364 aconitase 2, mitochondrial	14_14482_N_aconitate_hydratase_1_family_protein_(aconitase)	YDR234W Homoaconitase, catalyzes the conversion of homocitrate to homoisocitrate, which is a step in the lysine biosynthesis pathway					Aconitase family (aconitate hydratase) (PF00330) 3->300, Aconitase family (aconitate hydratase) (PF00330) 290->432, Aconitase C-terminal domain (PF00694) 460->584	sp|Q2GN26.1|LYS4_CHAGB RecName: Full=Homoaconitase, mitochondria... 615 0.0	ORTHOMCL1013	MIHKILQQYAPQDHGLVSSGDYLQISPHHILTHDNTSAVMIKFKAFFEECKKSLKFANPKQPVFALDHNIQDTSESNLSKYKKIEKFASENGIVFYPAGRGIGHQVMIEEGYAWPLTFTTASDSHSNMYGGIGCLGTPVVRTDAAAIWATGSTWWQVPPITRVELTGKLREGVSGKDVIIELCGLFNHDEVLNHCVEFTGEGISSLSIDERLSISNMTTEWGALAGVFPVDSQTIEWLKKTQNSNKSKDIQELEQRYKKFAPDSDARYVQTLILDLSTVEPHVSGPNHVKVMQSVQEIAKKQIQVHKAYIVSCVNSRVNDLHQAANVIRKSSQKTIAPGVELYISAASXXXXXXXXXXXSEQLGDWQLLVQAGAKVLPPGCGPCIGLGTGLLQDGEVGI…
Naegleria fowleri 986	Nfowleri986_g545.t1	Homoaconitase, mitochondrial	Lysine biosynthesis	EC:4.2.1.36		Nfowleri30863_g3542.t1, t2	NfowleriV212_g2990.t3, t1, t2	jgi|Naegr1|80875|estExt_fgeneshNG_pg.C_450068	MLHHSSSMTRQRGRHYLFNKSLLLQLVQPAFSSQQQQRFFSTSHSHQ	0.8305	M	mito	4			NP_001089 aconitase 2 precursor	NP_542364 aconitase 2, mitochondrial	14_14482_N_aconitate_hydratase_1_family_protein_(aconitase)	YDR234W Homoaconitase, catalyzes the conversion of homocitrate to homoisocitrate, which is a step in the lysine biosynthesis pathway					Aconitase family (aconitate hydratase) (PF00330) 51->351, Aconitase family (aconitate hydratase) (PF00330) 341->483, Aconitase C-terminal domain (PF00694) 511->635	sp|Q2GN26.1|LYS4_CHAGB RecName: Full=Homoaconitase, mitochondria... 618 0.0	ORTHOMCL1013	MLHHSSSMTRQRGRHYLFNKSLLLQLVQPAFSSQQQQRFFSTSHSHQQHQTMIHKILQQYAPQDHGLVSSGDYLQISPHHILTHDNTSAVMIKFKAFFEECKKSLKFANPKQPVFALDHNIQDTSESNLSKYKKIEKFASENGIVFYPAGRGIGHQVMIEEGYAWPLTFTTASDSHSNMYGGIGCLGTPVVRTDAAAIWATGSTWWQVPPITRVELTGKLREGVSGKDVIIELCGLFNHDEVLNHCVEFTGEGISSLSIDERLSISNMTTEWGALAGVFPVDSQTIEWLKKTQNSNKSKDIQELEQRYKKFAPDSDARYVQTLILDLSTVEPHVSGPNHVKVMQSVQEIAKKQIQVHKAYIVSCVNSRVNDLHQAANVIRKSSQKTIAPGVELYISAAS…
Naegleria fowleri 986	Nfowleri986_g9860.t2	ras-related Rab11 protein				Nfowleri30863_g2409.t2	NfowleriV212_g6558.t1	jgi|Naegr1|35122|estExt_gwp_gw1.C_40090	not predictable	0.0873	_	cysk	4		Chre195519	NP_004654 Ras-related protein Rab-11A	NP_059078 RAB11a, member RAS oncogene family						TVAG_169740 RAB 19, 41 and, putative	Ras family (PF00071) 19->178	sp|Q5ZJN2.1|RB11A_CHICK RecName: Full=Ras-related protein Rab-11... 319 e-109	ORTHOMCL10576	MSASNFGKDDEYDYLFKSIVLIGDSGVGKSNLLSRFTRNEFNLESKSTIGVEFATRTIQTDGKTIKAQIWDTAGQERYRAITSAYYRGAVGALLVYDIAKRVTFENVERWLKELRDHAVPNIVVMLVGNKSDLRHLRAVTTEEAKAFAEKNSLSFIETSALDSTNVELAFLTILKEIYKFCSVKPVGTSTVPTPGEGLGQPRGEVVKPINPAEDEEKPKPSGGGCQC
Naegleria fowleri 986	Nfowleri986_g5466.t3	multifunctional enzyme required for beta-oxidation				Nfowleri30863_g5587.t3, t1, t2	NfowleriV212_g350.t1	jgi|Naegr1|75849|fgeneshNG_pg.scaffold_86000016	not predictable	0.0185	_	plas	4		Chre132158	NP_000173 mitochondrial trifunctional protein, alpha subunit precursor	NP_849209 mitochondrial trifunctional protein, alpha subunit	94_23917_Y_3-hydroxyacyl-CoA_dehydrogenase,_NAD-binding_domain		AAU04015 Beta-hydroxyacyl dehydrogenase [Rickettsia typhi str. Wilmington]				Enoyl-CoA hydratase/isomerase family (PF00378) 34->248, 3-hydroxyacyl-CoA dehydrogenase, NAD binding domain (PF02737) 404->567, 3-hydroxyacyl-CoA dehydrogenase, C-terminal domain (PF00725) 571->664, 3-hydroxyacyl-CoA dehydrogenase, C-terminal domain (PF00725) 703->784	sp|A8A2L0.1|FADJ_ECOHS RecName: Full=Fatty acid oxidation comple... 323 6e-97	ORTHOMCL1059	MNSSQIEYVYHLFPNPSTVELKFKRSGDHLSLIIHQNIGIIFLHYKGKSVNILDEYVLTEMDQMIGEIEKLILNGTIHGIMFYSLKKDSFIVGADVNMIYTITDSRKAKEVSKHGQALTRRIELLPVIVLAAIHGTCLGGGFEVCLAASHRVCSSSSKTVVGLPETKLGLLPGCGGCVRLPRLAGLENALQLILQGTHVEAKKALNIGIIDKIFPYSADLPPKPHLSQEKSDGPSQEDIDFFQRCFDYTRQLAIEHTQEREKIVAETVKNILELATKGTAVFNQEASFQLGKYKRRPITFSEYLKDNPIGRLLIGFFTTTSIQKQTKGHPYKSPFLILDTIMNGYTKPIDEALEIESTNFSELVIDPVSKNLISLFNTVESAKKAENFCDPKYCSVKCK…
Naegleria fowleri 986	Nfowleri986_g3038.t3	Rab32, putative	mitochondrial fission			Nfowleri30863_g8443.t2, t3, t1	NfowleriV212_g2036.t1	jgi|Naegr1|69217|fgeneshNG_pg.scaffold_33000058	not predictable	0.9425	M	nucl	4		Chre195519	NP_006825 RAB32, member RAS oncogene family	NP_080681 RAB32						TVAG_101260 Rab32, putative	Ras family (PF00071) 432->582	sp|Q06AU5.1|RAB32_PIG RecName: Full=Ras-related protein Rab-32 [... 127 6e-32	ORTHOMCL1128	MRKVLLRTIRKNRDWLLFTREIKTIDRSFQHLWQREEEESLVLKSSKFFYHHPYRNQIITAQNDTDLHNIRTLKSQLFEIEKTTQVNLYEFINSSEERKLVLSSSTSSLLFRNGLTFTPFAFATICNANCQFCSENLQRKHLENSKSKKNSSPSKRIRNYDQYFNGLERVFQLLDTIQKTVGSLNMGLSLSGLEATSEPIWLERLCQLLSQYPSLFDERVLYSNGSGFTLHENVVENYFHNSVPKFDRIELSRQHFDEATNQAIMRFEKSQPIRSNTNYEHIVRNVLPNIFGVVKNSCILSKQGISNVELIEQYLQWAISLNVHRVVFRELSIISHEEYFDNSTKKWIDENRVSISSILSEICSSLDHPSPKFEYLYSTVGYYYMNECYRYDDKIDVIF…
Naegleria fowleri 986	Nfowleri986_g902.t2	Ras family protein				Nfowleri30863_g4940.t2, t1	NfowleriV212_g643.t1	jgi|Naegr1|32393|e_gw1.15.147.1	not predictable	0.0079	_	cyto	4		Chre60490	NP_057614 RAB8B, member RAS oncogene family	NP_775589 RAB8B, member RAS oncogene family						TVAG_070500 Rab7g protein, putative	Ras family (PF00071) 64->224	sp|Q05737.1|YPTM2_MAIZE RecName: Full=GTP-binding protein YPTM2 ... 157 1e-45	ORTHOMCL11820	MCCGGVEQGNAPRGQQQQQQNKKDERSVSYDDKIQIKVGTVQQQQSPSTATARAVQTNYDELFKVIVIGDSTTGKTSLLNKIVSGSFSENFMPTVGVDLKVRFLNVDGKTIKIQIWDTAGQERFRNLTRSYYRGSDGVILLYDITQEKTFTNLTVWLNEVKKNILGLNNGESIPHGSQLNLFIIGNKTDLENSRQVATERARKFCDTLQMDVLFDEISCKNTPNEKIEQDILCKLSKKILESRQKENEVID
Naegleria fowleri 986	Nfowleri986_g9860.t3	Ras family protein				Nfowleri30863_g2409.t3	NfowleriV212_g6558.t1	jgi|Naegr1|35122|estExt_gwp_gw1.C_40090	not predictable	0.0896	_	cyto	4		Chre195519	NP_004654 Ras-related protein Rab-11A	NP_059078 RAB11a, member RAS oncogene family						TVAG_169740 RAB 19, 41 and, putative	Ras family (PF00071) 20->169	sp|Q5ZJN2.1|RB11A_CHICK RecName: Full=Ras-related protein Rab-11... 295 e-99	ORTHOMCL11885	MSASNFGKDDEYDYLFKSRKSNLLSRFTRNEFNLESKSTIGVEFATRTIQTDGKTIKAQIWDTAGQERYRAITSAYYRGAVGALLVYDIAKRVTFENVERWLKELRDHAVPNIVVMLVGNKSDLRHLRAVTTEEAKAFAEKNSLSFIETSALDSTNVELAFLTILKEIYKFCSVKPVGTSTVPTPGEGLGQPRGEVVKPINPAEDEEKPKPSGGGCQC
Naegleria fowleri 986	Nfowleri986_g9860.t1	Ras family protein				Nfowleri30863_g2409.t3	NfowleriV212_g6558.t1	jgi|Naegr1|35122|estExt_gwp_gw1.C_40090	not predictable	0.0896	_	cyto	4		Chre195519	NP_004654 Ras-related protein Rab-11A	NP_059078 RAB11a, member RAS oncogene family						TVAG_169740 RAB 19, 41 and, putative	Ras family (PF00071) 11->147	sp|Q5ZJN2.1|RB11A_CHICK RecName: Full=Ras-related protein Rab-11... 244 3e-80	ORTHOMCL11886	MSASNFGKDDEYDYLFKSSVEFATRTIQTDGKTIKAQIWDTAGQERYRAITSAYYRGAVGALLVYDIAKRVTFENVERWLKELRDHAVPNIVVMLVGNKSDLRHLRAVTTEEAKAFAEKNSLSFIETSALDSTNVELAFLTILKEIYKFCSVKPVGTSTVPTPGEGLGQPRGEVVKPINPAEDEEKPKPSGGGCQC
Naegleria fowleri 986	Nfowleri986_g6436.t1	Thioredoxin				Nfowleri30863_g1868.t3, t1, t2	NfowleriV212_g4466.t1	jgi|Naegr1|59654|estExt_fgeneshHS_pg.C_690056	not predictable	0.2544	_	mito	4		Chre195613	NP_003320 thioredoxin	NP_035790 thioredoxin 1		YCR083W Mitochondrial thioredoxin, highly conserved oxidoreductase required to maintain the redox homeostasis of the cell, forms the mitochondrial thioredoxin system with Trr2p, redox state is maintained by both Trr2p and Glr1p					Thioredoxin (PF00085) 10->75, Thioredoxin (PF00085) 95->190		ORTHOMCL1204	MTGSVAQLVCTRFGPVVERISKEKEKVLFLIVDVDKSPTIQKELKSKAMPTFVFFLDGKEFSRIDGASEQMLQNYTETLLLQKQPSFMENGILHIVKEKDFNESLKNHANCVVDFYADWCQPCKMIAPSYEELAKNTTDVLFMKVNVDNLRNVMTKCRVTCMPTFCVFKDGKMKEKIEGGSMQLLKKAIDDFKLSTVEYTKRDLMAAEAEIKGSASKSGTEKNKATMSPKTSSTGKKANPTIAQPPTKSAHQVSSSSSTKKSTTSSTHSNNNPPKMDASPQKPKVVKKEASSNSTPPRASQNILTSPYLSSVPPFRSPHKEQKVKKQKSPYLN
Naegleria fowleri 986	Nfowleri986_g4271.t1	Ras family protein				Nfowleri30863_g6245.t2, t1	NfowleriV212_g759.t1	jgi|Naegr1|56963|estExt_fgeneshHS_pg.C_60009	not predictable	0.0337	_	cysk	4		Chre195519	NP_004654 Ras-related protein Rab-11A	NP_059078 RAB11a, member RAS oncogene family						TVAG_169740 RAB 19, 41 and, putative	Ras family (PF00071) 11->171, Ras family (PF00071) 247->407	sp|Q9LK99.1|RAA1G_ARATH RecName: Full=Ras-related protein RABA1g... 203 7e-61	ORTHOMCL1229	MIEKEYDYLYKIVVIGDSAVGKSSLIVRFAKNEFKFNTKPTIGVDFASKDITYDSKCILGHIWDTAGQEKYQATAPALYRGALGAMIVFDISNRQSFENLERWLTQLKKYGEPDCVNIIVGNKSDLQHLRQVSVEEASQYAQKHGAYYMETSALNASNVEKAFSSLLQNIYLKKPTPIDVYNPPPQNPNLPVVPSPGGGVQNPSLPDPTPKDKEHIPKTTNNTTVHYSNSQTNMQIPDENIDLMYNIIVAGDSGVGKSSLIIRFTRNDFRLHTKPTIGVDFSSKDISYDGKCIRGRIWDTAGQERFQAITPSFYRGAHGAMIVFDLSNRSSFEKVEDKWISQLRKYGEPNCIIILVGNKSDLVDQRQISVEEATKFAQKHGAYYMETSALNASNVELAF…
Naegleria fowleri 986	Nfowleri986_g4271.t2	Ras family protein				Nfowleri30863_g6245.t2, t1	NfowleriV212_g759.t1	jgi|Naegr1|56963|estExt_fgeneshHS_pg.C_60009	not predictable	0.1484	_	cyto	4		Chre195519	NP_004654 Ras-related protein Rab-11A	NP_059078 RAB11a, member RAS oncogene family						TVAG_169740 RAB 19, 41 and, putative	Ras family (PF00071) 6->165, Ras family (PF00071) 241->401	sp|P36412.1|RB11A_DICDI RecName: Full=Ras-related protein Rab-11... 198 6e-59	ORTHOMCL1229	MQSCAVVVIGDSAVGKSSLIVRFAKNEFKFNTKPTIGVDFASKDITYDSKCILGHIWDTAGQEKYQATAPALYRGALGAMIVFDISNRQSFENLERWLTQLKKYGEPDCVNIIVGNKSDLQHLRQVSVEEASQYAQKHGAYYMETSALNASNVEKAFSSLLQNIYLKKPTPIDVYNPPPQNPNLPVVPSPGGGVQNPSLPDPTPKDKEHIPKTTNNTTVHYSNSQTNMQIPDENIDLMYNIIVAGDSGVGKSSLIIRFTRNDFRLHTKPTIGVDFSSKDISYDGKCIRGRIWDTAGQERFQAITPSFYRGAHGAMIVFDLSNRSSFEKVEDKWISQLRKYGEPNCIIILVGNKSDLVDQRQISVEEATKFAQKHGAYYMETSALNASNVELAFNTLIQN…
Naegleria fowleri 986	Nfowleri986_g7790.t1	malate dehydrogenase, cytosolic			1 predicted TM @ N-terminal	Nfowleri30863_g8549.t1, t2	NfowleriV212_g7682.t1, NfowleriV212_g7683.t1	jgi|Naegr1|32211|e_gw1.14.36.1	not predictable	0.5116	S	cyto	4		Chre158129	NP_005908 cytosolic malate dehydrogenase	NP_032644 malate dehydrogenase 1, NAD (soluble)	425_11406_N*_malate_dehydrogenase,_cytoplasmic,_putative						lactate/malate dehydrogenase, NAD binding domain (PF00056) 7->153, lactate/malate dehydrogenase, alpha/beta C-terminal domain (PF02866) 157->327, Cellulase (glycosyl hydrolase family 5) (PF00150) 348->640	sp|O88989.3|MDHC_RAT RecName: Full=Malate dehydrogenase, cytopla... 423 e-140	ORTHOMCL1318	MTKQTLKVLITGAAGQIGYSLIGMVASGLMLGFDQPIHLHLLEVPQVLDALKGVCMELTDSAYPLLQKVVATSDYQEAFSDIDICIMVGAMPRKEGMERKDLLEKNAAIFKGQGEALEKWAKKTVKVLVVGNPANTNCLIAKTHAPSIPAENFSALTRLDHNRAKAQVAERLGINVSDVHNVIIWGNHSSTQFPDVAHGYVTINGQKKSIYEAINDDAWLKGDFISTVQKRGAAVIAARKLSSATSAAKAITDHMHDWILGTPEGEWVSMAIPSDGSYGIPEGVIFSFPVTCKNGTVSIVQGLKIDDFAREKLNITDKELREEKSMAFVNVVYKIAPFYPDLYNFNTNTSLTDKDLQNLRTWGFNVIRLYLSWEGTEPKRGQYDTNYLAILKGIIRQCE…
Naegleria fowleri 986	Nfowleri986_g7790.t2	malate dehydrogenase, cytosolic			1 predicted TM @ N-terminal	Nfowleri30863_g8549.t1, t2	NfowleriV212_g7682.t1, NfowleriV212_g7683.t1	jgi|Naegr1|32211|e_gw1.14.36.1	not predictable	0.5116	S	cyto	4		Chre158129	NP_005908 cytosolic malate dehydrogenase	NP_032644 malate dehydrogenase 1, NAD (soluble)	425_11406_N*_malate_dehydrogenase,_cytoplasmic,_putative						lactate/malate dehydrogenase, NAD binding domain (PF00056) 7->153, lactate/malate dehydrogenase, alpha/beta C-terminal domain (PF02866) 157->327, Cellulase (glycosyl hydrolase family 5) (PF00150) 348->644	sp|O88989.3|MDHC_RAT RecName: Full=Malate dehydrogenase, cytopla... 423 e-140	ORTHOMCL1318	MTKQTLKVLITGAAGQIGYSLIGMVASGLMLGFDQPIHLHLLEVPQVLDALKGVCMELTDSAYPLLQKVVATSDYQEAFSDIDICIMVGAMPRKEGMERKDLLEKNAAIFKGQGEALEKWAKKTVKVLVVGNPANTNCLIAKTHAPSIPAENFSALTRLDHNRAKAQVAERLGINVSDVHNVIIWGNHSSTQFPDVAHGYVTINGQKKSIYEAINDDAWLKGDFISTVQKRGAAVIAARKLSSATSAAKAITDHMHDWILGTPEGEWVSMAIPSDGSYGIPEGVIFSFPVTCKNGTVSIVQGLKIDDFAREKLNITDKELREEKSMAFVNVVYKIAPFYPDLYNFNTNTSLTDKDLQNLRTWGFNVIRLYLSWEGTEPKRGQYDTNYLAILKGIIRQCE…
Naegleria fowleri 986	Nfowleri986_g5973.t1	NADPH:adrenodoxin oxidoreductase, mitochondrial	Steroid, cholesterol metabolism	EC:1.18.1.6		Nfowleri30863_g6428.t1	NfowleriV212_g6894.t2, t1	jgi|Naegr1|1460|gw1.2.103.1	MHRHHFARSFASSSLSSCLFASNNNQKCHPIIKKHVLTSSIYETRRKSSNFFFNNSIINTRRNLSVCVVGS	0.919	M	mito	4		Chre134840	NP_077728 ferredoxin reductase isoform 1 precursor	NP_032023 ferredoxin reductase		YDR376W Oxidoreductase of the mitochondrial inner membrane, involved in cytoplasmic and mitochondrial iron homeostasis and required for activity of Fe-S cluster-containing enzymes; one of the few mitochondrial proteins essential for viability					Pyridine nucleotide-disulphide oxidoreductase (PF07992) 65->446	sp|Q8W3L1.1|MFDR_ARATH RecName: Full=NADPH:adrenodoxin oxidoredu... 367 e-119	ORTHOMCL1338	MHRHHFARSFASSSLSSCLFASNNNQKCHPIIKKHVLTSSIYETRRKSSNFFFNNSIINTRRNLSVCVVGSGPAGFYTAKQLLGKECQAIFGKESVNITIIERLPTPYGLVRYGVAPDHPEVKNVQNDFDQVASDPRVQFIGNVSLGKDVRLKELQELFDVVVLSYGAESERTLGIKGEDLQGVESAREFVAWYNGLPSHTKEHTAEKFKNLVQNSKNAVIIGQGNVALDVARILARPVETLKPYDVTSQAMHVLENFNKNLNHILVVGRRGPVQIAATTKELRELIKLNCLHVDPAQIQDENLDEISKEQLHKEGRVKQRLIQLLQTAVVKPTLPDNTKLVELVFFRNPVEFIPKKDDPSRIGSIKFEITKLEKDPNGGLEPKAVGTGIFEEIECDLV…
Naegleria fowleri 986	Nfowleri986_g7066.t2	Delta-1-pyrroline-5-carboxylate dehydrogenase, mitochondrial	Amino acid metabolism	EC:1.2.1.88		Nfowleri30863_g10361.t2, t1	NfowleriV212_g7548.t2, t1	jgi|Naegr1|32733|e_gw1.17.39.1	MKTKTHQTIQKLSSQYIQKRAFSTGNAMNRL	0.9471	_	mito	4		Chre135609	NP_003739 aldehyde dehydrogenase 4A1 precursor	NP_780647 aldehyde dehydrogenase 4 family, member A1		YHR037W Delta-1-pyrroline-5-carboxylate dehydrogenase, nuclear-encoded mitochondrial protein involved in utilization of proline as sole nitrogen source; deficiency of the human homolog causes HPII, an autosomal recessive inborn error of metabolism					Aldehyde dehydrogenase family (PF00171) 99->568	sp|Q54RA2.1|AL4A1_DICDI RecName: Full=Delta-1-pyrroline-5-carbox... 561 0.0	ORTHOMCL1860	MKTKTHQTIQKLSSQYIQKRAFSTGNAMNRLTSHGTIQLPTIVNEPMKTYGKGSPERSAVLSECEKYLNVPKDSILQIPTIINGKRYYQNDQDLTFLREMPSLRSQYLFRAHGANKDMIREAIEGSLKAKKEWEDLPLEYKCSVFLKAADLLSSPDWRYKINAATMMGQGKTMYQAEIDSSAELIDFLRFNAFYAAKLIGRQVDHHNPGTWNRVEYRALEGFVAAISPFNFTAIGGNLACAPAQMGNVVLWKPSDTAVLSNYVIYQVLEAAGLPPGVIQFIPTKKASDFGETVLNDPNFTGLHFTGSTKTFQLLYNEISSKLHTYKSIPRIVGETGGKNFHFMHPDCDVTTFVNQTLRGSFEYSGQKCSATSRCYIPKSKFAEVKQALIEETKKLKVGQ…
Naegleria fowleri 986	Nfowleri986_g7066.t1	Delta-1-pyrroline-5-carboxylate dehydrogenase, mitochondrial	Amino acid metabolism	EC:1.2.1.88		Nfowleri30863_g10361.t1, t2	NfowleriV212_g7548.t1, t2	jgi|Naegr1|32733|e_gw1.17.39.1	MMKTKTHQTIQKLSSQYIQKRAFSTGNAMNRL	0.9407	M	mito	4		Chre135609	NP_003739 aldehyde dehydrogenase 4A1 precursor	NP_780647 aldehyde dehydrogenase 4 family, member A1		YHR037W Delta-1-pyrroline-5-carboxylate dehydrogenase, nuclear-encoded mitochondrial protein involved in utilization of proline as sole nitrogen source; deficiency of the human homolog causes HPII, an autosomal recessive inborn error of metabolism					Aldehyde dehydrogenase family (PF00171) 100->569	sp|Q54RA2.1|AL4A1_DICDI RecName: Full=Delta-1-pyrroline-5-carbox... 561 0.0	ORTHOMCL1860	MMKTKTHQTIQKLSSQYIQKRAFSTGNAMNRLTSHGTIQLPTIVNEPMKTYGKGSPERSAVLSECEKYLNVPKDSILQIPTIINGKRYYQNDQDLTFLREMPSLRSQYLFRAHGANKDMIREAIEGSLKAKKEWEDLPLEYKCSVFLKAADLLSSPDWRYKINAATMMGQGKTMYQAEIDSSAELIDFLRFNAFYAAKLIGRQVDHHNPGTWNRVEYRALEGFVAAISPFNFTAIGGNLACAPAQMGNVVLWKPSDTAVLSNYVIYQVLEAAGLPPGVIQFIPTKKASDFGETVLNDPNFTGLHFTGSTKTFQLLYNEISSKLHTYKSIPRIVGETGGKNFHFMHPDCDVTTFVNQTLRGSFEYSGQKCSATSRCYIPKSKFAEVKQALIEETKKLKVG…
Naegleria fowleri 986	Nfowleri986_g1638.t1	Metallo-beta-lactamase protein				Nfowleri30863_g9607.t2, t1	NfowleriV212_g6000.t1, t2	jgi|Naegr1|83261|estExt_fgeneshNG_pm.C_500002	not predictable	0.5704	_	cyto	4			NP_055112 ETHE1 protein	NP_075643 ETHE1 protein	69_13388_N_metallo--lactamase_superfamily_protein	YOR040W Mitochondrial glyoxalase II, catalyzes the hydrolysis of S-D-lactoylglutathione into glutathione and D-lactate					Metallo-beta-lactamase superfamily (PF00753) 13->177, MORN repeat (PF02493) 256->277	sp|Q9DCM0.2|ETHE1_MOUSE RecName: Full=Persulfide dioxygenase ETH... 202 4e-61	ORTHOMCL1899	MIFRQLFSADTSTFTYILGCEETGKGVIVDPVLEEVERDAKLLKELGLTVTHILDTHVHADHVTAGVELRKRFPQAIHCFSIHSGVTFSDSLTLVKEHDVLTIGSSIKIHVLETPGHTNGCVSYYLEDKSKVFTGDALFIRGCGRCDFQQGSSSTLYDSIMKLYNTLPDSCEVYPGHDYKGMTKTTIGEEKKFNPRIFATQSREGFCEIMDNLKLPKPRFLDGMEFINAKYSGDEKNGRMEGENCRFSYVMEGMRYEGEMKDGQFNGKGTLYYSSGAKLEGYWVDGRLVEKTYIYKDGLKFNEDVKNWSYCQLGQHEESQDRRFHHEVLQAAKFEHQSVLPKPEHSCISQDGIQPALPTRK
Naegleria fowleri 986	Nfowleri986_g1638.t2	Metallo-beta-lactamase protein				Nfowleri30863_g9607.t2, t1	NfowleriV212_g6000.t1, t2	jgi|Naegr1|83261|estExt_fgeneshNG_pm.C_500002	not predictable	0.5078	_	cyto	4			NP_055112 ETHE1 protein	NP_075643 ETHE1 protein	69_13388_N_metallo--lactamase_superfamily_protein	YOR040W Mitochondrial glyoxalase II, catalyzes the hydrolysis of S-D-lactoylglutathione into glutathione and D-lactate					Metallo-beta-lactamase superfamily (PF00753) 19->183, MORN repeat (PF02493) 262->283	sp|Q9DCM0.2|ETHE1_MOUSE RecName: Full=Persulfide dioxygenase ETH... 203 4e-61	ORTHOMCL1899	MLHKTQMIFRQLFSADTSTFTYILGCEETGKGVIVDPVLEEVERDAKLLKELGLTVTHILDTHVHADHVTAGVELRKRFPQAIHCFSIHSGVTFSDSLTLVKEHDVLTIGSSIKIHVLETPGHTNGCVSYYLEDKSKVFTGDALFIRGCGRCDFQQGSSSTLYDSIMKLYNTLPDSCEVYPGHDYKGMTKTTIGEEKKFNPRIFATQSREGFCEIMDNLKLPKPRFLDGMEFINAKYSGDEKNGRMEGENCRFSYVMEGMRYEGEMKDGQFNGKGTLYYSSGAKLEGYWVDGRLVEKTYIYKDGLKFNEDVKNWSYCQLGQHEESQDRRFHHEVLQAAKFEHQSVLPKPEHSCISQDGIQPALPTRK
Naegleria fowleri 986	Nfowleri986_g2176.t2	fumarase class II			1 predicted TM @ N-terminal, fused protein ?	Nfowleri30863_g7998.t2, t1, t3	NfowleriV212_g981.t3, t2, t1	jgi|Naegr1|83307|estExt_fgeneshNG_pm.C_660002	not predictable	0.0702	M	plas	4			NP_000134 fumarate hydratase precursor	NP_034339 fumarate hydratase 1	41_02578_N_fumarate_hydratase,_class_II_family_protein_(fumarase)	YPL262W Fumarase, converts fumaric acid to L-malic acid in the TCA cycle; cytosolic and mitochondrial localization determined by the N-terminal mitochondrial targeting sequence and protein conformation					Lyase (PF00206) 461->793, Fumarase C C-terminus (PF10415) 859->913	sp|O17214.1|FUMH_CAEEL RecName: Full=Probable fumarate hydratase... 577 0.0	ORTHOMCL198	MSNQRSSSLSSSPHSLSAFSNKKTIIVILLLVTAFLYFIASSFFSREGEDFLTSKHLVSSRVHHNDLQFIENHDLIRKKWMKSKRLSVVDDWQDDYMLDFTNAKIYPVTFLDLEPVEENANIGRMKALCKLYLFSYFTFNTRESSKDDFIIPTVIGAESDKSETFTPYTHWKKVEKLHEFLNSPESKYIRPHDYIMFSDATDVFFVNNIKKSKEIFENYYMKQIAGIDLENDAEKRWPIVFCAEKNRWPPDDFMQNMFAKTEKEEQMVSKHYYDRDGYFIHQNCDRSNQRIYLNSGFMMGRKRDFIEMLHVALTEVTLGEPKPRIEDQALYQYMHATQKYPFLTDCEAKLVYSPFSVCENVKSDSSSEWGCSLTDSPHRPFALHSNGGLGPSVCTCLRT…
Naegleria fowleri 986	Nfowleri986_g2176.t1	fumarase class II			1 predicted TM @ N-terminal, fused protein ?	Nfowleri30863_g7998.t2, t1, t3	NfowleriV212_g981.t3, t2, t1	jgi|Naegr1|83307|estExt_fgeneshNG_pm.C_660002	not predictable	0.0702	M	plas	4			NP_000134 fumarate hydratase precursor	NP_034339 fumarate hydratase 1	41_02578_N_fumarate_hydratase,_class_II_family_protein_(fumarase)	YPL262W Fumarase, converts fumaric acid to L-malic acid in the TCA cycle; cytosolic and mitochondrial localization determined by the N-terminal mitochondrial targeting sequence and protein conformation					Lyase (PF00206) 493->825, Fumarase C C-terminus (PF10415) 891->945	sp|O17214.1|FUMH_CAEEL RecName: Full=Probable fumarate hydratase... 578 0.0	ORTHOMCL198	MSNQRSSSLSSSPHSLSAFSNKKTIIVILLLVTAFLYFIASSFFSREGEDFLTSKHLVSSRVHHNDLQFIENHDLIRKKWMKSKRLSVVDDWQDDYMLDFTNAKIYPVTFLDLEPVEENANIGRMKALCKLYLFSYFTFNTRESSKDDFIIPTVIGAESDKSETFTPYTHWKKVEKLHEFLNSPESKYIRPHDYIMFSDATDVFFVNNIKKSKEIFENYYMKQIAGIDLENDAEKRWPIVFCAEKNRWPPDDFMQNMFAKTEKEEQMVSKHYYDRDGYFIHQNCDRSNQRIYLNSGFMMGRKRDFIEMLHVALTEVTLGEPKVSEQSECKKLYPSQYSFQHMNVKTTNWLQKQKPRIEDQALYQYMHATQKYPFLTDCEAKLVYSPFSVCENVKSDSSS…
Naegleria fowleri 986	Nfowleri986_g2176.t3	fumarase class II			1 predicted TM @ N-terminal, fused protein ?	Nfowleri30863_g7998.t2, t1, t3	NfowleriV212_g981.t3, t2, t1	jgi|Naegr1|83307|estExt_fgeneshNG_pm.C_660002	not predictable	0.0702	M	plas	4			NP_000134 fumarate hydratase precursor	NP_034339 fumarate hydratase 1	41_02578_N_fumarate_hydratase,_class_II_family_protein_(fumarase)	YPL262W Fumarase, converts fumaric acid to L-malic acid in the TCA cycle; cytosolic and mitochondrial localization determined by the N-terminal mitochondrial targeting sequence and protein conformation					Lyase (PF00206) 574->906, Fumarase C C-terminus (PF10415) 972->1026	sp|O17214.1|FUMH_CAEEL RecName: Full=Probable fumarate hydratase... 580 0.0	ORTHOMCL198	MSNQRSSSLSSSPHSLSAFSNKKTIIVILLLVTAFLYFIASSFFSREGEDFLTSKHLVSSRVHHNDLQFIENHDLIRKKWMKSKRLSVVDDWQDDYMLDFTNAKIYPVTFLDLEPVEENANIGRMKALCKLYLFSYFTFNTRESSKDDFIIPTVIGAESDKSETFTPYTHWKKVEKLHEFLNSPESKYIRPHDYIMFSDATDVFFVNNIKKSKEIFENYYMKQIAGIDLENDAEKRWPIVFCAEKNRWPPDDFMQNMFAKTEKEEQMVSKHYYDRDGYFIHQNCDRSNQRIYLNSGFMMGRKRDFIEMLHVALTEVTLGEPKVSEQSECKKLYPSQYSFQHMNVKTTNWLQKQKPRIEDQALYQYMHATQKYPFLTDCEAKLVYSPFSVCENVKSDSSS…
Naegleria fowleri 986	Nfowleri986_g8778.t1	Mitochondrial NADP-specific isocitrate dehydrogenase	TCA	EC:1.1.1.42		Nfowleri30863_g41.t1, t2	NfowleriV212_g11295.t1	jgi|Naegr1|82731|estExt_fgeneshNG_kg.C_470003	MLKTAVSGFSLCKKFPHHNTTASALLLLKQNSSHHHHPVRFFSTKNSIT	0.6313	_	mito	4		Chre196567	NP_002159 isocitrate dehydrogenase 2 (NADP+), mitochondrial precursor	NP_766599 isocitrate dehydrogenase 2 (NADP+), mitochondrial		YDL066W Mitochondrial NADP-specific isocitrate dehydrogenase, catalyzes the oxidation of isocitrate to alpha-ketoglutarate; not required for mitochondrial respiration and may function to divert alpha-ketoglutarate to biosynthetic processes					Isocitrate/isopropylmalate dehydrogenase (PF00180) 57->451	sp|P33198.1|IDHP_PIG RecName: Full=Isocitrate dehydrogenase [NAD... 634 0.0	ORTHOMCL1989	MLKTAVSGFSLCKKFPHHNTTASALLLLKQNSSHHHHPVRFFSTKNSITMASFQKIKVANPVVELDGDEMTRIIWAWIKEKLILPYLDLDIKYYDLGIQKRDETNDKITEEAAHAIKKYNVGIKCATITPDEQRVEEFKLKKMWKSPNGTIRNILGGTVFREPIVIENIPRLVPGWTKPIVIGRHAHGDQYKATDLVVGEPGKMELVFTPKNGGEQKRYTVFDFEGAGVAMGMYNTDESIRDFAYSCFNLAVDKKWPLYLSTKNTILKAYDGRFKDIFQEIYEKEFKAKFTELGIWYEHRLIDDMVAQTLKSNGGFIWACKNYDGDVQSDIVAQGYGSLGLMTSVLMCPDGKTVESEAAHGTVTRHYRQHQKGEETSTNPVASIFAWTRGLAHRAKLDN…
Naegleria fowleri 986	Nfowleri986_g8778.t2	Mitochondrial NADP-specific isocitrate dehydrogenase				Nfowleri30863_g41.t2, t1	NfowleriV212_g11295.t1	jgi|Naegr1|82731|estExt_fgeneshNG_kg.C_470003	MLKTAVSGFSLCKKFPHHNTTASALLLLKQNSSHHHHPVRFFSTKNSIT	0.6399	_	mito	4		Chre196567	NP_002159 isocitrate dehydrogenase 2 (NADP+), mitochondrial precursor	NP_766599 isocitrate dehydrogenase 2 (NADP+), mitochondrial		YDL066W Mitochondrial NADP-specific isocitrate dehydrogenase, catalyzes the oxidation of isocitrate to alpha-ketoglutarate; not required for mitochondrial respiration and may function to divert alpha-ketoglutarate to biosynthetic processes					Isocitrate/isopropylmalate dehydrogenase (PF00180) 57->451	sp|P33198.1|IDHP_PIG RecName: Full=Isocitrate dehydrogenase [NAD... 634 0.0	ORTHOMCL1989	MLKTAVSGFSLCKKFPHHNTTASALLLLKQNSSHHHHPVRFFSTKNSITMASFQKIKVANPVVELDGDEMTRIIWAWIKEKLILPYLDLDIKYYDLGIQKRDETNDKITEEAAHAIKKYNVGIKCATITPDEQRVEEFKLKKMWKSPNGTIRNILGGTVFREPIVIENIPRLVPGWTKPIVIGRHAHGDQYKATDLVVGEPGKMELVFTPKNGGEQKRYTVFDFEGAGVAMGMYNTDESIRDFAYSCFNLAVDKKWPLYLSTKNTILKAYDGRFKDIFQEIYEKEFKAKFTELGIWYEHRLIDDMVAQTLKSNGGFIWACKNYDGDVQSDIVAQGYGSLGLMTSVLMCPDGKTVESEAAHGTVTRHYRQHQKGEETSTNPVASIFAWTRGLAHRAKLDN…
Naegleria fowleri 986	Nfowleri986_g3099.t1	SPFH domain, Band 7 family protein			2 predicted TMs - LGT from bacteria ?	Nfowleri30863_g4253.t1	NfowleriV212_g10133.t1	jgi|Naegr1|72751|fgeneshNG_pg.scaffold_55000113	not predictable	0.239	_	cyto	4	gi|15239547|ref|NP_200221.1| band 7 family protein [Arabidopsis thaliana]		NP_038470 stomatin (EPB72)-like 2	NP_075720 stomatin-like protein 2	138_03389_Y_SPFHdomain/Band_7_family_protein						SPFH domain / Band 7 family (PF01145) 83->274	sp|P0DKS0.1|QMCA_WIGBR RecName: Full=Protein QmcA [Wigglesworthi... 121 7e-30	ORTHOMCL2179	MMINSTHHHKLSIAKNKIQAALFDAITTTITIITYLTQSSHHTDSSLTYEMTPFLLVQLYYPYIIYSLLALILLYLLNHSFLQVRTNEIVCVERLGQFSRTLKAGLHFIVPFVEQVKWVRWVHTVENPFSHKTELKVEEMYRIPTQEILFDFPTLNVTTKDRIAADVNGIMFFRIQNPVKAVYEICDLYQSIEQLIYTSLRDAISKITLDEAIEGKSKIKDSIAEDFKSLEESWGVKLTKFDIQSIEAPSSIAKSIEKLVAAQREAQAELEKTRSLQQAKLLKIQTEQEIELLACDTANKKKLNDAQTETEIAKQKAESESLAIRMKAESEALYLSKILSVKGIDQSYLIQKEYTQAVRHLSQSSNKVIVIPMESAKYFGMTSTWNASTLESATLPKAT…
Naegleria fowleri 986	Nfowleri986_g3099.t2	SPFH domain, Band 7 family protein			1 predicted TM	Nfowleri30863_g4253.t1	NfowleriV212_g10133.t1	jgi|Naegr1|72751|fgeneshNG_pg.scaffold_55000113	not predictable	0.2246	S	extr	4	gi|15239547|ref|NP_200221.1| band 7 family protein [Arabidopsis thaliana]		NP_038470 stomatin (EPB72)-like 2	NP_075720 stomatin-like protein 2	138_03389_Y_SPFHdomain/Band_7_family_protein						SPFH domain / Band 7 family (PF01145) 33->224	sp|P0DKS0.1|QMCA_WIGBR RecName: Full=Protein QmcA [Wigglesworthi... 121 5e-30	ORTHOMCL2179	MTPFLLVQLYYPYIIYSLLALILLYLLNHSFLQVRTNEIVCVERLGQFSRTLKAGLHFIVPFVEQVKWVRWVHTVENPFSHKTELKVEEMYRIPTQEILFDFPTLNVTTKDRIAADVNGIMFFRIQNPVKAVYEICDLYQSIEQLIYTSLRDAISKITLDEAIEGKSKIKDSIAEDFKSLEESWGVKLTKFDIQSIEAPSSIAKSIEKLVAAQREAQAELEKTRSLQQAKLLKIQTEQEIELLACDTANKKKLNDAQTETEIAKQKAESESLAIRMKAESEALYLSKILSVKGIDQSYLIQKEYTQAVRHLSQSSNKVIVIPMESAKYFGMTSTWNASTLESATLPKATMDDVE
Naegleria fowleri 986	Nfowleri986_g9657.t1	predicted protein			1 predicted TM @ N-terminal	Nfowleri30863_g10681.t1, t2	NfowleriV212_g7716.t1	jgi|Naegr1|78984|estExt_fgeneshNG_pg.C_120232	not predictable	0.1099	S	pero	4		Chre195519	NP_004654 Ras-related protein Rab-11A	NP_033023 RAB11B, member RAS oncogene family						TVAG_134510 RAB-18, putative	Ras family (PF00071) 309->469	sp|P22129.1|RB11B_DIPOM RecName: Full=Ras-related protein Rab-11... 219 3e-66	ORTHOMCL2382	MLIKLSTLALFSVLFSLYATMLVMGVSIQTGSTPSMADQLKHELKARLRTSPALFHKLVKLTIKQQQQGSSSGAAVSRLAMAKNSYELCDLCINLLDQTINNLVNIILNVGVIGGCGDICKYLSNFGSLTVVACNLVCDYLGVNEFINLIENADLDAIYGCQLVSLCPIRDCKAPVCAQFFNTRVVPAIAPKGTTFNAVSQLRVFNQTGTGELYFEVDGPVTADIAGGELKGQGFTPGNYDIQVQIQAQDDEQNQVVWFPGKYEFFVAACEGECGSKHPHSRILAESRAFFNITANXYWNMSDCDFLYKVVVIGDSGVGKSNLITRFTKNSFNLQPKPTIGVEFAAKAIMYDGARIRGQIWDTAGQERFQAVSAAYYRGSHGALIVYDITNRETFDHLE…
Naegleria fowleri 986	Nfowleri986_g9657.t2	predicted protein			1 predicted TM @ N-terminal	Nfowleri30863_g10681.t1, t2	NfowleriV212_g7716.t1	jgi|Naegr1|78984|estExt_fgeneshNG_pg.C_120232	not predictable	0.1099	S	pero	4		Chre195519	NP_004654 Ras-related protein Rab-11A	NP_033023 RAB11B, member RAS oncogene family						TVAG_134510 RAB-18, putative	Ras family (PF00071) 274->434	sp|P22129.1|RB11B_DIPOM RecName: Full=Ras-related protein Rab-11... 219 1e-66	ORTHOMCL2382	MLIKLSTLALFSVLFSLYATMLVMGVSIQTGSTPSMADQLKHELKARLRTSPALFHKLVKLTIKQQQQGSSSGAAVSRLAMAKNSYELCDLCINLLDQTINNLVNIILNVGVIGGCGDICKYLSNFGSLTVVACNLVCDYLGVNEFINLIENADLDAIYGCQLVSLCPIRDCKAPVCAQFFNTRVVPAIAPKGTTFNAVSQLRVFNQTGTGELYFEVDGPVTADIAGGELKGQGFTPGNYDIQVQIQAQDDEQNQVVWFPGKYWNMSDCDFLYKVVVIGDSGVGKSNLITRFTKNSFNLQPKPTIGVEFAAKAIMYDGARIRGQIWDTAGQERFQAVSAAYYRGSHGALIVYDITNRETFDHLEKWFTEIGKQGEEGCIHIIIGNKCDLSHQRQVTVEE…
Naegleria fowleri 986	Nfowleri986_g1714.t1	malate dehydrogenase			fused protein?	Nfowleri30863_g8221.t1	NfowleriV212_g5503.t1, NfowleriV212_g5504.t1	jgi|Naegr1|31160|e_gw1.8.144.1	MLTSPLYHHHASHCATSVLSRTLKRSILASSSWT	0.8656	M	mito	4		Chre158129	NP_005908 cytosolic malate dehydrogenase	NP_032644 malate dehydrogenase 1, NAD (soluble)	75_14250_Y*_malate_dehydrogenase_family_protein						Alanine racemase, N-terminal domain (PF01168) 114->343, Putative serine dehydratase domain (PF14031) 361->459, lactate/malate dehydrogenase, NAD binding domain (PF00056) 555->700, lactate/malate dehydrogenase, alpha/beta C-terminal domain (PF02866) 704->867	sp|Q54D04.1|MDHB_DICDI RecName: Full=Probable malate dehydrogena... 338 e-106	ORTHOMCL2626	MLTSPLYHHHASHCATSVLSRTLKRSILASSSWTFTNDGGTTDRRFYSTCSSSLKQVDNNVVDVSDDQQQNMTSFPKNSSSTIITDAPPKWSELESSQTESFWSHGIKTPFFLVDLQVLNRNCRAMIQKANECGISLRAHVKTHKTLEGAKYQTIGLKDPKLVVSTLAEAEYYSAHYKDIHYAVPALSKSKLKQIETLTRRIPKFHIDVESEASLKIIEEYAKNHNIQFSVFVQVDCGQHRVGVDPNDEASLRLVQKIHESPHVKLAGLYTHAGQSYACRGKEEIRKVTIEEAKIVSDFAQKLKTLGIHVPTVSVGSTPTCSVGTAEEWSNTLVNEIHPGNYVFYDYMQTKIGSCEIKDCSAFVVATIIGHRPNMNQLTIDAGALALSKDIGCSNVSCA…
Naegleria fowleri 986	Nfowleri986_g4152.t1	metallo-beta-lactamase family protein				Nfowleri30863_g84.t1	NfowleriV212_g8697.t1	jgi|Naegr1|83261|estExt_fgeneshNG_pm.C_500002	not predictable	0.3656	_	cyto	4			NP_055112 ETHE1 protein	NP_075643 ETHE1 protein	69_13388_N_metallo--lactamase_superfamily_protein	YOR040W Mitochondrial glyoxalase II, catalyzes the hydrolysis of S-D-lactoylglutathione into glutathione and D-lactate					Metallo-beta-lactamase superfamily (PF00753) 14->177	sp|Q9DCM0.2|ETHE1_MOUSE RecName: Full=Persulfide dioxygenase ETH... 221 6e-70	ORTHOMCL2859	MIFRQLISADTSTYTFILGCEVTGKAAIIDPVIEECERDAKLINELGLTVTHILDTHVHADHITGGMELKKKFPGATHCYSIHSGVTFTEGLTLVKEGDVIQIGDTVKIHVLETPGHTDGCITYYLDDKSMVFTGDALFIRGCGRTDFQQGSASRLYDSIMKIYSLLPDTCLVYPGHDYKGMLCSTIGEEKKFNPRIFATQTREGFVEIMNNLKLAKPRYLDVALPANLVGGVKQQ
Naegleria fowleri 986	Nfowleri986_g2294.t4	rho GTPase activating protein			fused protein?	Nfowleri30863_g6734.t2	NfowleriV212_g2436.t1	jgi|Naegr1|47363|fgeneshHS_pg.scaffold_12000032	not predictable	0.0157	_	nucl	4		Chre195386	NP_000265 ornithine aminotransferase precursor	NP_058674 ornithine aminotransferase	399_17690_N_ornithine_aminotransferase_family_protein						RhoGAP domain (PF00620) 358->500, PH domain (PF00169) 578->677, Aminotransferase class-III (PF00202) 750->1080	sp|Q92413.2|OAT_EMENI RecName: Full=Ornithine aminotransferase; ... 525 e-173	ORTHOMCL297	MDHQTTTTTSSLYSCTTTTPSVHFAETTTTTLVPAHPFDADDDEEPPLPSDDTVSVRSRVTSKDRNPQRFSPRPLSLAGEIVSPFSQALYSGTYEHLGELTDNSLSKIEKRSKHLSCSSVMEFSDLLKQAGVNLEDLQDEDWDDDSNEEDNDTVGTDNTVHNETAQQYFLNTIANNANFVEEYDSDPETFTATRDSMKVEVDEHDLKTRRNPSQTFTPPPLNNRKSMSHLFKFSSSETKETDGMNLSRSAMCDFPVGMGIEVQSPPSSSPQQDSPSPTSSNTSPTMLSVPTTPQARRSSVKRKKSIRSNDFMKGGRYMSKDFFSTLFKKGEIKEFGVDLLTVMSRKSEMGHEIPALIEEMMVVISERLSVEGLFRIGGNVKDMEILVKKIDSGKVVELR…
Naegleria fowleri 986	Nfowleri986_g2294.t3	rho GTPase activating protein			fused protein?	Nfowleri30863_g6734.t2	NfowleriV212_g2436.t1	jgi|Naegr1|47363|fgeneshHS_pg.scaffold_12000032	not predictable	0.0157	_	nucl	4		Chre195386	NP_000265 ornithine aminotransferase precursor	NP_058674 ornithine aminotransferase	399_17690_N_ornithine_aminotransferase_family_protein						RhoGAP domain (PF00620) 358->500, PH domain (PF00169) 578->669, Aminotransferase class-III (PF00202) 759->1089	sp|Q92413.2|OAT_EMENI RecName: Full=Ornithine aminotransferase; ... 526 e-174	ORTHOMCL297	MDHQTTTTTSSLYSCTTTTPSVHFAETTTTTLVPAHPFDADDDEEPPLPSDDTVSVRSRVTSKDRNPQRFSPRPLSLAGEIVSPFSQALYSGTYEHLGELTDNSLSKIEKRSKHLSCSSVMEFSDLLKQAGVNLEDLQDEDWDDDSNEEDNDTVGTDNTVHNETAQQYFLNTIANNANFVEEYDSDPETFTATRDSMKVEVDEHDLKTRRNPSQTFTPPPLNNRKSMSHLFKFSSSETKETDGMNLSRSAMCDFPVGMGIEVQSPPSSSPQQDSPSPTSSNTSPTMLSVPTTPQARRSSVKRKKSIRSNDFMKGGRYMSKDFFSTLFKKGEIKEFGVDLLTVMSRKSEMGHEIPALIEEMMVVISERLSVEGLFRIGGNVKDMEILVKKIDSGKVVELR…
Naegleria fowleri 986	Nfowleri986_g2294.t2	ornithine aminotransferase, mitochondrial	Amino acid metabolism	EC:2.6.1.13		Nfowleri30863_g6734.t3	NfowleriV212_g2437.t1	jgi|Naegr1|47363|fgeneshHS_pg.scaffold_12000032	MKSVMHSVLKSSNCKQQRFFANYSAMM	0.9644	M	mito	4		Chre195386	NP_000265 ornithine aminotransferase precursor	NP_058674 ornithine aminotransferase	399_17690_N_ornithine_aminotransferase_family_protein						Aminotransferase class-III (PF00202) 79->409	sp|Q92413.2|OAT_EMENI RecName: Full=Ornithine aminotransferase; ... 522 0.0	ORTHOMCL297	MKSVMHSVLKSSNCKQQRFFANYSAMMMLGNHNQRFSQRASFSTRMGQQHEIKKLSSEDVMKLENDYSAHNYHPLKVVFERAQGVVVYDPEGRKYYDFLSAYSAVNQGHCHPKILETLKSQAEKVTLSSRAFYNNVFGQWAQYVTKLFGYEKVLPMNTGAEAVETALKAARKWGYEVKGIPDNEAIIIACSGNFHGRTIGVISFSDSDETRDGFGPFLPGVLTAKYDDVNSLRELLEKFGKNVAGFLLEPIQGEAGVRVPSEKYLSEVYKLCKQHNVLMICDEIQTGLGRTGKMLCYEHSLDKSKGEKPDILILGKALSGGVFPVSCILADKRVMDVFEPGTHGSTYGGNPLGCAVSMTALEVLQNENMIENAARLGEIFRQECRELVHEGGIVDEVRG…
Naegleria fowleri 986	Nfowleri986_g5869.t1	superoxide dismutase, mitochondrial	ROS	EC:1.15.1.1		Nfowleri30863_g5126.t1	NfowleriV212_g6726.t1	jgi|Naegr1|81995|estExt_fgeneshNG_pg.C_760083, jgi|Naegr1|75082|fgeneshNG_pg.scaffold_76000091	MFKTATSSFSLLKSSQTFRRV	0.9956	M	mito	4			NP_001019636 manganese superoxide dismutase isoform A precursor	NP_038699 superoxide dismutase 2, mitochondrial	89_27594_Y_superoxide_dismutase,_putative	YHR008C Mitochondrial superoxide dismutase; protects cells against oxygen toxicity					Iron/manganese superoxide dismutases, alpha-hairpin domain (PF00081) 38->125, Iron/manganese superoxide dismutases, C-terminal domain (PF02777) 137->235	sp|P31108.1|SODF_LEGPH RecName: Full=Superoxide dismutase [Legio... 201 9e-63	ORTHOMCL3119	MFKTATSSFSLLKSSQTFRRVGTASSTMVMNHTTVRNKHQLPTLDYPVENGIAPCITARQLDFHYNKHHKTYVDKLNQLIEGTSFESQPLDAIIQKTAFDSDPKSVSIFNNAAQHFNHSFYWKCLVPNGSKIDDAPAIKQAIEKQFGSVDAFKQQFTEKATTLFGSGWTWLVLDGTQFKIWNGSNAQTPIAENLIPLLTCDVWEHAYYLDHQNRRPDYLKTFWEAVNWSFVNKAYTMARDQQSIKL
Naegleria fowleri 986	Nfowleri986_g10765.t1	mitochondrial carrier protein	MCF		6 predicted TMs	Nfowleri30863_g9852.t1	NfowleriV212_g10098.t1, t2	jgi|Naegr1|73140|fgeneshNG_pg.scaffold_58000117	not predictable	0.0148	_	cyto	4			NP_001142 solute carrier family 25 (mitochondrial carrier; adenine nucleotide translocator), member 4	XP_134169 PREDICTED: solute carrier family 25 (mitochondrial carrier, adenine nucleotide translocator), member 4 isoform 1	113_23795_X_mitochondrial_carrier_protein_(adenine_nucleotide_translocase_[Plasmodium_yoelii_yoelii])	YBR085W Mitochondrial inner membrane ADP/ATP translocator, exchanges cytosolic ADP for mitochondrially synthesized ATP; expressed under anaerobic conditions; similar to Pet9p and Aac1p; has roles in maintenance of viability and in respiration					Mitochondrial carrier protein (PF00153) 65->173, Mitochondrial carrier protein (PF00153) 190->292, Mitochondrial carrier protein (PF00153) 307->387		ORTHOMCL3174	MSQSKDDSQKPPSSSSQDDDSQNHNDIQKSTTTTTTNINNQSITTLTESQMKAIQAIQTMPPGSIQSIFAVMIAGEVIASRLFLHPFDRVLTILQTQHSLPSAYKSLVSQATFSASGEEIARGSVAPFRGAMDAIKQLPKDRTLWRGLMPDVYGRIFGRYFQFLLADKLKHFLLPILTRDENPQISIQKYFAVSLLSGSLSGATSLAVTFPLAVISTRMQANLIPVKETAMSFEGTLSPIIHRDNFSGVWPAMKSLVRSEGFTGLFRGFWTAIPGLALYRGVHFAMFDYVRNAGIEKQLNLFQMMLLSQSIVLTAGTVHYPFLVISRRLQTQAGFRFNNSNTGLMSSFTTEEPVFYKGGMDALKQIWKQEGIRGLYRGYTFYLVKSYSLGLLFALMGAT…
Naegleria fowleri 986	Nfowleri986_g8559.t3	translocase of the inner mitochondrial membrane 14 (Tim14)	Protein Import		2 predicted TMs	Nfowleri30863_g9163.t1	NfowleriV212_g9396.t1	jgi|Naegr1|69694|fgeneshNG_pg.scaffold_36000009	MSIKVIVCFLIVLLPLASLYATSNRNLTLKLHQA	0.285	S	E.R.	4		Chre137795		NP_080608 translocase of the inner mitochondrial membrane 14 isoform 1	190_03699_Y_DnaJ-domain-containing_protein	YLR008C J-protein constituent of the mitochondrial import motor associated with the presequence translocase, with Ssc1p, Tim44p, Mge1p, and Pam16p; stimulates ATPase activity of Ssc1p to drive mitochondrial import; activity is inhibited by Pam16p					DnaJ domain (PF00226) 264->312		ORTHOMCL3288	MSIKVIVCFLIVLLPLASLYATSNRNLTLKLHQAIEQHNASEIAKLLREGADFTEYIQYRFLRQNSFDVARYYRYEDEYNQIVKNWLTEIAKNGNPSTSPYSVVIXRFLQRLPHQTTQMDAGRKMTCVVFVLKEGKTLLWNVDMCFVDSVPVNAPLTVLHVEKDTQEELSSYIIECPNLMIEKRMLNIMVFSWVVAGVSIGTGLIFARASLRALARTRAASLNAASMNKTGFTLNTDFLSKPIYGRNFAEGSFNPEMSKKEALDILGFGKTVKHVTEEDVKKRHRKLMLLNHPDNGGSAYISSKINEAKDYLLGRYGRD
Naegleria fowleri 986	Nfowleri986_g8559.t1	translocase of the inner mitochondrial membrane 14 (Tim14)	Protein Import		2 predicted TMs	Nfowleri30863_g9163.t1	NfowleriV212_g9396.t1	jgi|Naegr1|69694|fgeneshNG_pg.scaffold_36000009	MSIKVIVCFLIVLLPLASLYATSNRNLTLKLHQA	0.2956	S	E.R.	4		Chre137795		NP_080608 translocase of the inner mitochondrial membrane 14 isoform 1	190_03699_Y_DnaJ-domain-containing_protein	YLR008C J-protein constituent of the mitochondrial import motor associated with the presequence translocase, with Ssc1p, Tim44p, Mge1p, and Pam16p; stimulates ATPase activity of Ssc1p to drive mitochondrial import; activity is inhibited by Pam16p					DnaJ domain (PF00226) 265->313		ORTHOMCL3288	MSIKVIVCFLIVLLPLASLYATSNRNLTLKLHQAIEQHNASEIAKLLREGADFTEYIQYRFLRQNSFDVARYYRYEDEYNQIVKNWLTEIAKNGNPSTSPYSVVIXRFLQRLPHQTTQMDAGRKMTCVVFVLKEGKTLLWNVDMCFVDSVPVNAPLTVLHVEKDTQEELSSYIIECPNLMIEKRMLVNIMVFSWVVAGVSIGTGLIFARASLRALARTRAASLNAASMNKTGFTLNTDFLSKPIYGRNFAEGSFNPEMSKKEALDILGFGKTVKHVTEEDVKKRHRKLMLLNHPDNGGSAYISSKINEAKDYLLGRYGRD
Naegleria fowleri 986	Nfowleri986_g1252.t1	Adenylate kinase, mitochondrial	Oxidative phosphorylation	EC:2.7.4.3		Nfowleri30863_g158.t1	NfowleriV212_g2291.t1, t2	jgi|Naegr1|68635|fgeneshNG_pg.scaffold_29000157	MIKKLLLSGHHQGSTILCGSSTRL	0.6313	M	mito	4	gi|15240663|ref|NP_199848.1| adenylate kinase, putative [Arabidopsis thaliana]		NP_037543 adenylate kinase 2 isoform b	NP_001029138 adenylate kinase 2 isoform a		YDR226W Adenylate kinase, required for purine metabolism; localized to the cytoplasm and the mitochondria; lacks cleavable signal sequence					Adenylate kinase (PF00406) 87->153, Adenylate kinase (PF00406) 215->332, Adenylate kinase, active site lid (PF05191) 273->308, S25 ribosomal protein (PF03297) 405->506		ORTHOMCL3330	MIKKLLLSGHHQGSTILCGSSTRLSSTTPSLILFNQCCTINKSRQFHYGRIVFTQSSSSSEDDQSSAHPFRFLQRGLKLASPKLIILMGPPGAGKGTQSRLITAECPSYHIISAGDTLREESQTNPQLKELLASGKLAPEEETAKYLLKKMNSIYKEYYEKYVTSVTTPSTSGHVDKEAAATIPSTTTDSASSTDQQNLPTKDGSTELPSATTVEQHVPSPNFILEGYPRNIVQTKQFLTWFTGGDIHFSKHHTIILHLLVDKECIKERLRGRLIHDKSGRTYHVEFRKPKVDSLDDATGEPLSKRDDDLNDEAIANRMETYKSQTLPTLELLIDNEFEVVDVTAIEQDIEKVRSKVFRNLIERGYLPKPKTSSSSTSAGGTTPASPQHNTTTTSSSGT…
Naegleria fowleri 986	Nfowleri986_g7301.t2	rab family small GTPase				Nfowleri30863_g6121.t1	NfowleriV212_g7142.t1	jgi|Naegr1|60325|fgeneshNG_pm.scaffold_7000006	not predictable	0.0031	_	nucl	4		Chre60490	NP_112243 RAB1B, member RAS oncogene family	NP_083852 RAB1B, member RAS oncogene family						TVAG_047800 Rab11, putative	Ras family (PF00071) 78->238	sp|Q54NU2.1|RAB1D_DICDI RecName: Full=Ras-related protein Rab-1D... 165 1e-48	ORTHOMCL3538	MGNCLPPRKRNPNTQEKVHSMTYSNTSDACCNSSSPVLSNQKENLTPIMLTTNSKLHSPTSTAEHNSQSPKKGHAIVKILIIGEANSGKSSIVLKYADGIFDEGIPSTVGVDFKLKNLQKGEQTIEVQLWDTAGQERYRTITNSYYRGIPAVVIVFDLTVENALMNVQKWIKEVRKFSQSNVTSVLVGNKTDLTRERVVSEKEALEFAQQYDMPYFEVSAKDGSNVDKMFDSLIERVLKG
Naegleria fowleri 986	Nfowleri986_g3137.t1	alanine aminotransferase				Nfowleri30863_g9655.t1	NfowleriV212_g11381.t2, t1	jgi|Naegr1|56031|estExt_fgeneshHS_kg.C_60011	not predictable	0.0222	_	cyto	4		Chre127267	NP_597700 alanine aminotransferase 2	NP_776291 glutamic pyruvate transaminase (alanine aminotransferase) 2	71_19402_N_aminotransferase,_classes_I_and_II_family_protein_(alanine_aminotransferase,_putative_[Trypanosoma_brucei])		XP_001681668 alanine aminotransferase [Leishmania major strain Friedlin]				Aminotransferase class I and II (PF00155) 128->508	sp|Q54MJ7.1|ALAM_DICDI RecName: Full=Probable alanine aminotrans... 547 0.0	ORTHOMCL3637	MNSNDPSSEFESISNNHHLSSLPSSSITEMQGIKKVLTTQSINPNILKTSYAVRGKVVIRANQIEHELKTNPSAFAFQDIVYCNIGNPQQLKQKPLTFHRNVLSLLTASHWLEDSSKKELLSQMVNRDVLERAERILSNIDSKSTGAYTHSQGYEFVREDVAAFIEQRDGLKKGTIHSDRIFLTDGASPGVQLCLKTLIRNDHDGIMIPIPQYPLYSATIDLCGGSQVPYYLEEESGWGLTMPELERAYEEATKKGQNVRALVIINPGNPTGQVLERSHMEQVIQFCLKKGVVLLADEVYQENNYTNGKKPFYSFNKIAYEMGVEKQLEMISFHSVSKGFTGECGRRGGYFQLGEAVDPAVKEELYKISSVNLCPNADGQIMVDLMVRPPAPGEASYEE…
Naegleria fowleri 986	Nfowleri986_g10930.t1	propionyl-CoA carboxylase beta chain, mitochondrial	Fatty acid beta oxidation, vitamin metabolism	EC:6.4.1.3		Nfowleri30863_g7466.t1	NfowleriV212_g9877.t2, t1	jgi|Naegr1|52866|fgeneshHS_pg.scaffold_61000026	MFLRQASSSSRRFLPLIQKTS	0.9843	M	mito	4		Chre24506	NP_000523 propionyl Coenzyme A carboxylase, beta polypeptide	NP_080111 propionyl Coenzyme A carboxylase, beta polypeptide	15_16455_N_carboxyl-transferase-domain-containing_protein		CBK22329 Acetyl-CoA carboxylase [Blastocystis hominis]				Carboxyl transferase domain (PF01039) 103->585	sp|P07633.1|PCCB_RAT RecName: Full=Propionyl-CoA carboxylase bet... 669 0.0	ORTHOMCL3693	MFLRQASSSSRRFLPLIQKTSSSSSTSSSSLCTGMMGQTQKVNFSTQLRGCLGNKGPTVIDTSGVMDLPDRKSPSDILRSLQEKVDAVKKEAKLGGGLERIEKQHQKGKLTARERIDLLLDEGSFREYDAFVRHRCTDFGMEKDRPAGDGVVTGHGTINGRLVFVFSQDFTVFGGSLSETHAQKICKIMDKAMEVGAPVIGINDSGGARIQEGVASLAGYAEVFQRNVNASGVIPQISLICGPCAGGAVYSPAMTDFIFMVRNTSYMFVTGPDVVHSVTRETVTSEQLGGATTHTQVSGVAHRAFDNDIELIRFTREFINLLPSSNRDNAQSRLLTPTDPVDRKDYSLDHAIPADTNAPYNMLTGVIKPIVDDHEFFEIMPDYAKNIITGFARMNGETV…
Naegleria fowleri 986	Nfowleri986_g990.t1	LETM1 and EF-hand domain-containing protein 1, mitochondrial-like	cristae formation		1 predicted TM	Nfowleri30863_g5032.t1	NfowleriV212_g742.t2, t1	jgi|Naegr1|32474|e_gw1.15.24.1	MKSCTQRFACSSSSSGKPAVVLAKWLGVTSSRC	0.8257	M	plas	4		Chre179211	NP_036450 leucine zipper-EF-hand containing transmembrane protein 1	NP_062668 leucine zipper-EF-hand containing transmembrane protein 1		YOL027C Mitochondrial inner membrane protein, involved in membrane integration of a subset of mitochondrial proteins; required for K+/H+ exchange; associates with mitochondrial ribosomes; human ortholog Letm1 implicated in Wolf-Hirschhorn syndrome					LETM1-like protein (PF07766) 223->486, EF-hand domain pair (PF13499) 680->731	sp|Q5ZK33.1|LETM1_CHICK RecName: Full=LETM1 and EF-hand domain-c... 243 6e-68	ORTHOMCL3940	MKSCTQRFACSSSSSGKPAVVLAKWLGVTSSRCGGIGGSNSVMMSNSQYRNMYSSSTSSTTQSNYLSSTIPKNVFSSSLSYQQHRGNCFSTNNFIKTHSNNNSFCLWSNKIASYHTSMKFNDANPSNPSPSSEESTADQNQRIKEAKKIIEERMRKSSTATSLLTPMNANSMMNMVKDKSIAIVKAIPSFSWKATVFTFNTLKTLILRPSVVKDWYARAKEVTVSEIKHYVAGSKLLVSDIKYAFSLTMKVLRGNALSRRERNQLLRTVSDIFRLVPFVIIVIVPFMEFALPVLLKLFPNMLPSQFEDSLKKKEKLLKEVKAKVELAKFLQDTVELMVQDLRASESEETVEQSEELNNFIQKIRNGESCSNEDIVKFAKLFKDEITLDHMSRAQLVAMC…
Naegleria fowleri 986	Nfowleri986_g5404.t1	mitochondrial carrier protein	MCF		6 predicted TMs	Nfowleri30863_g7104.t1	NfowleriV212_g10719.t1	jgi|Naegr1|83318|estExt_fgeneshNG_pm.C_710005	not predictable	0.0259	_	cyto	4				NP_620095 solute carrier family 25, member 36		YBR192W Mitochondrial pyrimidine nucleotide transporter; imports pyrimidine nucleoside triphosphates and exports pyrimidine nucleoside monophosphates; member of the mitochondrial carrier family			gi|67467378|ref|XP_649800.1| mitochondrial carrier protein [Entamoeba histolytica HM-1:IMSS]	TVAG_237680 ADP,ATP carrier protein, putative	Mitochondrial carrier protein (PF00153) 53->149, Mitochondrial carrier protein (PF00153) 155->252, Mitochondrial carrier protein (PF00153) 265->356	sp|Q9P6L7.1|YKQ9_SCHPO RecName: Full=Uncharacterized mitochondri... 210 2e-62	ORTHOMCL4361	MKKDDTSSSEVLIDIEDTSTTIVESDIKFDTTPPISLPDTSVTPKQSFLTNKNTVNFLAGGISGSIASVVTQPLDVLKTRFQSSAKIYNDAATKQNFLLKIIDSLKITAKTEGLHGLFRGLIPNIAGIFPSRAIYFATYSGTKDLMSKYCGLSSDSPLVHIGSAAACGVVVPAVMNPMFLVKTRIQLDLYKPNSSRGSNTPNYNGYMDCISRIYRDEGVKGFYKGLTASFLGIFETAIYFVLYEQVKRMALKSTSSSEGETPKFTPLTYITVSGGCKLVASAITYPHEVVRTRMREIVDGKCRYDKGMINAFKTIAIEEGTKGLYSGMGAHLIRVVPNTAIMFLSFEFITHFMEKHYGTGKTTH
Naegleria fowleri 986	Nfowleri986_g10824.t1	rab family small GTPase				Nfowleri30863_g11136.t1	NfowleriV212_g9587.t1	jgi|Naegr1|83236|estExt_fgeneshNG_pm.C_390003	not predictable	0.0269	_	nucl	4		Chre60490	NP_112243 RAB1B, member RAS oncogene family	NP_083852 RAB1B, member RAS oncogene family						TVAG_416520 RAB-18, putative	Ras family (PF00071) 29->190	sp|Q39571.1|YPTC1_CHLRE RecName: Full=GTP-binding protein YPTC1 ... 202 3e-63	ORTHOMCL4372	MSYLTTNNNFGSSTSYSDYRPWEYDILVKILIVGNSGVGKSCLLVRYSDDEFYESHLSTIGVDFKIKTQTLQDHRVAKIQLWDTAGQERFGQIVSGYYRSSNGIMIVFDLTDEKSFREVGKWLDQISKYGSENTPMVLVGNKSDLVSKRVIDRRVAEEFAKNMGMEYIETSAKNSTGVDVAFDKMLQAVIKSQNYIDNHPNNKKKTDSSTTVIGPGLRGTTTVTDNNTCCWK
Naegleria fowleri 986	Nfowleri986_g6447.t1	mitochondrial carrier protein, potential phosphate transporter	MCF		6 predicted TMs ?	Nfowleri30863_g1857.t1	NfowleriV212_g4454.t1	jgi|Naegr1|82427|estExt_fgeneshNG_kg.C_20015	not predictable	0.1641	_	mito	4			NP_002626 solute carrier family 25 member 3 isoform b precursor	NP_598429 solute carrier family 25 (mitochondrial carrier, phosphate carrier), member 3	99_03159_Y_mitochondrial_carrier_protein_(mitochondrial_phosphate_carrier,_putative_[Theileria_parva])	YJR077C Mitochondrial phosphate carrier, imports inorganic phosphate into mitochondria; functionally redundant with Pic2p but more abundant than Pic2 under normal conditions					Mitochondrial carrier protein (PF00153) 17->102, Mitochondrial carrier protein (PF00153) 114->196, Mitochondrial carrier protein (PF00153) 214->300	sp|P23641.1|MPCP_YEAST RecName: Full=Mitochondrial phosphate car... 317 e-105	ORTHOMCL4423	MSTTTTTKKPTGVDLYARYALSGALCCSITHGALTPVDVVKTRKQLDPVVYNKGMIASFRQIIQAEGPAAIWTGVGPTFAGYFLQGAFKFGGYEFFKKQFVNSLGIEKATENRTAIYLASSALAEFFADIALCPLEATRIRLVSQPTFANGLLGGFTRLLKEEGVIRGFYSGFFPILLKQIPYTMAKFVVYELCVEEIANLIGKPKSEMSKSGQMGVDLTSGLIAGACAAIISQPADTLLSKINKQKGAEGASISSRLIALAKELGPRGLFLGLGPRIVMVGALTAGQFAIYSSIKAALNATGGTEIQKIKK
Naegleria fowleri 986	Nfowleri986_g3923.t1	Ras family protein				Nfowleri30863_g3276.t1	NfowleriV212_g9534.t1	jgi|Naegr1|81950|estExt_fgeneshNG_pg.C_750062	not predictable	0.4071	M	cyto_nucl	4		Chre60490	NP_006852 RAB35, member RAS oncogene family	NP_937806 RAB35, member RAS oncogene family						TVAG_070500 Rab7g protein, putative	Ras family (PF00071) 39->204	sp|Q05737.1|YPTM2_MAIZE RecName: Full=GTP-binding protein YPTM2 ... 166 2e-49	ORTHOMCL4487	MGNCNNTKQSSSSSSANRQQNKLNVQGHGEITETKVTYKILILGDAGVGKTSLAIKWVDGSFQENYIATIGVDFKKKDVVIDNQLIKLQIWDTAGQERYNTIQATYYRGCAGIIVVYDITDADSFQNVQKWIGNIEKNTSPNDDITILLVGNKADLEDERMVKTEDANNFCKNTSCVVDKVFEVSAKSGLNVNNAFMALVEAIHNKKKKK
Naegleria fowleri 986	Nfowleri986_g4498.t1	lysyl-tRNA synthetase, mitochondrial	gene expression	EC:6.1.1.6		Nfowleri30863_g11393.t1	NfowleriV212_g11044.t1	jgi|Naegr1|818|gw1.12.15.1	MKRLCSPSGLLFRW	0.9788	M	mito	4		Chre138493	NP_005539 lysyl-tRNA synthetase	NP_444322 lysyl-tRNA synthetase						TVAG_152430 lysyl-tRNA synthetase, putative	OB-fold nucleic acid binding domain (PF01336) 135->224, tRNA synthetases class II (D, K and N) (PF00152) 246->589	sp|Q6F2U9.1|SYK_ORYSJ RecName: Full=Lysine--tRNA ligase; AltName... 491 e-165	ORTHOMCL4523	MKRLCSPSGLLFRWQASLSSSSLWNHAHPIQKTSFLWSGAGTSRLLFSKSIFRGGKHNSVTEDTKIQSSEGQSVSSDEDYYQKRKQELKEYQAKYPKLLPSLYPNHFSLSCSFKEFKEKYDTLQAGEKLKDIEETIAGRIISKRKASSKLYFYTIRTTNDHQLFQLQIMANAENYDSTPSAEDDSNFSIINTILRKGDIVGVRGFPAKSGKGELSIVPKQITLLSPCLHQLPQKISYSEGTSLDDIEKRYRNRHLDLLTNHDELYNVFLTRSKTISYIRKFFSSRGFLEVETPVLSEKSGGANAKPFETHLNAMDIDLKLRIAPELYLKQLVIGGMDRVFELGKVFRNEGMDTTHNPEFTSCEAYQAYADYNDMMDMTEELFRGLVTEIKGSPILHVDG…
Naegleria fowleri 986	Nfowleri986_g8055.t1	mitochondrial DNA-directed RNA polymerase	transcription			Nfowleri30863_g8018.t1	NfowleriV212_g960.t1	jgi|Naegr1|81702|estExt_fgeneshNG_pg.C_660056	MQKLAIAKLLSKTSTASAKEVAVGHRLSRMMGSLHGNNNIQGLVMGSNNMVSSHHQRRMISTSNTTH	0.9359	_	mito	4			NP_005026 mitochondrial DNA-directed RNA polymerase precursor	NP_766139 mitochondrial DNA-directed RNA polymerase	390_14793_X_DNA-dependent_RNA_polymerase_family_protein_(phage-type_RNA_polymerase_[Nicotiana_tabacum])	YFL036W Mitochondrial RNA polymerase; single subunit enzyme similar to those of T3 and T7 bacteriophages; requires a specificity subunit encoded by MTF1 for promoter recognition					DNA-directed RNA polymerase N-terminal (PF14700) 169->468, DNA-dependent RNA polymerase (PF00940) 592->974	sp|Q8L6J3.2|RPO2B_TOBAC RecName: Full=DNA-directed RNA polymeras... 671 0.0	ORTHOMCL4536	MQKLAIAKLLSKTSTASAKEVAVGHRLSRMMGSLHGNNNIQGLVMGSNNMVSSHHQRRMISTSNTTHHERNNMMMKLAEGAEESEQEQRNVLIFDDGNFRKPAWEKNMNISDLTADQDRIEHELAVSSGLYGDMAAQLERDNRNNIQKKFEQFIMNMSPRDEDVKLLLQQKELETRSMDIAKERYRKDLRSANKRNQGSSLPPAKKIMLEWYEPLTKLIKEKQDEVNFSSFSKKKPAPAKDEESSAQNQHNFAIPLCLTSVSAEKLAIISLHEVLSSCLRERSGPAVSSLACQIGEAIQAEINVDKLKRTNYFKLITKNQLIYHNINRLSKLKLNEYVALTKEQLIQLGTFLIQLVVNVAKVPLVDSPSETVPAFIHRNLSKQGRLIGIVEADENLIQL…
Naegleria fowleri 986	Nfowleri986_g2287.t1	mitochondrial ribosomal protein L15	Translation			Nfowleri30863_g6741.t1	NfowleriV212_g2444.t1	jgi|Naegr1|81542|estExt_fgeneshNG_pg.C_620016	MKRVFLSASLCLSKQKARPSSLLLPTSRIISSSSSSN	0.9891	M	mito	4			NP_054894 mitochondrial ribosomal protein L15	NP_079576 mitochondrial ribosomal protein L15	186_24349_X_ribosomal_protein_L15	YNL284C Mitochondrial ribosomal protein of the large subunit; appears as two protein spots (YmL10 and YmL18) on two-dimensional SDS gels					Ribosomal protein L18e/L15 (PF00828) 138->266	sp|Q9CPR5.1|RM15_MOUSE RecName: Full=39S ribosomal protein L15, ... 105 8e-25	ORTHOMCL4568	MKRVFLSASLCLSKQKARPSSLLLPTSRIISSSSSSNMNHHPIVMMIQQQQQNFSSSQTMMMAATSTSSSDSTNIPEPQLLYERFRNVKKPLKKKVSYEQFVETENKKVEDISLTNLKLPTPLKKKRRVGRGAGSGRGKYCGRGRGGIYSRSGINLPVGFEGGQTPLWRRIPKHGFRNGKFKLDYQEVNLEQIQYLIDSGRIDISDGKTITMRTLKEAGLIKNVKYPGIKLLSKGVEFFRSKIDIEVPKASKQAIKAIENAGGSIRCIYFNKKSLHAMLNFERYVKKKGHLLSEEELKNPYIIYHKYMGLPPPKLLNYYMKEENRGYLAEFTKASSFEFYNDEQRQ
Naegleria fowleri 986	Nfowleri986_g11169.t1	serine/threonine protein kinase			6+ predicted TMs	Nfowleri30863_g10421.t2	NfowleriV212_g12229.t1, t2	jgi|Naegr1|74828|fgeneshNG_pg.scaffold_74000036	not applicable	-	_	cyto	4		Chre142512	NP_002602 pyruvate dehydrogenase kinase, isoenzyme 2	NP_038771 pyruvate dehydrogenase kinase 4		YIL042C Mitochondrial kinase, phosphorylates pyruvate dehydrogenase alpha subunit Pda1p					Protein tyrosine kinase (PF07714) 818->942, Mitochondrial branched-chain alpha-ketoacid dehydrogenase kinase (PF10436) 1029->1202, Histidine kinase-, DNA gyrase B-, and HSP90-like ATPase (PF02518) 1246->1375	sp|Q9SBJ1.1|PDK_ARATH RecName: Full=[Pyruvate dehydrogenase (ace... 254 2e-73	ORTHOMCL459	FENLIRNDRNLFSKTYEKMGTLYAKGQYLSFASNMSQVNAVDTYLPDSSRTFLETSFSLQNFVVHDPGEATSLSRKAFNADLDARQNVSFLFYVSNNMSNDGLSNIWCENFNTPCVTMSQIFTRLDDLMKIFINKDSISNSSGAVFNVHVSIVLLTDTNANVFCTSDFVLVTPQSPKFNYLFEFYSYRYYSNVVILQKLQCVTPLMSVRSDITRIYFHELELTLRVYSKPGLSFETYNCYILNSLFSIGYNTDFADTANENVTKAKDVIFEYVFSQEQLASSFYFGNFENAHFGNVTAKTMAIKMSKVDSCEIANSMFALSGYYLPIILAEFGRELVVLNVVVWKVDQFMAVNAYETVLFKELNIFNCSVDLNAPRLQRSVIDVIATSTVTIEDSQFSY…
Naegleria fowleri 986	Nfowleri986_g11169.t3	serine/threonine protein kinase			6+ predicted TMs	Nfowleri30863_g10421.t2	NfowleriV212_g12229.t1, t2	jgi|Naegr1|74828|fgeneshNG_pg.scaffold_74000036	not applicable	-	_	cyto	4		Chre142512	NP_002602 pyruvate dehydrogenase kinase, isoenzyme 2	NP_038771 pyruvate dehydrogenase kinase 4		YIL042C Mitochondrial kinase, phosphorylates pyruvate dehydrogenase alpha subunit Pda1p					Protein tyrosine kinase (PF07714) 811->935, Mitochondrial branched-chain alpha-ketoacid dehydrogenase kinase (PF10436) 1022->1195, Histidine kinase-, DNA gyrase B-, and HSP90-like ATPase (PF02518) 1239->1368	sp|Q9SBJ1.1|PDK_ARATH RecName: Full=[Pyruvate dehydrogenase (ace... 254 2e-73	ORTHOMCL459	FENLIRNDRNLFSKTYEKMGTLYAKGQYLSFASNMSQVNAVDTYLPDSSRTFLETSFSLQNFVVHDPGEATSLSRKAFNADLDARQNVSFLFYVSNNMSNDGLSNIWCENFNTPCVTMSQIFTRLDDLMKIFINKDSISNSSGAVFNVHVSIVLLTDTNANVFCTSDFVLVTPQSPKFNYLFEFYSYRYYSNVVILQKLQCVTPLMSVRSDITRIYFHELELTLRVYSKPGLSFETYNCYILNSLFSIGYNTDFADTANENVTKAKDVIFEYVFSQEQLASSFYFGNFENAHFGNVTAKTMAIKMSKVDSCEIANSMFALSGYYLPIILAEFGRELVVLNVVVWKVDQFMAVNAYETVLFKELNIFNCSVDLNAPRLQRSVIDVIATSTVTIEDSQFSY…
Naegleria fowleri 986	Nfowleri986_g11169.t2	serine/threonine protein kinase			6+ predicted TMs	Nfowleri30863_g10421.t2	NfowleriV212_g12229.t1, t2	jgi|Naegr1|74828|fgeneshNG_pg.scaffold_74000036	not predictable	0.0229	_	cyto	4		Chre142512	NP_002602 pyruvate dehydrogenase kinase, isoenzyme 2	NP_038771 pyruvate dehydrogenase kinase 4		YIL042C Mitochondrial kinase, phosphorylates pyruvate dehydrogenase alpha subunit Pda1p					Protein tyrosine kinase (PF07714) 800->924, Mitochondrial branched-chain alpha-ketoacid dehydrogenase kinase (PF10436) 1011->1184, Histidine kinase-, DNA gyrase B-, and HSP90-like ATPase (PF02518) 1228->1357	sp|Q9SBJ1.1|PDK_ARATH RecName: Full=[Pyruvate dehydrogenase (ace... 254 3e-73	ORTHOMCL459	MGTLYAKGQYLSFASNMSQVNAVDTYLPDSSRTFLETSFSLQNFVVHDPGEATSLSRKAFNADLDARQNVSFLFYVSNNMSNDGLSNIWCENFNTPCVTMSQIFTRLDDLMKIFINKDSISNSSGAVFNVHVSIVLLTDTNANVFCTSDFVLVTPQSPKFNYLFEFYSYRYYSNVVILQKLQCVTPLMSVRSDITRIYFHELELTLRVYSKPGLSFETYNCYILNSLFSIGYNTDFADTANENVTKAKDVIFEYVFSQEQLASSFYFGNFENAHFGNVTAKTMAIKMSKVDSCEIANSMFALSGYYLPIILAEFGRELVVLNVVVWKVDQFMAVNAYETVLFKELNIFNCSVDLNAPRLQRSVIDVIATSTVTIEDSQFSYNYGQFGGVYGGALYLTSA…
Naegleria fowleri 986	Nfowleri986_g7811.t1	aldehyde dehydrogenase, mitochondrial	Carbohydrate metabolic preocess	EC:1.2.1.3		Nfowleri30863_g10154.t1	NfowleriV212_g11346.t1	jgi|Naegr1|81202|estExt_fgeneshNG_pg.C_530084	MKKLSTQILRNASIVPSTTNAASRRLFSTSTVAN	0.9749	M	mito	4		Chre135609	NP_000681 mitochondrial aldehyde dehydrogenase 2 precursor	NP_082546 aldehyde dehydrogenase 1 family, member B1		YOR374W Mitochondrial aldehyde dehydrogenase, required for growth on ethanol and conversion of acetaldehyde to acetate; activity is K+ dependent; utilizes NADP+ or NAD+ equally as coenzymes; expression is glucose repressed					Aldehyde dehydrogenase family (PF00171) 51->517	sp|P20000.2|ALDH2_BOVIN RecName: Full=Aldehyde dehydrogenase, mi... 568 0.0	ORTHOMCL4647	MKKLSTQILRNASIVPSTTNAASRRLFSTSTVANKKKVDIKYTKLFIGGQFVEGKEGKKFSVINPATEEEICQVSEATKADVDEAVKVARATFENVWRNYSPHQRSILMNRWADLIERDADYIADLESLDNGKPREMSRNVDVAMTISTIRYFAGWADKINGDTIPLEGDYFCYTQREPVGVCAQIVPWNFPLLMATWKWTPCLATGNVSILKTAEQTPLSALYVASLAKEAGFPDGVIQVLSGFGETAGAALAYHNDVDKVSFTGSTEVGKKIQKASAESNLKRVTLELGGKSPLIVLGDVKDRESMNKIVDIANFGTFFNQGQVCTCSSRVFVASSIYEDFLKVSKEKAEKRIVGDPFEKKTEQGPQVSEEQFNKIMSYIEYGKKHTKLVTGGERLG…
Naegleria fowleri 986	Nfowleri986_g4533.t1	ribosomal protein L4/L1e	Translation		fused protein?	Nfowleri30863_g10293.t1	NfowleriV212_g10561.t1	jgi|Naegr1|80445|estExt_fgeneshNG_pg.C_360093	MLKRILPSSSSSSPKFLLKRL	0.987	M	mito	4			NP_057040 mitochondrial ribosomal protein L4 isoform a	NP_075656 mitochondrial ribosomal protein L4	195_08966_N*_ribosomal_protein_L4/L1_family_protein	YML025C Mitochondrial ribosomal protein of the large subunit, has similarity to E. coli L4 ribosomal protein and human mitoribosomal MRP-L4 protein; essential for viability, unlike most other mitoribosomal proteins					Ribosomal protein L4/L1 family (PF00573) 154->353	sp|B6JET4.1|RL4_OLICO RecName: Full=50S ribosomal protein L4 [Ol... 172 3e-50	ORTHOMCL4805	MLKRILPSSSSSSPKFLLKRLAVTGTISCNSNNNNNIMVNGAMASVLFNNNNNNHSMKNFHTSSFMTAAETTLSGNKQTKYHINTHVVTPNKHKFPLVNPEKINKMALAKALSANIATGTKKVMDASKSVIPSFEIQPEAMVKSLTTGEFTEMIKLHPYLFSCTPRKDILYLMVKWQLAKRRQGTHKTKHRFEVAFTKKKMSPQKGTGNARHGDRAAPQFRGGGHAMAIRPRSYAYHLNKKVRRLALRMALTTKYQQGKLIIVDDFSVDTYKTKYIAGLIKNTFFPDADSHPKDLKDRGVLLIDGEEKNKNFEKGSFILHYADYISVNGLNVYDMLRREKLVLSKSALEALMKKYDKYIKAEYY
Naegleria fowleri 986	Nfowleri986_g3228.t1	NADH dehydrogenase (ubiquinone) Fe-S protein 4	complex I, ETC			Nfowleri30863_g3892.t1	NfowleriV212_g2223.t1	jgi|Naegr1|79997|estExt_fgeneshNG_pg.C_280066	not predictable	0.0701	_	cyto	4	gi|15240784|ref|NP_201560.1| FRO1 (FROSTBITE1) [Arabidopsis thaliana]	Chre184606	NP_002486 NADH dehydrogenase (ubiquinone) Fe-S protein 4, 18kDa (NADH-coenzyme Q reductase)	NP_035017 NADH dehydrogenase (ubiquinone) Fe-S protein 4							ETC complex I subunit conserved region (PF04800) 53->155		ORTHOMCL4891	MDPAEESSVSTPLSCFQEFKSDLARHFETTSKELETTGHGSLISGVPKDQISRTVRIYRPSKSATQQGISKTLKWRVEWKKQSAHGEVWHDPMMGWNATNDPLMTTYMYFNSLEDAIDYCKSQGFEYEIEDPESKKSSEPEGKSYASKFKYRKEEEDW
Naegleria fowleri 986	Nfowleri986_g6775.t3	mitochondrial carrier protein	MCF		3-6 predicted TMs	Nfowleri30863_g2128.t4	NfowleriV212_g8099.t1	jgi|Naegr1|74753|fgeneshNG_pg.scaffold_73000054	not predictable	0.0038	_	cyto	4			NP_061331 mitochondrial carrier family protein	NP_848881 mitochondrial carrier family protein	558_18721_Y_mitochondrial_carrier_protein_(similar_to_solute_carrier_family_25_(mitochondrial_deoxynucleotide_carrier))	YGR257C Mitochondrial protein of the mitochondrial carrier family, involved in activating mitochondrial Sod2p probably by facilitating insertion of an essential manganese cofactor					Regulator of chromosome condensation (RCC1) repeat (PF13540) 242->269, Mitochondrial carrier protein (PF00153) 459->566, Mitochondrial carrier protein (PF00153) 575->649, Mitochondrial carrier protein (PF00153) 666->713	sp|Q8BGP6.1|S2540_MOUSE RecName: Full=Solute carrier family 25 m... 146 8e-37	ORTHOMCL499	MSNHFLYACTFDSSDLPFDLHQTGCFFHVVLDFNYKLMFGGDRRIYFLNEKDELVILVSANEPVKIGTRGKRTTVHLIPMNTPFQKRTLTLDTNIWNFKSEYPHFHPTGFYRNLSDLYVVDMVNCDMILRLEPELKIFKFQSSKISKVISGPLGNCFLVQTTDKRLHNLKDGTTTSLDFNIAFGCSFGGGYIVVSEDKKVYVVDTSSYVLAGIKRLTSSIPSSETTSSSLQFVDLPELKKDVIDVKCGYYHAIFLTARGKVFVCGYDNMQQCSLGVVHHSESFCPLTELKIDYGFATKIGSFSRGNYVINEKNQVFFIAEMFADFSEKTHSLKFVQQFNLDTLNSECLKHDLHVYGTLNDVVTTVFSIFGIGIGKMDSREPKSSETTTLPTQNTSSLLR…
Naegleria fowleri 986	Nfowleri986_g7301.t1	Ras family protein				Nfowleri30863_g6121.t2	NfowleriV212_g7143.t1	jgi|Naegr1|78472|estExt_fgeneshNG_pg.C_70093	not predictable	0.0265	_	cyto	4		Chre60490	NP_112243 RAB1B, member RAS oncogene family	NP_083852 RAB1B, member RAS oncogene family						TVAG_047800 Rab11, putative	PAC2 family (PF09754) 32->136, Ras family (PF00071) 383->543	sp|Q54NU2.1|RAB1D_DICDI RecName: Full=Ras-related protein Rab-1D... 164 2e-45	ORTHOMCL5134	MKFFPCVSQSEASSESEIKTLLQNAEMCMISIPSIGNVGQLAMDFIISSFSEKSFSKIKKLGYLETGFLLSCVGNDPYFAPSESSHHGKLHSALEVYSLQFYQNDQSVGPNIILIHCRSIVIYPTLFVRDLNEWLSKGNTDDGEYFLKNLQTLVLLSSANAGLQDDRFIQRIQESPIEFGLASLAFDANLANDSQFPLTSFLTTIPRIDKATYPLFFSAVNAKLLENEETLAKEKQGNDTVRKLNRVIVFMICNEGENSLHGISLCKAVTGEILLPYLKRMNVGSTPLDHLESIEWKAPYSWRYFYGPPVSDINLNPNTQEKVHSMTYSNTSDACCNSSSPVLSNQKENLTPIMLTTNSKLHSPTSTAEHNSQSPKKGHAIVKILIIGEANSGKSSIVL…
Naegleria fowleri 986	Nfowleri986_g1761.t1	2-octaprenyl-6-methoxyphenyl hydroxylase	ubiquinone biosynthesis			Nfowleri30863_g8266.t1	NfowleriV212_g7893.t1	jgi|Naegr1|77855|estExt_fgeneshNG_pg.C_10619	MSKQTHFNICIVGGGMIGNALANTLAKARYTNQLKIAMINPAVSTNNNIFGTGNSVGIRT	0.8072	_	mito	4			NP_872286 coenzyme Q6 homolog isoform b	NP_766170 coenzyme Q6 homolog	432_01295_X*(p)_ubiquinone_biosynthesis_hydroxylase,_UbiH/UbiF/VisC/COQ6_family_protein_(ubiquinone_monooxygenase_[Paramecium_tetraurelia])	YGR255C Putative flavin-dependent monooxygenase, involved in ubiquinone (Coenzyme Q) biosynthesis; located on the matrix side of the mitochondrial inner membrane					FAD binding domain (PF01494) 179->410	sp|P25535.2|UBII_ECOLI RecName: Full=2-octaprenylphenol hydroxyl... 128 3e-31	ORTHOMCL5250	MSKQTHFNICIVGGGMIGNALANTLAKARYTNQLKIAMINPAVSTNNNIFGTGNSVGIRTSALTGTSMKLLEKIQDKNKEIPMTKYYGMKVWDQDGNFLNLDPKENEFGVNSPFSKTANTSDNVILKSLSSIGNQVFKVGQSINDGLVKRGVGFSNVVSERKDDVIGSIVDNNDVVFSLMEASKKLDSISLFDRSELKAISDGQNPNTKKLIIQTTTEGNEKLNEEITCDLLIAADGATSFVRQFCNFPFYSVKYKQRAFVTNVYVDTDSVPCTGKNTYCYQQFLADGPIGMLPTKQNNVKNIIWSTDPSRAIALEAAYKSGNQQKVLEEMNSIFSKLRIVPRILTEKSEIVQYFPAGSFPLQRLNCKEYVQPGIALVGDAAHCCHPMAGQGVNMGFVD…
Naegleria fowleri 986	Nfowleri986_g5394.t1	mitochondrial carrier protein	MCF		5 predicted TMs	Nfowleri30863_g382.t1	NfowleriV212_g7577.t1	jgi|Naegr1|74855|fgeneshNG_pg.scaffold_74000063	not predictable	0.0845	_	nucl	4			NP_112581 solute carrier family 25 (mitochondrial carrier; adenine nucleotide translocator), member 31	NP_848473 solute carrier family 25 (mitochondrial carrier; adenine nucleotide translocator), member 31	113_23795_X_mitochondrial_carrier_protein_(adenine_nucleotide_translocase_[Plasmodium_yoelii_yoelii])	YBL030C Major ADP/ATP carrier of the mitochondrial inner membrane, exchanges cytosolic ADP for mitochondrially synthesized ATP; required for viability in many common lab strains carrying a mutation in the polymorphic SAL1 gene					Mitochondrial carrier protein (PF00153) 169->251, Mitochondrial carrier protein (PF00153) 266->361	sp|Q7PQV7.2|ADT2_ANOGA RecName: Full=ADP,ATP carrier protein 2; ... 104 3e-24	ORTHOMCL5443	MNHSNGNNKNSNVLFQSVISDKHHEESLDLHHHHESPYLPAAQHRHQADESKQDLFSSPSNLYMNHHGLQLMNSLPSNFAIGTAAAVFGRTLSIPFQQTLPLWSGQSITFARYIYQCATGLTAGFSSCLTKFAPAQALALSLRDLCKSMLVSTRVMHDLHHENDAKRQLMLNITSGALAGAASHVVLHPFEHAQMRYFTYLSKHRVVSQFKGPVHFVVSTSGFTSLFKGFGIGLVNAVTNRGLLFGVYDSLNVNNPFRNQWDVYGIGSKLLIAQCATSISVLFSIPFLNIQREMILQSMTGNTSQDTDRYMSSLQTVRTMIARNGISSLFRGALVECLARRTSGTFILVMYDLLKEMWNEKTISLQKLSHSQA
Naegleria fowleri 986	Nfowleri986_g6475.t1	Hexaprenyl pyrophosphate synthetase, mitochondrial	ubiquinone biosynthesis	EC:2.5.1.-		Nfowleri30863_g3012.t1	NfowleriV212_g4425.t1	jgi|Naegr1|74318|fgeneshNG_pg.scaffold_69000013	MSNHISAKTSLLHLLRASSKRSNSNVVGESVLIQKPFYIGSTTRSYSRKLFPSPEYS	0.9327	M	mito	4			NP_055132 prenyl diphosphate synthase, subunit 1	NP_062374 prenyl diphosphate synthase, subunit 1	443_20159_N_polyprenyl_synthetase_family_protein	YBR003W Hexaprenyl pyrophosphate synthetase, catalyzes the first step in ubiquinone (coenzyme Q) biosynthesis					Polyprenyl synthetase (PF00348) 192->452	sp|Q7S565.1|COQ1_NEUCR RecName: Full=Probable hexaprenyl pyropho... 270 5e-83	ORTHOMCL5495	MSNHISAKTSLLHLLRASSKRSNSNVVGESVLIQKPFYIGSTTRSYSRKLFPSPEYSDGFNFNPSSLSSSSSIISSSNALHQHAHNRNYGILSSLTSKVIPSLTNIKIPKLVSTENIDSIITSTDMIIDESVSKGSLAHIIQETIIKDREIAVKSDPTRTSQTISRQVEGDLKLIGEEILESVKSDHPVLDAAAKYFFNTPGKLFRPMLVLMTGRAVNEEQRLDVKDLEIIMKKQRKLAETTELIHVASLIHDDIVDDADTRRGIPALNKFIGNKVAVLAGDFLLARASINLARIGNIEAIDLISTVIEHLAYGEVLQMAGKGKRDFDYYMKTIFFKTSSLIANSCKASAVLSGTTNREFIEAAYTFGKHVGIAYQLTDDSLDFTQSQSTLGKPSQGAD…
Naegleria fowleri 986	Nfowleri986_g4132.t1	Thioredoxin			1 predicted TM ?	Nfowleri30863_g64.t1	NfowleriV212_g12042.t1	jgi|Naegr1|74237|fgeneshNG_pg.scaffold_68000035	not predictable	0.125	_	cyto	4			NP_003320 thioredoxin	NP_035790 thioredoxin 1	434_26115_Y*_thioredoxin_family_protein	YCR083W Mitochondrial thioredoxin, highly conserved oxidoreductase required to maintain the redox homeostasis of the cell, forms the mitochondrial thioredoxin system with Trr2p, redox state is maintained by both Trr2p and Glr1p					Thioredoxin (PF00085) 4->103	sp|P82460.3|THIO_PIG RecName: Full=Thioredoxin; Short=Trx [Sus s... 94 3e-23	ORTHOMCL5501	MKAVEVSTQRKFSEFINKSNLTVVDFFATWCGPCMQAKPLFEALAAKYPSSNFIAVNVDNSSDISSEYGVSSLPTFMFFKKGAKLGQVIGADLNKVEEMIKKHGTAVSGGSFPMTGGRVLGSSSSSSTIYPNLITGGGSSAWGMFNPLIRKANTIPVEQRPVYFLAGVVCVYMVLRFVLNILFK
Naegleria fowleri 986	Nfowleri986_g6336.t1	2-oxoisovalerate dehydrogenase E1 component, alpha subunit, mitochondrial	Amino acid metabolism	EC:1.2.4.4		Nfowleri30863_g2173.t1	NfowleriV212_g5548.t1	jgi|Naegr1|73427|fgeneshNG_pg.scaffold_61000005	MQKASRTVLVKSSHLLEKTSSLIASTRSSAHQFSKRFY	0.7117	M	mito	4			NP_000700 branched chain keto acid dehydrogenase E1, alpha polypeptide	NP_031559 branched chain ketoacid dehydrogenase E1, alpha polypeptide	80_30160_N*_dehydrogenase_E1_component_family_protein_(2-oxoisovalerate_dehydrogenase__subunit_[Macaca_fascicularis])	YER178W E1 alpha subunit of the pyruvate dehydrogenase (PDH) complex, catalyzes the direct oxidative decarboxylation of pyruvate to acetyl-CoA, regulated by glucose					Dehydrogenase E1 component (PF00676) 108->406	sp|Q8HXY4.1|ODBA_MACFA RecName: Full=2-oxoisovalerate dehydrogen... 414 e-139	ORTHOMCL5586	MQKASRTVLVKSSHLLEKTSSLIASTRSSAHQFSKRFYATSCISSPNKPCYPGAVNATFTHQLEFRSSINPDGTPFPIFNIMSNDGEIVNEEAFKEIDYTPEQVVDLYKTMIRLETMDDILYNAQRQGRVSFYMTNYGEEALQVGSASALSPEDMIFAQYREAGVLMYRGFTLNEFLNQCFSTIEDYGKGRQMPVHYGSKKLNFQTISSPLGTQIPQAAGAGYVYRIQNSPHVCACYFGEGAASEGDFHAALNFASTLSCQTLFICRNNGFAISTPTRDQYHGDGIVARGIGYGMPSIRVDGNDLFAVYYATKRARQLSIESKGPVLIEFMTYRAGHHSTSDDASRYRSNEELMYWRNEQNPIIRVRKYLEKRQLWNDELEKTERDTNRKTVLSLLAKV…
Naegleria fowleri 986	Nfowleri986_g9845.t1	aminotransferase				Nfowleri30863_g2424.t1	NfowleriV212_g6572.t1	jgi|Naegr1|72281|fgeneshNG_pg.scaffold_52000065	not predictable	0.0068	_	cyto	4	gi|18403295|ref|NP_566700.1| POP2 (POLLEN-PISTIL INCOMPATIBILITY 2); 4-aminobutyrate transaminase [Arabidopsis thaliana]		NP_000265 ornithine aminotransferase precursor	NP_058674 ornithine aminotransferase	399_17690_N_ornithine_aminotransferase_family_protein						Aminotransferase class-III (PF00202) 69->426	sp|P33189.4|YHXA_BACSU RecName: Full=Uncharacterized aminotransf... 214 8e-62	ORTHOMCL5728	MVEYKLQEPPYVPCQEQVKPPLLDQGPSNLVTTDEENITSDKDWISRDRQCVIHGHQHHVNPRDSVIFQKAFGTSYWDVNNVEYIDMMGGLHNNHVGHGREELANVAANQMKQMEFSLNVASYSHVCVIQCAEKILSIAKTELPSMDKVYFTSGGSEAVESAIHCALKYWQLQGKDSKRRIISFKNCYHGSTFISSSLNESMKEEYGLERVSKEQTSCLNVDFPHDLVINKDSHGKQHVNNGFYVAEQLENLIKQVGADNIAAFIAEPIQGSGGALEPHPDFFPLCKRICDKYGVLLIIDEVMTGFGKTGKWFAISHSNIEPDMIVFGKGVTSGYVPLGGIIISKNIFECVFKSEETFLHDYTYSGHPVCCMVALKNLEIIENEKLIQRAKAMGDQFRN…
Naegleria fowleri 986	Nfowleri986_g9830.t1	Nucleoside diphosphate kinase				Nfowleri30863_g2439.t1	NfowleriV212_g10853.t1	jgi|Naegr1|72250|fgeneshNG_pg.scaffold_52000034	not predictable	0.1625	_	cyto	4	gi|15237018|ref|NP_192839.1| NDPK3 (NUCLEOSIDE DIPHOSPHATE KINASE 3); ATP binding / nucleoside diphosphate kinase [Arabidopsis thaliana]	Chre58944	NP_000260 non-metastatic cells 1, protein (NM23A) expressed in isoform b							TVAG_293370 nucleoside diphosphate kinase, putative	Nucleoside diphosphate kinase (PF00334) 4->137	sp|B0C4I0.1|NDK_ACAM1 RecName: Full=Nucleoside diphosphate kinas... 234 7e-78	ORTHOMCL5734	MSNERTFIALKPDAVQRGLVGTIIARFEQKGFKLVALKLITPSADLAKKHYAEHDGKPFFNGLVEFLTSGPVAAMVWEGKGVVAAARKMIGATKPLESAPGTIRGDFAIDVGRNIIHGSDAVETAQREIALWFQDSELNEWTPTQNKWIYE
Naegleria fowleri 986	Nfowleri986_g4454.t1	NADH dehydrogenase (Ubiquinone) 1 alpha subcomplex subunit 9	complex I, ETC			Nfowleri30863_g1117.t1	NfowleriV212_g8390.t1	jgi|Naegr1|72176|fgeneshNG_pg.scaffold_51000111	MMKRVASRILGSQATKKNFSSALMIHHQPQQNCYSSSARNVKPTVTIFGGSGFVGQQILKRI	0.9919	M	mito	4	gi|18399328|ref|NP_565469.1| binding / catalytic/ coenzyme binding [Arabidopsis thaliana]	Chre186185	NP_004993 NADH dehydrogenase (ubiquinone) 1 alpha subcomplex, 9, 39kDa	NP_079634 NADH dehydrogenase (ubiquinone) 1 alpha subcomplex, 9							NADH(P)-binding (PF13460) 45->206		ORTHOMCL5742	MMKRVASRILGSQATKKNFSSALMIHHQPQQNCYSSSARNVKPTVTIFGGSGFVGQQILKRIAPQCEKVIIACRGVSEFEHQARHYDNVSVVYSDVTDKDTIDSAIYGSDVVINLVGLLYESDNTFVEAHIDGASNVSHSAHRLGVDQMIQFSFLNSELDSPSWWSDTRYRSEDIVYSNFPTATFVKPSIMFDKKENIYSGAYINRLGRTPLRFLPVIPAPLHDAKLQPVFVNDVIDAVEKVIFSKVEETRGKSLYLAGPEVMTLQQMMSKAFGKPALPVWYPVFDFILGCTQMLPNPVVTRDQFLVLKQHGGDLTLNSTLERIEPSVKRTIMTFEDLDIQPKSLTSQY
Naegleria fowleri 986	Nfowleri986_g9434.t1	rab family small GTPase				Nfowleri30863_g8316.t1	NfowleriV212_g6378.t1	jgi|Naegr1|71191|fgeneshNG_pg.scaffold_45000026	not predictable	0.0134	_	nucl	4		Chre60490	NP_112243 RAB1B, member RAS oncogene family	NP_083852 RAB1B, member RAS oncogene family						TVAG_383350 RAB-2,4,14, putative	Ras family (PF00071) 20->182	sp|Q4UB16.1|RAB1_THEAN RecName: Full=Ras-related protein Rab-1; ... 135 2e-37	ORTHOMCL5856	MSSHNISDEYGAESGIPTFKVIVIGDVSVGKTSIISRFCEGEFKESYPSSLGVDFKMKEMKVSDQSLIKLQVWDFAADIHSRFANVAKHSYSEAHAIIIVFDITNKESYQDLDTHWLGELQQQTLRENHVKILVGNKLDLVDKRAVTNAQSLASKYGCEYMETSAKKGDNIEKLFQTVAQNVFDSYQKGGFKEEVWTEDKDKKKKCSLQ
Naegleria fowleri 986	Nfowleri986_g7039.t3	rab family small GTPase			1 predicted TM	Nfowleri30863_g9799.t1, t2, t3	NfowleriV212_g7433.t1	jgi|Naegr1|35122|estExt_gwp_gw1.C_40090	not predictable	0.0645	_	plas	4		Chre195519	NP_004654 Ras-related protein Rab-11A	NP_033023 RAB11B, member RAS oncogene family						TVAG_169740 RAB 19, 41 and, putative	Ras family (PF00071) 412->555	sp|P22129.1|RB11B_DIPOM RecName: Full=Ras-related protein Rab-11... 194 5e-56	ORTHOMCL623	MFNPHVSARLSSSSSESGSTKNQVNVVLVHINGLSQDCYKNENTFQNSMNQFLEEAVKKKTITENINANSVHCESEVKDISNINNETSIITNSITNNHGTIKHDAEIIIFPELIGAWLVALNEQPFIFLIPSQLIAMIFIAAANIIQFMRYFIVECFSYFIDLRHLTNLFSFVTWEGLIYRSIYKLKSQAMFEVYDKTFSEIAKQRRAYVVAGSIYLPKIEYNSKMKRLTNDGLYNQCVVYDPFGNIAHVSTKLFPSEDEYHLLTKRNKSVHINANNFCFNAKGLGRVCVLVGTDSWLDECYPWSSYNDDVKFNDDQDLSRVPQFIIVPAFSSPAVDWNRPWQGYPHHSVAMTGSNVQEFAVHQISPTLGELWKACLAHQAQQAPEMAFSQNNSTTKSP…
Naegleria fowleri 986	Nfowleri986_g7039.t2	rab family small GTPase			1 predicted TM	Nfowleri30863_g9799.t1, t2, t3	NfowleriV212_g7433.t1	jgi|Naegr1|35122|estExt_gwp_gw1.C_40090	not predictable	0.0645	_	plas	4		Chre195519	NP_004654 Ras-related protein Rab-11A	NP_033023 RAB11B, member RAS oncogene family						TVAG_169740 RAB 19, 41 and, putative	Ras family (PF00071) 444->579	sp|P22129.1|RB11B_DIPOM RecName: Full=Ras-related protein Rab-11... 186 5e-53	ORTHOMCL623	MFNPHVSARLSSSSSESGSTKNQVNVVLVHINGLSQDCYKNENTFQNSMNQFLEEAVKKKTITENINANSVHCESEVKDISNINNETSIITNSITNNHGTIKHDAEIIIFPELIGAWLVALNEQPFIFLIPSQLIAMIFIAAANIIQFMRYFIVECFSYFIDLRHLTNLFSFVTWEGLIYRSIYKLKSQAMFEVYDKTFSEIAKQRRAYVVAGSIYLPKIEYNSKMKRLTNDGLYNQCVVYDPFGNIAHVSTKLFPSEDEYHLLTKRNKSVHINANNFCFNAKGLGRVCVLVGTDSWLDECYPWSSYNDDVKFNDDQDLSRVPQFIIVPAFSSPAVDWNRPWQGYPHHSVAMTGSNVQEFAVHQISPTLGELWKACLAHQAQQAPEMAFSQNNSTTKSP…
Naegleria fowleri 986	Nfowleri986_g7039.t1	rab family small GTPase			1 predicted TM	Nfowleri30863_g9799.t1, t2, t3	NfowleriV212_g7433.t1	jgi|Naegr1|35122|estExt_gwp_gw1.C_40090	not predictable	0.0645	_	plas	4		Chre195519	NP_004654 Ras-related protein Rab-11A	NP_033023 RAB11B, member RAS oncogene family						TVAG_169740 RAB 19, 41 and, putative	Ras family (PF00071) 405->549	sp|P22129.1|RB11B_DIPOM RecName: Full=Ras-related protein Rab-11... 193 1e-55	ORTHOMCL623	MFNPHVSARLSSSSSESGSTKNQVNVVLVHINGLSQDCYKNENTFQNSMNQFLEEAVKKKTITENINANSVHCESEVKDISNINNETSIITNSITNNHGTIKHDAEIIIFPELIGAWLVALNEQPFIFLIPSQLIAMIFIAAANIIQFMRYFIVECFSYFIDLRHLTNLFSFVTWEGLIYRSIYKLKSQAMFEVYDKTFSEIAKQRRAYVVAGSIYLPKIEYNSKMKRLTNDGLYNQCVVYDPFGNIAHVSTKLFPSEDEYHLLTKRNKSVHINANNFCFNAKGLGRVCVLVGTDSWLDECYPWSSYNDDVKFNDDQDLSRVPQFIIVPAFSSPAVDWNRPWQGYPHHSVAMTGSNVQEFAVHQISPTLGELWKACLAHQAQQAPEMAFSQNNSTTKSP…
Naegleria fowleri 986	Nfowleri986_g3311.t1	potential mitochondrial carrier protein	MCF		4 predicted TMs	Nfowleri30863_g2877.t1, t2, t3	NfowleriV212_g4974.t1	jgi|Naegr1|3140|gw1.10.74.1	not predictable	0.422	_	plas	4			NP_055066 solute carrier family 25, member 13 (citrin)	NP_056644 solute carrier family 25 (mitochondrial carrier, adenine nucleotide translocator), member 13	126_22715_Y*_mitochondrial_carrier_protein_(similar_to_tricarboxylate_(citrate)_transport_protein_[Strongylocentrotus_purpuratus])	YPR021C Mitochondrial transporter, acts both as a glutamate uniporter and as an aspartate-glutamate exchanger; involved in nitrogen metabolism, ornithine synthesis, and the malate-aspartate NADH shuttle					Mitochondrial carrier protein (PF00153) 9->99, Mitochondrial carrier protein (PF00153) 113->195, Mitochondrial carrier protein (PF00153) 205->288	sp|Q86AV5.1|MCFX_DICDI RecName: Full=Mitochondrial substrate car... 218 3e-67	ORTHOMCL630	MTSSSSTGTTTFLKNLSIGAASGCIAACTIFPLDLLKTKIQSSSGQQSIVQIIRDTIRPDNGGLGALYRGLAPNLVGIMPEKAIKLAANDFFRSFYSSKFVGNSSKQQGQIQQLPLWIEVLSGGSAGACQVVATTPMELLKINAQMAGKNHSTIAFIKQVGLAGMYKGLTATLMRDVPFSMIYFSLYARIKNYYRAQAQQEYLPLPKVLLSSIIAGTFAAALATPMDVIKTRLQYAGSSGTQGMTYIQAAKYCYANKLLWKGTLPRVLIISPLFGITLLCYEGFQKLLGITTV
Naegleria fowleri 986	Nfowleri986_g6444.t1	mitochondrial folate transporter/carrier	MCF		6 predicted TMs	Nfowleri30863_g1859.t1, t3	NfowleriV212_g4457.t1	jgi|Naegr1|29691|e_gw1.2.228.1	MTTTTTTTNAFKASSSSSTLTTTSSSEFTPLQQRY	0.7975	M	mito	4			NP_110407 mitochondrial folate transporter/carrier	NP_765990 mitochondrial folate transporter/carrier		YIL006W Mitochondrial NAD+ transporter, involved in the transport of NAD+ into the mitochondria (see also YEA6); member of the mitochondrial carrier subfamily; disputed role as a pyruvate transporter; has putative mouse and human orthologs				TVAG_237680 ADP,ATP carrier protein, putative	Mitochondrial carrier protein (PF00153) 38->130, Mitochondrial carrier protein (PF00153) 137->242, Mitochondrial carrier protein (PF00153) 264->352	sp|Q9H2D1.2|MFTC_HUMAN RecName: Full=Mitochondrial folate transp... 176 2e-50	ORTHOMCL636	MTTTTTTTNAFKASSSSSTLTTTSSSEFTPLQQRYKGVNTMISGVFSGAMANFVLHPLDCIKIRMQANDRGVKRTTFVGFQDFIKVTKLIYLEDGWKGFYRGLSSAMIGAGLAWGLYFTIYNSKKHEYEKEYGVNQVPTLQLTLCGLQAGVVTNLLTHPIWLIKTRLQLQNSVSDTVHTASTNSHHLQNIKYNGNWDCLRKIIKYEGVRSLYIGLTPSMLLISHGIIHFVCYDRMKSVYLNYKNEKRQESQEGSSPTLYHLNGTESFILGFLGKGIAGFVTYPLQVVKTRLQDKSNYYHQERYKSFSDALVKIYKHEGYKAFFRGIVPHVLKVSPNGAIVLMLNEQIMKLLFLAEERNFKQNHA
Naegleria fowleri 986	Nfowleri986_g3604.t1	Larger (alpha) subunit of the mitochondrial processing protease (MPP)	Protein Import			Nfowleri30863_g2320.t1	NfowleriV212_g6627.t1	jgi|Naegr1|66145|fgeneshNG_pg.scaffold_17000058	not predictable	0.8649	M	mito	4	gi|18401141|ref|NP_566548.1| MPPALPHA (mitochondrial processing peptidase alpha subunit); metalloendopeptidase [Arabidopsis thaliana]		NP_055975 peptidase (mitochondrial processing) alpha	NP_775272 peptidase (mitochondrial processing) alpha		YHR024C Larger subunit of the mitochondrial processing protease (MPP), essential processing enzyme that cleaves the N-terminal targeting sequences from mitochondrially imported proteins					Insulinase (Peptidase family M16) (PF00675) 193->296, Peptidase M16 inactive domain (PF05193) 341->539		ORTHOMCL6479	MSKSLLGSTHHHYLLGKSLRALQQRGAFGLYGKSILSSHANSISSSKRSVDGRATFNVRHYHSSQRVLREREEDSSSPTVVFIPEVGYELKNTFSEGNPVLETAQQMDKEKLKQLLKSAKPNALRNVSKIPKEPDAMMNQTLSSSKPKLPNLTQPLFESSNIQYIVPGIHFNARDLQVTKLENGLTVSTFSKHSNLVCICVAFRAGPRYEKPHEAGISTIINRLTFAHSRKFTEDFVKEYLEDKVLYESTSEYESHSFFITCPKDKVDIAFEFLSDTMLHPKFYQSDVDAAIELLKFNLETEMSIPSSPTVMTDSILKSCFGATPEGGLGNPSLAIKEDATPEILHDFYDRFHVPSRCTISAIGIDQNKMLELVNKYMDFSPQALQNNSMQEPYVKPIW…
Naegleria fowleri 986	Nfowleri986_g1704.t1	predicted protein				Nfowleri30863_g8211.t1	NfowleriV212_g5491.t1	jgi|Naegr1|65384|fgeneshNG_pg.scaffold_14000016	not predictable	0.3707	M	cyto	4	gi|18412971|ref|NP_567306.1| unknown protein [Arabidopsis thaliana]		NP_056230 brain protein 44	NP_081706 brain protein 44	451_26744_N_hypotheticalproteinTTHERM_00145360_(brain_protein_44-related)						Uncharacterised protein family (UPF0041) (PF03650) 11->97	sp|Q8LD38.1|MPC3_ARATH RecName: Full=Mitochondrial pyruvate carr... 112 4e-31	ORTHOMCL6569	MSFSQKFASFRHYLWHGEAGIRTVHFWAPVFKWGLVIAGLSDLKKPPELVSTNQNIALAVTGFIWSRYSTQIIPKNWGLFAVNFFVGCTGLYQLIRKYNAGILFDDKKVPVKE
Naegleria fowleri 986	Nfowleri986_g210.t1	glyoxysomal fatty acid beta-oxidation multifunctional protein MFP-a	glyoxysome, lipid metabolism		LGT from green!	Nfowleri30863_g5241.t1	NfowleriV212_g7899.t1	jgi|Naegr1|650|gw1.24.15.1	not predictable	0.6632	_	mito	4		Chre132158	NP_001957 enoyl-Coenzyme A, hydratase/3-hydroxyacyl Coenzyme A dehydrogenase	NP_849209 mitochondrial trifunctional protein, alpha subunit	94_23917_Y_3-hydroxyacyl-CoA_dehydrogenase,_NAD-binding_domain		AAU04015 Beta-hydroxyacyl dehydrogenase [Rickettsia typhi str. Wilmington]				Enoyl-CoA hydratase/isomerase family (PF00378) 77->308, 3-hydroxyacyl-CoA dehydrogenase, NAD binding domain (PF02737) 406->585, 3-hydroxyacyl-CoA dehydrogenase, C-terminal domain (PF00725) 589->682	sp|Q39659.1|MFPA_CUCSA RecName: Full=Glyoxysomal fatty acid beta... 502 e-165	ORTHOMCL6613	MLNCSQTKHSSRIHRILNHLNPSSEAATSLDDASEEQIMTRPSNNHWIQFNSTSSGESRDTHSSHNDCVIYQQDSSDDGIVVLYLNDAPVNALSDRMLKAIKKNMERANNDDQCKGIVIASKLKGFFVAGADITEIRKRQQRSTTTNATTTTNNATTTNGGEFLDFLKNGNSLMNYIENSPKNKPVVACVDGVALGGGLELAMACNGRVCTENSTLGLPETNLGIIPGYGGCNRLPRLVGTRKALEMMISTQPVKGKEAFSLGLVDQCVVGSNQSNVLSAARQLCLEMIQGKRAIRKTLQYSQKLMQENDETSSLTIVNAMERQLDPIQSKLPHLKALLRVVRETVQFPCNGLYGLDVEMKEFAGIANQPISRGMVHYFLAQKATTKLPKRLLNDNSST…
Naegleria fowleri 986	Nfowleri986_g6360.t1	coenzyme Q9 homolog, mitochondrial	ubiquinone biosynthesis			Nfowleri30863_g2837.t1	NfowleriV212_g8313.t1	jgi|Naegr1|64777|fgeneshNG_pg.scaffold_11000170	MLARNIVSSSALVLLKRNSWSVQAGRRMISSSSSTS	0.9888	M	mito	4	gi|18394701|ref|NP_564074.1| unknown protein [Arabidopsis thaliana]		NP_064708 coenzyme Q9 homolog	NP_080728 coenzyme Q9 homolog	28_17637_X_(ubiquinone_biosynthesis_protein)						COQ9 (PF08511) 246->315	sp|Q86HS0.2|COQ9_DICDI RecName: Full=Probable ubiquinone biosynt... 106 7e-25	ORTHOMCL6647	MLARNIVSSSALVLLKRNSWSVQAGRRMISSSSSTSFMMVRKKRNYYEDPEVVFSRRDYPTTTTSAFNSENHHVNINNVGSSEKASSGSVQKLKNEILDTAIDKYVMSHGWTMESITQAAKDFGLSPMASSQLFATGSTSLGPETELIQHFLTKCNREMSTQIQLMDKTGMDIPTIVKKCIRLRLEMVAPFVRAGKWTEAMSTFIFGPNPLVDTPTQIFNQLTGFKTSGTTNALGPVNQVQGLNALYNAAILVDEICHISGIRDTDIQWYIKRAGVGLVYTSCEFYMLTDNSPDFQDTWSFLDRRMDELTMLQSVNEGLTNTVSGIFGSILSVISAAVAPQQPSAASTTTQTTEHHEPSVANKN
Naegleria fowleri 986	Nfowleri986_g5423.t1	Iron-sulfur cluster co-chaperone protein HscB, mitochondrial	ISC			Nfowleri30863_g133.t1	NfowleriV212_g6191.t1	jgi|Naegr1|64774|fgeneshNG_pg.scaffold_11000167	MKANLVWRKLSSSSSVLQNGFRNMRTNQYVALALRDKSFIGMNSHNNIIERKFSTYFVAN	0.95	M	mito	4			NP_741999 J-type co-chaperone HSC20	NP_705799 J-type co-chaperone HSC20				Genbank|GL50803_17030 | organism=Giardia_Assemblage_A_isolate_WB | product=Chaperone protein dnaJ | location=GLCHR02:215534-216208(+) | length=224		TVAG_032090 Co-chaperone protein HscB-Hsc20, mitochondrial precursor, putative	DnaJ domain (PF00226) 130->198, HSCB C-terminal oligomerisation domain (PF07743) 221->292	sp|Q8K3A0.2|HSC20_MOUSE RecName: Full=Iron-sulfur cluster co-cha... 112 1e-27	ORTHOMCL6649	MKANLVWRKLSSSSSVLQNGFRNMRTNQYVALALRDKSFIGMNSHNNIIERKFSTYFVANQVCTKNMDRECPRSTDPILLNHQQHHHPCWNCETELSCHLLFCSSCNKIQPPSSETHGTLAGQYPETSIDYFTLMDLPHEFSINPKVLHEKYKELQKVLHPDKFAQKSETEKKISRMQSAIVNTAYQTLKSTKLRAEYLLKLKEAQKLGPCNHKSVNDVQLSPEFLMDIMEVNEQINDNEDNREALTEIQMDFNERKRLIVRSIDEQFKKDDLDEARFKIAQLNYIERTLQLVDNKLHQLDLKEHRSPSNEPCDECERKN
Naegleria fowleri 986	Nfowleri986_g6265.t1	electron transfer flavoprotein-ubiquinone oxidoreductase, mitochondrial	Fatty acid metabolism	EC:1.5.5.1		Nfowleri30863_g10803.t4, t1, t3	NfowleriV212_g11464.t2, t3	jgi|Naegr1|38537|estExt_Genewise1.C_140107	MRNSLISSSSHIFRKAVKTLGAFSSSPVINTGLKLTTNFNRTNNPLISSSSASWSLWETPKKNFSSARSLQRE	0.9945	M	mito	4			NP_004444 electron-transferring-flavoprotein dehydrogenase	NP_080070 electron transferring flavoprotein, dehydrogenase	31_03853_N*_electron_transfer_flavoprotein-ubiquinone_oxidoreductase	YOR356W Mitochondrial protein with similarity to flavoprotein-type oxidoreductases; found in a large supramolecular complex with other mitochondrial dehydrogenases					NAD(P)-binding Rossmann-like domain (PF13450) 95->137, Electron transfer flavoprotein-ubiquinone oxidoreductase (PF05187) 481->589	sp|O22854.1|ETFQO_ARATH RecName: Full=Electron transfer flavopro... 608 0.0	ORTHOMCL68	MRNSLISSSSHIFRKAVKTLGAFSSSPVINTGLKLTTNFNRTNNPLISSSSASWSLWETPKKNFSSARSLQREEATLENEEEPIEREVMEYDVVIVGAGPSGLSCAIRLKQLAQESGQDISVCVLEKGQEVGSHLLSGACMEPRSIEELFPNYKDLDVPFYTPATTDRMMFLTEKRAFRLPQIEEMNNHGNYIVSLGQIAKWLATQAESLGVDILPGFAADQVVYADENNDRVIGIITKDVGIGKDGKKKDNFEPGIMLKARQTIFSEGCRGSLTKTLYENVKFKLRENCSPQTFALGVKELWEFPDNHPEFDKGLIMHAVGYPLDWKTYGGSFMYHFNANGVNRMALGLVTALDYENPTLSPYGELQKLKHHPLFKKMLEGGKCIAYGARTLIEGGIQ…
Naegleria fowleri 986	Nfowleri986_g498.t3	hydroxymethylglutaryl-CoA lyase, mitochondrial	ketogenesis	EC:4.1.3.4		Nfowleri30863_g3494.t1, t2, t3	NfowleriV212_g3042.t1, t2	jgi|Naegr1|80885|estExt_fgeneshNG_pg.C_450107	MLMNNEKKTQARSFAAFNASG	0.5165	M	cyto	4		Chre195057	NP_000182 3-hydroxymethyl-3-methylglutaryl-Coenzyme A lyase (hydroxymethylglutaricaciduria)	NP_032280 3-hydroxy-3-methylglutaryl-Coenzyme A lyase	82_18224_Y_HMGL-like_family_protein_(pyruvate_carboxyltransferase_[Oceanospirillum_sp._MED92)						HMGL-like (PF00682) 41->289	sp|P97519.1|HMGCL_RAT RecName: Full=Hydroxymethylglutaryl-CoA ly... 396 e-135	ORTHOMCL690	MLMNNEKKTQARSFAAFNASGASSNISNLPSFVKIVEVGPRDGLQNEKKLVPTNVKIALINKLSEAGCPSIEVTSFVSPKWVPQMGDNFDVYTGITKKEGTSYPVLTPNVKGLEQALEAGVKEVAIFLAASDAFSMKNINCTVEESFNRYNQVMELATKHNLKIRGYVSCVAGCPYSGYVAPEVVANVSYRLLKMGCYEVSLGDTIGVGTPGSVSHLLHQVCKKIPTGQVAVHFHNTYGQALANILTSLQFGVETVDSSVAGLGGCPYAKGASGNISTEDVVYMLQGMGIETGIDLDKLIDTGDYISTYLNRENNSMVAKAILAKREKAESVNKNSETIQATTTVTSTTQQQSSQQSSQPKKQESQIIITDNTKSTERKLSACI
Naegleria fowleri 986	Nfowleri986_g498.t2	hydroxymethylglutaryl-CoA lyase, mitochondrial	ketogenesis	EC:4.1.3.4		Nfowleri30863_g3494.t1, t2, t3	NfowleriV212_g3042.t1, t2	jgi|Naegr1|80885|estExt_fgeneshNG_pg.C_450107	MNNEKKTQARSFAAFNASG	0.4921	M	cyto	4		Chre195057	NP_000182 3-hydroxymethyl-3-methylglutaryl-Coenzyme A lyase (hydroxymethylglutaricaciduria)	NP_032280 3-hydroxy-3-methylglutaryl-Coenzyme A lyase	82_18224_Y_HMGL-like_family_protein_(pyruvate_carboxyltransferase_[Oceanospirillum_sp._MED92)						HMGL-like (PF00682) 39->287	sp|P97519.1|HMGCL_RAT RecName: Full=Hydroxymethylglutaryl-CoA ly... 395 e-135	ORTHOMCL690	MNNEKKTQARSFAAFNASGASSNISNLPSFVKIVEVGPRDGLQNEKKLVPTNVKIALINKLSEAGCPSIEVTSFVSPKWVPQMGDNFDVYTGITKKEGTSYPVLTPNVKGLEQALEAGVKEVAIFLAASDAFSMKNINCTVEESFNRYNQVMELATKHNLKIRGYVSCVAGCPYSGYVAPEVVANVSYRLLKMGCYEVSLGDTIGVGTPGSVSHLLHQVCKKIPTGQVAVHFHNTYGQALANILTSLQFGVETVDSSVAGLGGCPYAKGASGNISTEDVVYMLQGMGIETGIDLDKLIDTGDYISTYLNRENNSMVAKAILAKREKAESVNKNSETIQATTTVTSTTQQQSSQQSSQPKKQESQIIITDNTKSTERKLSACI
Naegleria fowleri 986	Nfowleri986_g498.t1	hydroxymethylglutaryl-CoA lyase, mitochondrial	ketogenesis	EC:4.1.3.4		Nfowleri30863_g3494.t1, t2, t3	NfowleriV212_g3042.t1, t2	jgi|Naegr1|80885|estExt_fgeneshNG_pg.C_450107	MNVSRTTSLFKHLERTLGRRNLNSSSSLFMLMNNEKKTQARSFAAFNASG	0.9716	M	mito	4		Chre195057	NP_000182 3-hydroxymethyl-3-methylglutaryl-Coenzyme A lyase (hydroxymethylglutaricaciduria)	NP_032280 3-hydroxy-3-methylglutaryl-Coenzyme A lyase	82_18224_Y_HMGL-like_family_protein_(pyruvate_carboxyltransferase_[Oceanospirillum_sp._MED92)						HMGL-like (PF00682) 70->318	sp|P97519.1|HMGCL_RAT RecName: Full=Hydroxymethylglutaryl-CoA ly... 396 e-134	ORTHOMCL690	MNVSRTTSLFKHLERTLGRRNLNSSSSLFMLMNNEKKTQARSFAAFNASGASSNISNLPSFVKIVEVGPRDGLQNEKKLVPTNVKIALINKLSEAGCPSIEVTSFVSPKWVPQMGDNFDVYTGITKKEGTSYPVLTPNVKGLEQALEAGVKEVAIFLAASDAFSMKNINCTVEESFNRYNQVMELATKHNLKIRGYVSCVAGCPYSGYVAPEVVANVSYRLLKMGCYEVSLGDTIGVGTPGSVSHLLHQVCKKIPTGQVAVHFHNTYGQALANILTSLQFGVETVDSSVAGLGGCPYAKGASGNISTEDVVYMLQGMGIETGIDLDKLIDTGDYISTYLNRENNSMVAKAILAKREKAESVNKNSETIQATTTVTSTTQQQSSQQSSQPKKQESQIIIT…
Naegleria fowleri 986	Nfowleri986_g2281.t1	Ts translation elongation factor, mitochondrial	Translation		LGT from bacteria	Nfowleri30863_g6747.t1	NfowleriV212_g2451.t1	jgi|Naegr1|62436|fgeneshNG_pg.scaffold_3000305	MRRSVVALSSRLASSFKPCTSTLSTSSSLNVVLGSTVSSKRNLFITTVFLRG	0.9857	M	mito	4	gi|42566427|ref|NP_192850.2| translation elongation factor Ts (EF-Ts), putative [Arabidopsis thaliana]		NP_005717 Ts translation elongation factor, mitochondrial	NP_079813 Ts translation elongation factor, mitochondrial	161_26771_X*(p)_elongation_factor_TS_family_protein						Elongation factor TS (PF00889) 107->372	sp|Q49X42.1|EFTS_STAS1 RecName: Full=Elongation factor Ts; Short... 157 3e-43	ORTHOMCL6930	MRRSVVALSSRLASSFKPCTSTLSTSSSLNVVLGSTVSSKRNLFITTVFLRGPPPMDLIKQLRVETDAPLGQCRKALEESGNDISKAKEWLRQKGLQTAAKKSSRTTQEGVIGMQQLGNERSVLLEVNSETDFVLNSDKFKEVIDECLDQLVKFKPSQNELSVEQNEQAFESEIVSNSAIFGGSSSIKEKFNELVAILRENVKPRRVKYLVNTNTIEQQLAGYLHNSKGEKIGGVASFVIVKAVPGSNKTPEQLQSLGRQIAMHICGMGPNYLTKEQVPAEVVQHERDLLLKRLEEQQAEEKQKAEQEGKEYKPKSQDILNKMIDGQLNKQFLSDQVLLLQPWVLDQKMTVQQFCKDSGIEIIDFVRMKVGEGMQYKPKKSFAEEVAEQVKV
Naegleria fowleri 986	Nfowleri986_g5947.t1	mitochondrial carrier protein	MCF			Nfowleri30863_g7913.t1	NfowleriV212_g1077.t1	jgi|Naegr1|621|gw1.13.8.1	not predictable	0.5757	_	mito	4			NP_003696 solute carrier family 25 (mitochondrial carrier, Aralar), member 12	NP_766024 solute carrier family 25 (mitochondrial carrier, Aralar), member 12		YPR021C Mitochondrial transporter, acts both as a glutamate uniporter and as an aspartate-glutamate exchanger; involved in nitrogen metabolism, ornithine synthesis, and the malate-aspartate NADH shuttle				TVAG_237680 ADP,ATP carrier protein, putative	EF-hand domain pair (PF13833) 105->143, EF-hand domain pair (PF13833) 146->176, EF-hand domain pair (PF13833) 298->333, Mitochondrial carrier protein (PF00153) 391->491, Mitochondrial carrier protein (PF00153) 497->585, Mitochondrial carrier protein (PF00153) 593->681	sp|Q54RB9.1|CMC_DICDI RecName: Full=Calcium-binding mitochondria... 449 e-145	ORTHOMCL6967	MNHHSSSYWYLPSAWKNRYVLPFVQNLQAQEKDSDILNNPSLSEKEKQQQLSARKLDRKQQKRLRAIFNKFASAKDSTGEPVMTPEDFVKSLTQRNIPFTEKEQELQQRAQITSSNLDLLFRVADTGHTGKITFPEYVFLFKMLTTPESEFHLLFKMFDLDKDGAISKEEFKKVMRTNNQRGVEFDFDCDLMHRFFGRDGTGNLSFNQFSQFMKLLNEEIRKQEFQKLDSQGRGFISGADFANLITQYSVSLPQRVKENMKRIPENSKITYAEFDAYNRVISNLSSIAQSIRGLASREGDVITKESFSTAARRVTGIVLSPMEIDIIFNMFASKPEEGVLYKPDYEEFIRVMDENNARRQHILDSWSRDTVAPDGLHEMTFGERFLNGAVKVATKTLYG…
Naegleria fowleri 986	Nfowleri986_g5190.t1	malate dehydrogenase, mitochondrial	TCA	EC:1.1.1.37	LGT from bacteria	Nfowleri30863_g9214.t1	NfowleriV212_g484.t1	jgi|Naegr1|60960|fgeneshNG_pm.scaffold_70000001	MLSKTCTRLLLKTSNQKFTTSLLNTATQKRFY	0.9759	M	mito	4		Chre158129	NP_005908 cytosolic malate dehydrogenase	NP_032644 malate dehydrogenase 1, NAD (soluble)	75_14250_Y*_malate_dehydrogenase_family_protein						lactate/malate dehydrogenase, NAD binding domain (PF00056) 108->253, lactate/malate dehydrogenase, alpha/beta C-terminal domain (PF02866) 259->423	sp|A1WV94.1|MDH_HALHL RecName: Full=Malate dehydrogenase [Halorh... 353 e-118	ORTHOMCL7140	MLSKTCTRLLLKTSNQKFTTSLLNTATQKRFYADDVDGRQSALEESIASVLTKQANEYEVTKELAFITSTIKNEEDFSNLMRLASKVGSKLAYNGVQDVGYMAKKPVVRVAVTGAAGQIAYSLIPRIASGEMLGKDQPIHLVLIDIPDSMKLVEGVQMELQDCAFPLLRGITVTSDLAEGFKDVEYTLLVGAKPRTKGMERKDLLLENAKIFQTQGKALGKYAKSNNLTLVVGNPANTNALIAASNASNIDPKQFSAMTRLDHDRALAQVALKLNVPVRSLSKFAIWGNHSATQYPDLSNALVDVVPVLSKVDKTWVEKEFIPTVQQRGAAIINVRGSSSAASAADAAIKHMRDWALGTPIPGEWVSMAVPSDGSYGIKPGVYTSYPVICPGGGKYEIV…
Naegleria fowleri 986	Nfowleri986_g5042.t1	Mitochondrial NADH-cytochrome b5 reductase	Ergosterol biosynthesis	EC:1.6.2.2		Nfowleri30863_g2465.t1	NfowleriV212_g5304.t1	jgi|Naegr1|60853|fgeneshNG_pm.scaffold_52000002	MYRRLLVLIGGGT	0.5664	M	mito	4	gi|18420117|ref|NP_568391.1| NADH-cytochrome b5 reductase, putative [Arabidopsis thaliana]	Chre163751		NP_082333 cytochrome b5 reductase 1 (B5R.1)		YKL150W Mitochondrial NADH-cytochrome b5 reductase, involved in ergosterol biosynthesis	XP_844767 NADH-dependent fumarate reductase [Trypanosoma brucei TREU927]				Oxidoreductase FAD-binding domain (PF00970) 58->158, Oxidoreductase NAD-binding domain (PF00175) 172->280	sp|P83291.2|NB5R2_ARATH RecName: Full=NADH-cytochrome b5 reducta... 209 2e-63	ORTHOMCL7150	MYRRLLVLIGGGTALAAGVNRWRNPIPDNEQKFVNDLRDFNTEKVDEHALNPEVFQSYKLKEVKPISHDTSIFTFALEEKQDEWMVQKKLNLPVASCILAKGNVGDEVVVRPYTPINRNGDVGFMNLLVKTYPNGKLSKKIHEMKIGDSLEFKGPLLKYDYKPNMKKELIFLSAGTGITPSYQLIQEILSNSKNDSTKITLLYANKTPEDILLKKELDTLAKQHPNQFKVFYTIDSDPNRSADTTIQGRGFVNQAMLEQLGFPKPSSDVLVSVCGPPPFYDLLCGQKKNPREQGEVTGLLKENGYNETNVFKF
Naegleria fowleri 986	Nfowleri986_g3052.t1	2-oxoisovalerate dehydrogenase subunit beta	?	EC:1.2.4.4		Nfowleri30863_g10012.t1	NfowleriV212_g2050.t1	jgi|Naegr1|60828|fgeneshNG_pm.scaffold_48000001	not predictable	0.0487	_	cyto	4			NP_000047 branched chain keto acid dehydrogenase E1, beta polypeptide precursor	NP_954665 branched chain ketoacid dehydrogenase E1, beta polypeptide	559_20176_Y*_2-oxoisovalerate_dehydrogenase__subunit,_mitochondrial_precursor,_putative	YBR221C E1 beta subunit of the pyruvate dehydrogenase (PDH) complex, which is an evolutionarily-conserved multi-protein complex found in mitochondria					Transketolase, pyrimidine binding domain (PF02779) 56->226, Transketolase, C-terminal domain (PF02780) 243->357	sp|Q55FN7.1|ODBB_DICDI RecName: Full=2-oxoisovalerate dehydrogen... 472 e-164	ORTHOMCL7152	MVSKTKPALEENIYQLDDQKIDVNKYKNFKYELVYHHNENEIKVTESNSTELNLCNSINMALKQAMERDPKALVFGEDVAFGGVFRCTVDLKEQFGRDRVFNTPLSEQGIVGFAIGVAAMGHTAIAEIQFADYIFPAFDQIVNEAAKYRFRSGNLFDVGGLTIRTPSSAVGHGGHYHSQSPEAYFAHTPGLKVVIPRNPLQAKGLLLSSIEDPNPVIFFEPKILYRSSQCLVPNEAYKIPLEKAEILKEGKDVTVIGWGSQLYVLEKAVEMAKEVGIDCELIDLRTIVPWDIETVVNSVKKTGRCVVSHEAPLTGGFGSEIAATVQEKCFLHLESPVVRVCGLDTPFPLVHEKYYIPGVVKCFEMIKNAVNY
Naegleria fowleri 986	Nfowleri986_g6569.t1	Ras family protein				Nfowleri30863_g10638.t1	NfowleriV212_g8802.t1	jgi|Naegr1|60792|fgeneshNG_pm.scaffold_40000007	not predictable	0.0806	_	cyto	4		Chre195519	NP_006825 RAB32, member RAS oncogene family	NP_080681 RAB32						TVAG_185340 Rab32, putative	Ras family (PF00071) 18->184	sp|Q13637.3|RAB32_HUMAN RecName: Full=Ras-related protein Rab-32... 272 2e-90	ORTHOMCL7156	MTTTNNTNGGEVQEYLYKILVVGDIGTGKTSIIKRYVHNIFSNSYKSTIGVDFALKVLNWDDNTIIRLQLWDIAGQERFGSMTRVYYKEAVGAFVVYDITRPPTFEAVQKWKSDIEHKVFLPDERPIPCVLLANKCDLPSAVTKTKEEMDQYCQENGFIGWFETSAKDDKNINQAANFLVKKILENHAEMHKQQGEEQKDSSTITFDNKPQPSEQQRPSSGSGCQC
Naegleria fowleri 986	Nfowleri986_g2352.t1	glycyl-tRNA synthetase	Translation			Nfowleri30863_g6019.t1	NfowleriV212_g9818.t1	jgi|Naegr1|60739|fgeneshNG_pm.scaffold_33000004	MINNSTPSSSASSKARG	0.1241	_	mito	4		Chre82920	NP_002038 glycyl-tRNA synthetase	NP_851009 glycyl-tRNA synthetase		YBR121C Cytoplasmic and mitochondrial glycyl-tRNA synthase that ligates glycine to the cognate anticodon bearing tRNA; transcription termination factor that may interact with the 3'-end of pre-mRNA to promote 3'-end formation					tRNA synthetase class II core domain (G, H, P, S and T) (PF00587) 129->424, Anticodon binding domain (PF03129) 597->687	sp|O23627.1|SYGM1_ARATH RecName: Full=Glycine--tRNA ligase 1, mi... 601 0.0	ORTHOMCL7161	MINNSTPSSSASSKARGKTSTKEAYEQIGKRLHEKKLLMANLKDEITVLKNQNPPDKDAIKKKGKEIDDLNMEISQITKEWNRANPDKLHIDPEEFNELLTRRFFVVPSFEIYGGVAGLYDYGPPACAIKANLLDLWRKHFVIEENMLEVDCSSLTIEPVFIASGHVQRFADWMVKDVVTHECFRADKLVGEFIDTQLEKNSNLSQETAEEYHLVKKKIDDYDGKGLDELIKKYGIKSPTTGNDLSEAYPFNLMFSTPIGPTGKVKGYLRPETAQGIFVNFKRLLEYNGKQMPFASAQIGQAFRNEISPRSGLLRVREFTLAEIEHFLNPEQDVHPKLDQVKHVKVPFFSRENQTQGLSPVEMTIEEALEKKWLTSFTHAYYIARVKLFMDQCGVLQGA…
Naegleria fowleri 986	Nfowleri986_g10973.t1	acetyl-CoA acetyltransferase, mitochondrial	Lipid metabolism	EC:2.3.1.9		Nfowleri30863_g3260.t1	NfowleriV212_g12111.t1	jgi|Naegr1|60411|fgeneshNG_pm.scaffold_11000009	MTHKTRAVIVAAQRTPIGSFLGKLSGFDAPKLGSLAIRS	0.918	M	cyto	4			NP_000010 acetyl-Coenzyme A acetyltransferase 1 precursor	NP_659033 acetyl-Coenzyme A acetyltransferase 1 precursor	81_15252_N_acetyl-CoA_acyltransferases_family_protein			Genbank|GL50803_3287 | organism=Giardia_Assemblage_A_isolate_WB | product=Acetyl-CoA acetyltransferase | location=GLCHR05:2339544-2340779(+) | length=411			Thiolase, N-terminal domain (PF00108) 6->268, Thiolase, C-terminal domain (PF02803) 276->396	sp|Q8S4Y1.1|THIC1_ARATH RecName: Full=Acetyl-CoA acetyltransfera... 395 e-133	ORTHOMCL7179	MTHKTRAVIVAAQRTPIGSFLGKLSGFDAPKLGSLAIRSATQKAGVALSEVQEVIMGNVVSANLGQAPARQASIHAGLPESVVCTTVNKMCASGMKAVMYGTQNIELGIHNCVVAGGFESMSNAPYYIPQGRSGYRLGDGKLVDSILKDGLTDAYNGEHMGWCAEQTAKLYKITREEQDAYAIESYKRAAEANEKGYMSEELFSIALPSKKKGDPIQYIQHDEEFTNINMDKVPQLKPAFVKENGTVTAANSSKLSDGGAALILMSEEKAKKAGIRPIARILGYGDAEKAPIDFTTAPSSAIPVALKHAGVLQSDVNLWEINEAFSAVALVNMRLLGLDVSNVNIFGGAVALGHPIGCSGARILCTLISALKHRKQQVGCAAICNGGGGASSVVIELL
Naegleria fowleri 986	Nfowleri986_g10024.t1	Enoyl-CoA hydratase/isomerase, mitochondrial	Lipid metabolism	EC:4.2.1.17		Nfowleri30863_g526.t1	NfowleriV212_g4958.t1	jgi|Naegr1|60247|fgeneshNG_pm.scaffold_4000005	MIRSASRTIRSLRNPKLNPSSSCLLVLSEKKNVQISGGVMNPMLNITYHNNSSIYRSFSTCTFLQ	0.9809	M	mito	4		Chre186653	NP_004083 mitochondrial short-chain enoyl-coenzyme A hydratase 1 precursor	NP_444349 enoyl Coenzyme A hydratase, short chain, 1, mitochondrial	93_12982_Y_enoyl-CoA_hydratase/isomerase_family_protein						Enoyl-CoA hydratase/isomerase family (PF00378) 84->323	sp|Q1ZXF1.1|ECHM_DICDI RecName: Full=Probable enoyl-CoA hydratas... 293 3e-96	ORTHOMCL7187	MIRSASRTIRSLRNPKLNPSSSCLLVLSEKKNVQISGGVMNPMLNITYHNNSSIYRSFSTCTFLQSPSTISYPTNLQNILFEKRENGVAIITLNRPSQLNALCKQLVQELAQVVSLCEKDSSVRVMIITGSKKAFAAGADIKEMSTMTSMQVYQENLFGELEVVAKARKPIIAAVNGYALGGGCELAMMCDFIIAGDSAKFGQPEIKLGTIPGIGGTQRLTKAIGKAKAMEWNLTGELYGAEEAEKAGLVSRIVKSDQLLEETIKIADKIASFSQPIAQFAKACVQKAHEMSLQEGLDYERKLFMSTFSTKDQKEGMSAFVEKRPPKFVDE
Naegleria fowleri 986	Nfowleri986_g6790.t1	Enoyl-CoA hydratase/isomerase, mitochondrial	Lipid metabolism	EC:4.2.1.17		Nfowleri30863_g3387.t1	NfowleriV212_g3308.t1	jgi|Naegr1|59251|estExt_fgeneshHS_pg.C_550005	MKSLKPILKSSSFQARGTSCMLGTKASSSCQGSSSFCLLSPVLQNHHHQNNNIRSFHRSIPIPQNNH	0.9015	M	mito	4		Chre186653	NP_004083 mitochondrial short-chain enoyl-coenzyme A hydratase 1 precursor	NP_444349 enoyl Coenzyme A hydratase, short chain, 1, mitochondrial	93_12982_Y_enoyl-CoA_hydratase/isomerase_family_protein						Enoyl-CoA hydratase/isomerase family (PF00378) 186->376	sp|Q869N6.1|CRTL_DICDI RecName: Full=3-hydroxybutyryl-CoA dehydr... 154 8e-42	ORTHOMCL7322	MKSLKPILKSSSFQARGTSCMLGTKASSSCQGSSSFCLLSPVLQNHHHQNNNIRSFHRSIPIPQNNHTDPSQYVLFEEIPLQECIAMLERDDPKRAAEQKANKIEHLSSSQHRGEFSAKQTKTIGVVTINRPEKMNSLCPETAVQFKALFESEKIQGNRNLAAVVLMGAPPPPPIQMEDGSVKQVHAAFSAGGDYDFLLERTDDTPFNNAVRMSKFYDSFLSPMLRVCPSPVIACINGHAVGAGLGLACAADIRVMEASAKMSFNFVKIGLSPGMGASHILPYLVGHQVASYMLLTGDLITAEKAKEFGVVLEVLQGQKAVKHRAFEIAVQIAKSSHIASLLCLHSLRVQKLAGITACMYRESDAQVQSFADEELRQHLLEMKNKEEARLKSKEKPKPNN
Naegleria fowleri 986	Nfowleri986_g9295.t1	mitochondrial trans-2-enoyl-CoA reductase	Lipid metabolism	EC:1.3.1.38		Nfowleri30863_g2928.t1	NfowleriV212_g6176.t1	jgi|Naegr1|58740|estExt_fgeneshHS_pg.C_400043	not predictable	0.7488	M	mito	4	gi|18408069|ref|NP_566881.1| oxidoreductase, zinc-binding dehydrogenase family protein [Arabidopsis thaliana]		NP_057095 nuclear receptor-binding factor 1 isoform a	NP_079573 nuclear receptor-binding factor 1		YBR026C 2-enoyl thioester reductase, member of the medium chain dehydrogenase/reductase family; localized to in mitochondria, where it has a probable role in fatty acid synthesis					Alcohol dehydrogenase GroES-like domain (PF08240) 62->123, Zinc-binding dehydrogenase (PF00107) 188->324	sp|Q54YT4.1|MECR_DICDI RecName: Full=Trans-2-enoyl-CoA reductase... 305 3e-99	ORTHOMCL7409	MKNTLQLLSRFNNNNNFSALSKQQACFYATIQSKAVRYEKFGNPLEVLKVDDVNIDTSVKGDEVIVKMLAAPINQADINTVQGVYGRRPNSFPAIPGNEGVGIVEEVGSNVTGIKKGDHVIPSSAGLGTWRTHLVCKADNLTTVSKDLPVEYASILSVNPCTAYRLLNDFVDLKPGDVIIQNGANSMVGLLVIQLAKMRGIQTINLIRQRPNYELTVQRLKELGADIVMPYSFSNNNTSMNRLLSDMPKPKLALNCVGGEAARVVAKYLADDGIMVTYGGMSKQPITVPTGPFIFNNITLKGFWMTKWVETHSKEERMKMIDELSKLVVDKKLLAFMETFKFSEFNYALEKSFEENRDRKVVLKMNE
Naegleria fowleri 986	Nfowleri986_g1801.t1	electron transfer flavoprotein alpha subunit, mitochondrial	ETC		EFTA gebe	Nfowleri30863_g1159.t1	NfowleriV212_g4899.t1	jgi|Naegr1|56308|estExt_fgeneshHS_kg.C_510001	MLSSSRFSSLCKNRAALGQQLLFKKKACPITNTCSSFNLFSSSNTSLFSTFNQSRD	0.9486	M	mito	4	gi|15223680|ref|NP_175507.1| ETFALPHA (ELECTRON TRANSFER FLAVOPROTEIN ALPHA); FAD binding / electron carrier [Arabidopsis thaliana]		NP_000117 electron transfer flavoprotein, alpha polypeptide	NP_663590 electron transferring flavoprotein, alpha polypeptide	107_10173_N_electron_transfer_flavoprotein,_-subunit-containing_protein						Electron transfer flavoprotein domain (PF01012) 59->211, Electron transfer flavoprotein FAD-binding domain (PF00766) 258->343	sp|P13804.1|ETFA_HUMAN RecName: Full=Electron transfer flavoprot... 272 9e-87	ORTHOMCL7662	MLSSSRFSSLCKNRAALGQQLLFKKKACPITNTCSSFNLFSSSNTSLFSTFNQSRDKSTLLLIEHNEKQINPSVFSALKAAKQLKSDQLLGFIVTKNASLVKELTQYFNKVIHVNEEYHVAEEYEQVLLGYINKSNDGISHILAPHTVFGKNILPKLGATLKSQPIVDVVQILNEYEFIKPIYAGNAMAQIQFKPKETKSLILTIRPTSFDKDYSTVGGDSQVVEYGDASTSTTNSTRQIPKLLSSSGAGESDASKRPDLLQAQRIVSGGRGLKNGDNFKLLYDLADTIGNCAVGATRAAVDDGYVPNDMQVGQTGKVVAPELYIAVGVSGAIQHLAGMKDSKVIVAINKDKEAPIFQVADYGVVGDLFQVVPEMTEALKKK
Naegleria fowleri 986	Nfowleri986_g9942.t1	ATPase family, AAA domain containing protein				Nfowleri30863_g268.t1	NfowleriV212_g8377.t1	jgi|Naegr1|51527|fgeneshHS_pg.scaffold_46000018	MNFLRELFGSGQSS	0.0518	_	nucl	4		Chre134171	NP_116199 ATPase family, AAA domain containing 1	NP_080763 ATPase family, AAA domain containing 1		YGR028W Mitochondrial protein involved in sorting of proteins in the mitochondria; putative membrane-spanning ATPase					ATPase family associated with various cellular activities (AAA) (PF00004) 205->336	sp|Q8NBU5.1|ATAD1_HUMAN RecName: Full=ATPase family AAA domain-c... 211 4e-62	ORTHOMCL7934	MNFLRELFGSGQSSPPTTNNTSTGGVPTSSSLPSTNVPTTDNTEIILATRDSSSSGITRLLLSLSETGLTLLLTFLSIKYLFMPLLSNLLANSSGKQGTSNLLPRKKRKIGELICRSFGLEEPKKDEETFYTTLYEKALNKYEKIVSDFLVLPEDLDHNFSDIGGMEKLKKEVYESVCFPLKYPHIYENATDSTSMKLRRLPKGVLFYGPPGTGKTSLAKAIAKECNCAFLNVKREFLSDFLYGETEKLVAALFSFASKVKPCIIFIDEIESLLPSRQTSFQMHEVSKARISIILSAWDGFETSSEGDQVMVIGATNLKSQLDTAALRRMPLQFKIDAPDRTSRIQILKLLLKNERVSPNLNFEKLADITNRFSGSDLTELCKKALSFPIKELIDRELQ…
Naegleria fowleri 986	Nfowleri986_g10720.t1	mitochondrial import inner membrane translocase subunit TIM17	Protein Import		4 predicted TMs	no hits	NfowleriV212_g12482.t1	jgi|Naegr1|4976|gw1.26.111.1	not predictable	0.1855	_	extr	4			NP_006326 translocase of inner mitochondrial membrane 17 homolog A	NP_035720 translocator of inner mitochondrial membrane 17a	167_06293_Y_mitochondrial_import_inner_membrane_translocase_subunit_Tim17_family_protein	YJL143W Essential constituent of the mitochondrial inner membrane presequence translocase; interacts with Pam18p to recruit the presequence translocase-associated motor (PAM complex) and also required for protein sorting during import					Tim17/Tim22/Tim23/Pmp24 family (PF02466) 6->126	sp|Q9LN27.1|TI171_ARATH RecName: Full=Mitochondrial import inner... 117 4e-31	ORTHOMCL8079	MGDRQPCPDRIFDDLGIGFTMGGVMGSLWNFGKGARNAARGERLAGAITTMKTRGPISGGNFGVWGGLFSTFECALMYYRGKEDFVNSITSGALTGLVLAIRGGRKAMFRSALFGGIFLGLIEGVGVLMNNLMAQQQQQMMNPEEVPEPPQYGFPVYNIKELDNELDFVPSHGENASGRY
Naegleria fowleri 986	Nfowleri986_g11489.t1	Enoyl-CoA hydratase/isomerase, mitochondrial	Lipid metabolism	EC:4.2.1.17		Nfowleri30863_g11451.t1	NfowleriV212_g12378.t1	jgi|Naegr1|48645|fgeneshHS_pg.scaffold_20000094	MFRPTPNSLMMKQSSSFPLFLFNTHVVRRAFSSSSRLH	0.9713	M	mito	4		Chre186653	NP_004083 mitochondrial short-chain enoyl-coenzyme A hydratase 1 precursor	NP_444349 enoyl Coenzyme A hydratase, short chain, 1, mitochondrial	93_12982_Y_enoyl-CoA_hydratase/isomerase_family_protein						Enoyl-CoA hydratase/isomerase family (PF00378) 65->310	sp|Q869N6.1|CRTL_DICDI RecName: Full=3-hydroxybutyryl-CoA dehydr... 173 1e-49	ORTHOMCL8161	MFRPTPNSLMMKQSSSFPLFLFNTHVVRRAFSSSSRLHAEEKFVLFEEIPLSQIAPNLTTSNTASTTIGLVTINKPDKMNALCPKTAIQFRELFESDQICNNKNLGCLVLTGAKSNTQGKSAFSAGGDFDFLLERCNDQPFNNSARMLQFYNSFLTPLLKLCPIPTISALNGHAIGAGLAIALATDIRFVEANAKLGVNFVNLGLSPGMASTYFLPYLLGHQSASALLLTGDLISAQKALELGMVYEVIEGEDQLRERALEYAARIARNPPIATKLCLKNLRMQQLEGLEKMIIREADAQAQSYADPILKQTIESLIRKSNEKK
Naegleria fowleri 986	Nfowleri986_g6178.t1	proline dehydrogenase, mitochondrial	Amino acid metabolism	EC:1.5.5.2		Nfowleri30863_g5889.t1	NfowleriV212_g1574.t1	jgi|Naegr1|47435|fgeneshHS_pg.scaffold_12000104	not predictable	0.6291	M	mito	4			NP_057419 proline dehydrogenase (oxidase) 1	NP_035302 proline dehydrogenase	158_15649_Y_proline_dehydrogenase_family_protein	YLR142W Proline oxidase, nuclear-encoded mitochondrial protein involved in utilization of proline as sole nitrogen source; PUT1 transcription is induced by Put3p in the presence of proline and the absence of a preferred nitrogen source					Proline dehydrogenase (PF01619) 298->524	sp|Q86H28.1|PROD_DICDI RecName: Full=Proline dehydrogenase 1, mi... 194 5e-53	ORTHOMCL8263	MLLRASACSLAHRACKNFHGNVYGTMVMMKNHEIISKAHYSANNASTETTSNEENIVHKRSGNTTIDFTRVEIYYAPLSSFQLLKTYTALASTRFPFVKHFAPDIIEKGGMIVNQAVKYTYFPYFCGGETLPKTKKVIHDLTQNKKMLCILDYSVEGPVQPLESSAITVDTDEKVEDSICSVIAESIEYMGQQNRTLSTESTVTPPCPFGVVKVTGISSCVLLERLSKILCYIQMFPQSEHAKKLLNTNIYFFGDISNDVNTFDLMKEYTVKQYPRTVAFDLNENTPPEPLTSVELLKLERVVKRLASLCDACVKNGMSLLIDAEQTYYQAAIDHLYMMMSVKYNSKEYMAGRNTPVVYNTYQLYLKDSFHRLQFDYHFLTNHGAHHGAKLVRGAYMKS…
Naegleria fowleri 986	Nfowleri986_g4405.t1	glutaryl-Coenzyme A dehydrogenase, mitochondrial	Fatty acid metabolism	EC:1.3.8.6		Nfowleri30863_g1807.t1	NfowleriV212_g4560.t1	jgi|Naegr1|44315|fgeneshHS_pm.scaffold_6000012	MLSSSRTLLQQLNTSSKGVSKNVGIIGLLANKNISRQFSTHSVQK	0.9921	M	mito	4		Chre40101	NP_000150 glutaryl-Coenzyme A dehydrogenase isoform a precursor	NP_032123 glutaryl-Coenzyme A dehydrogenase	376_24442_Y*_acyl-CoA_dehydrogenase,_C-terminal-domain-containing_protein_(glutaryl-Coenzyme_A_dehydrogenase_[Danio_rerio])						Acyl-CoA dehydrogenase, N-terminal domain (PF02771) 65->176, Acyl-CoA dehydrogenase, middle domain (PF02770) 180->231, Acyl-CoA dehydrogenase, C-terminal domain (PF00441) 293->434	sp|Q92947.1|GCDH_HUMAN RecName: Full=Glutaryl-CoA dehydrogenase,... 603 0.0	ORTHOMCL8498	MLSSSRTLLQQLNTSSKGVSKNVGIIGLLANKNISRQFSTHSVQKKEQMVEFNWKDPLNVESLLTDEEKEIRDQARNYCQSKLMPRILEANRKEFFDREILREMGEMGMLGITIQGYGCAGASQVSYGLVAREVERVDSGYRSAMSVQSSLVMHPINTFGSEEQKQKYLPRLATGEIVGCFGLTEPNHGSDPGSMETKAKKSSCGKYYILNGSKMWITNSPIADIFVVWAKNLEEGGKIRGFILEKGMKGLTAPKIEGKMSLRASITGSISMDDVHVPVENMLPKAMGLSGPFSCLNSARYGIAWGALGAAEFCFETARQYQLDRKQFGKPLAQNQLPQKKMADMLTEITLGLVSCVQLGRLKEKGEWAPEMISMLKRNNAGKALEIARICRDMLGGNG…
Naegleria fowleri 986	Nfowleri986_g5224.t1	peroxiredoxin like protein				Nfowleri30863_g4732.t1	NfowleriV212_g518.t1	jgi|Naegr1|38656|estExt_Genewise1.C_160003	not predictable	0.2317	_	cyto	4		Chre155464	NP_005800 peroxiredoxin 2 isoform a	NP_035693 peroxiredoxin 2	124_15627_Y_thioredoxin-dependent_peroxide_reductase,_mitochondrial_precursor,_putative_(AhpC/TSA_family_protein)						AhpC/TSA family (PF00578) 5->137, C-terminal domain of 1-Cys peroxiredoxin (PF10417) 158->191	sp|P32119.5|PRDX2_HUMAN RecName: Full=Peroxiredoxin-2; AltName: ... 287 3e-97	ORTHOMCL8564	MTPQIQKPAPQFSKTALLPDGSFGTVKLSDYKGKYVVLFFYPLDFTFVCPTEIIAFSEKAEEFRKIGAEVIGASVDSEFTHLAWTQTPRKQGGLGQVNIPLIADLDKSLARDYGVLLENGVALRGMFIIDDQQNLRQITVNDLPVGRNVDEALRLVQAFQYVAKHGEVCPAGWQQGKPTIKPNPKDSKEYFGSQN
Naegleria fowleri 986	Nfowleri986_g192.t1	2-amino-3-ketobutyrate-coenzyme A ligase, mitochondrial	Amino acid metabolism	EC:2.3.1.29		Nfowleri30863_g5259.t1	NfowleriV212_g10925.t1	jgi|Naegr1|36791|estExt_gwp_gw1.C_250115	not predictable	0.8838	_	mito	4			NP_055106 glycine C-acetyltransferase precursor	NP_038875 glycine C-acetyltransferase (2-amino-3-ketobutyrate-coenzyme A ligase)		YDR232W 5-aminolevulinate synthase, catalyzes the first step in the heme biosynthetic pathway; an N-terminal signal sequence is required for localization to the mitochondrial matrix; expression is regulated by Hap2p-Hap3p				TVAG_388650 serine palmitoyltransferase I, putative	Aminotransferase class I and II (PF00155) 101->443	sp|O75600.1|KBL_HUMAN RecName: Full=2-amino-3-ketobutyrate coenz... 511 e-178	ORTHOMCL8622	MQKSLFLSSSFSLLIKKNTNALPQLAISSSSFLKQQLHQQEREFSQTILPTMSAQIYNENLKPIIEKQLNEIRQAGTYKKERVITSPQASKITTLQTGKNEVLNFCANNYLGLSDHPELIKAAKKALDTHGMGLSSVRFICGTQDIHKELEAKISEFHGTEDTILYPSCFDANGGLFECLLNEEDAVISDALNHASIIDGIRLCKAQRFRYKHMDMADLERLLQETQSARTRLIATDGVFSMDGDVAPLPEIVKLAEKYKAIIFIDECHATGFFGKTGRGTPEHFGLEGKIDIINSTLGKALGGSTGGYTTGRKEIIELLRQRARPYLFSNSLAPPVVGASLKVFEMISKDTTLRDRLMENTKLFRQSMKKAGFEIIGDDSCPIVPVMLRDARLASEFA…
Naegleria fowleri 986	Nfowleri986_g8159.t1	3-methylcrotonoyl-CoA carboxylase beta subunit, mitochondrial	Leucine catabolism	EC:6.4.1.4		Nfowleri30863_g10852.t1	NfowleriV212_g9225.t1	jgi|Naegr1|36506|estExt_gwp_gw1.C_210044	MLQQTRVKLSSSLSRC	0.9522	M	mito	4		Chre24506	NP_071415 methylcrotonoyl-Coenzyme A carboxylase 2 (beta)	NP_084302 methylcrotonoyl-Coenzyme A carboxylase 2 (beta)	15_16455_N_carboxyl-transferase-domain-containing_protein						Carboxyl transferase domain (PF01039) 100->589	sp|Q8T2J9.2|MCCB_DICDI RecName: Full=Methylcrotonoyl-CoA carboxy... 744 0.0	ORTHOMCL8633	MLQQTRVKLSSSLSRCGSSAMASGSKLSVALSSSSTCSHQRFYHSITSAETTHNVLPNNIQRDSEFKQNYSHNLAGVNDLKNLIEKIKLGGGEKYRKMHTDRNKLLVRDRINRMLDDGSPFLEFSQLAGYQLYGKDEVPAGGIITGIGKIHDQLCVIVANDATVKGGTYYPITVKKHLRAQEIAEQNNLPCIYVADSGGANLEHQADVFPDKMHFGRIFYNQAQMSAKGIPQIAVVMGKCTAGGAYVPAMADESIIVKGNGTIYLGGPPLVKAATGEEVTDEELGGADVHCRQSGVTDYYANDETEAIYLTRRIVANLNMKKKDFLGQNNSNRNQIPTEFEEPKYSADEILGIIPRDGRKNFDIRDIIARIVDGSRFDEFKQLYGTTLVTGFAKIYGKP…
Naegleria fowleri 986	Nfowleri986_g2197.t1	mitochondrial translational initiation factor 2	Translation			Nfowleri30863_g4589.t1	NfowleriV212_g7855.t1	jgi|Naegr1|36388|estExt_gwp_gw1.C_190055	not predictable	0.7397	M	mito	4			NP_001005369 mitochondrial translational initiation factor 2 precursor	NP_598528 mitochondrial translational initiation factor 2	383_14786_N*_elongation_factor_Tu_GTP-binding-domain-containing_protein_(bacterial_protein_translation_IF-2_[Thermus_thermophilus_HB27])	YOL023W Mitochondrial translation initiation factor 2					Elongation factor Tu GTP binding domain (PF00009) 304->463, Translation-initiation factor 2 (PF11987) 627->729	sp|A1VNU2.1|IF2_POLNA RecName: Full=Translation initiation facto... 388 e-118	ORTHOMCL8636	MKQQGLKWWLKACSSSSSSSFSSSSSSLLLATSSSTTTVTPSSMVIQSLSYPMIIPYLVQAPTTRSDDHYRFGAKVNTQCFRNDDGSECVSRENQWNSHSSSTCSDNTITSSSYSSSILSSSSFTTIHHNNQLKTFQMIRSHLDVHTHQRYHTLLHILNNQNSSIEVGGSDTGNKPKKTPKKRRGIDEDDEEEKRFYVRNAYPEFELKAPMSARELGQKLDISPHEITKRLPKGYTMEDIISMETIENICLEHLKSIPIRTKPKVLSDEDLKTLERLENNSPPSAKDLNKSEKEYKKMFKPKAPVVTIMGHVDHGKTTLLDKLRNTNLVEKEFGGITQHIGAFQVKLPSISQPITFIDTPGHEAFTSMRACGAQVTDIIVLVVAADDGVMPQTREVIKH…
Naegleria fowleri 986	Nfowleri986_g2256.t1	mitochondrial methionyl-tRNA synthetase	Translation	EC:6.1.1.10		Nfowleri30863_g6788.t1	NfowleriV212_g1491.t1	jgi|Naegr1|36212|estExt_gwp_gw1.C_160112	MLKLQQRTHFGLRAFSSSILKSRV	0.9955	M	mito	4	gi|15233258|ref|NP_191100.1| OVA1 (OVULE ABORTION 1); ATP binding / aminoacyl-tRNA ligase [Arabidopsis thaliana]		NP_612404 methionine-tRNA synthetase 2 precursor	NP_780648 mitochondrial methionyl-tRNA synthetase		YGR171C Mitochondrial methionyl-tRNA synthetase (MetRS), functions as a monomer in mitochondrial protein synthesis; functions similarly to cytoplasmic MetRS although the cytoplasmic form contains a zinc-binding domain not found in Msm1p					tRNA synthetases class I (M) (PF09334) 85->144, tRNA synthetases class I (M) (PF09334) 175->483	sp|Q7T0Z0.1|SYMM_XENLA RecName: Full=Methionine--tRNA ligase, mi... 300 3e-91	ORTHOMCL8648	MLKLQQRTHFGLRAFSSSILKSRVRGNMMSAFNVSSDECSLRWKNQRLYQTNSSEWNESQNSTTTNDTTVMTSNQSSNEKTTGGLITTPIYYVNGPPHIGHFFTSILSDTLFLYHKILKNRKDMIFSTGTDEHGSKVQRTAIAAYLENLKKSNPDGSPVLDTILEDPALIEKACVEFCEQISNRFKKLMDDFHIHYTHYLRTSATKEHRETVVKVWKHLQDQGDIYIGEYQGWYCTTDEAFTTETEQYKITHESGQEEWVTINKSSGNRCEYVTEKNYKFRLSKYIDRVEKWLEENPNVIKPKERYNELMGMIKKEKERHPESLDLSISRTRDRVQWGISVPGDPEHTIYVWLDALTNYLTAGCTMANETLNWPPTIQIIGKDILKFHGIYWPAFLMAL…
Naegleria fowleri 986	Nfowleri986_g8546.t1	Mitochondrial GTPase of unknown function			very long TS	Nfowleri30863_g7851.t1	NfowleriV212_g12056.t1	jgi|Naegr1|36120|estExt_gwp_gw1.C_150077	MKQSPMSSLVVASSSSIMKHIKSNCTTTLALTSSFSPSLSRLYHHSMWSLSSSSGNHHLIHDKKNNILTHNNTTSILLNNQLMNNNTRFFSLRTNML	0.9545	M	mito	4			NP_068746 GUF1 GTPase homolog	NP_766299 GUF1 GTPase homolog	56_20225_X_elongation_factor_Tu_GTP-binding-domain-containing_protein	YLR289W Mitochondrial GTPase of unknown function, similar to E. coli elongation factor-type GTP-binding protein LepA and to LK1236.1 from Caenorhabditis elegans					Elongation factor Tu GTP binding domain (PF00009) 137->330, Elongation factor Tu domain 2 (PF03144) 356->427, Elongation factor G C-terminus (PF00679) 535->617	sp|Q9ZLZ3.1|TYPA_HELPJ RecName: Full=GTP-binding protein TypA/Bi... 573 0.0	ORTHOMCL8654	MKQSPMSSLVVASSSSIMKHIKSNCTTTLALTSSFSPSLSRLYHHSMWSLSSSSGNHHLIHDKKNNILTHNNTTSILLNNQLMNNNTRFFSLRTNMLRNNEQTKPTIPDLSGGNGTNILEIPQVESEVDSEGFVTVKNIRNLAIIAHVDTGKTTMIDCLLKQTGTIKSDAEERTMDSLALEKERGITIMAKLTSVQYKGEYIINIVDTPGHADFSGEVERVMSMVDGVCLLVDATEGVMAQTKFVLRKALEHGLKPIVIFNKADRETARIGGEVENEVFDLFIDLGATEEQLDFPILYASAKNGWAVNDFENDPRVDTAPIFEAILKHIPCPRVKPSATSPFQMLVSTVDYDRIFGRIVTGKVYGGSIKPGDRVKVMSRTGEVLEEGKVLQVMQRIGMN…
Naegleria fowleri 986	Nfowleri986_g1692.t1	iron superoxide dismutase				Nfowleri30863_g8199.t1	NfowleriV212_g5479.t1	jgi|Naegr1|35997|estExt_gwp_gw1.C_140003	not predictable	0.1619	_	cyto	4			NP_001019636 manganese superoxide dismutase isoform A precursor	NP_038699 superoxide dismutase 2, mitochondrial	429_27593_Y_superoxide_dismutase	YHR008C Mitochondrial superoxide dismutase; protects cells against oxygen toxicity					Iron/manganese superoxide dismutases, alpha-hairpin domain (PF00081) 8->84, Iron/manganese superoxide dismutases, C-terminal domain (PF02777) 91->194	sp|P09223.3|SODF_PSEPU RecName: Full=Superoxide dismutase [Pseud... 231 2e-75	ORTHOMCL8662	MSFLDQVIPLPYAKDALAPHVSQETVEFHYEKHHKGYAVKLNELAQTETELQGKTIEQILMNYKGKAFNLSAQVYNHNFYWQSIGPNAGGVPTGKIGEAINSSFGSFDKFKAEFNSQGVNHFGSGWVWLVREKDSNNLKVVSTHDGGCPLTDGLVPVLTCDVWEHAFYIDYRNNKANYMEHFWNVVNWKFAESRLL
Naegleria fowleri 986	Nfowleri986_g6295.t1	Mitochondrial aldehyde dehydrogenase	Carbohydrate metabolic process	EC:1.2.1.3		Nfowleri30863_g4773.t1	NfowleriV212_g2479.t1	jgi|Naegr1|35633|estExt_gwp_gw1.C_80221	MNQQLLQKSLQSISASSALKQQFLKSLTTTARSY	0.9828	M	mito	4		Chre135609	NP_001173 antiquitin	NP_613066 aldehyde dehydrogenase family 7, member A1		YOR374W Mitochondrial aldehyde dehydrogenase, required for growth on ethanol and conversion of acetaldehyde to acetate; activity is K+ dependent; utilizes NADP+ or NAD+ equally as coenzymes; expression is glucose repressed					Aldehyde dehydrogenase family (PF00171) 71->530	sp|Q9ZPB7.3|AL7A1_MALDO RecName: Full=Aldehyde dehydrogenase fam... 632 0.0	ORTHOMCL8677	MNQQLLQKSLQSISASSALKQQFLKSLTTTARSYSTNKKSIFAENDFLSRLGLVEEGNPGISIGSEWKGSGQVVQSINPSDNSVIASTVTPTLAEYEQAVHLAKQAEIEWRNKPAPYRGEIVRQIGVALREKIQDLGKLVSLEMGKILPEGVGEVQEFVDICDYATGLSRMINGSVLPSERPNHMMYEMWNPIGTVGVISAFNFPVAVYGWNAALGLVCGNTMVWKGAPTTSLSTIATGKIIQQVLKDNKLNPAICTTMTGGADIGEAIAKDKRIGLVSFTGSTKVGKKVREIVNDRWGNCLLELGGNNAIIVCEDADLEIAFRSVLFACVGTAGQRCTTTRRLVIHENVYDQFIEKLKKGYANVKIGDPLKERGVLCGPLHTKNAVEQYKNALEQAKK…
Naegleria fowleri 986	Nfowleri986_g6733.t1	glutamyl-tRNA amidotransferase	Translation	EC:6.3.5.-		Nfowleri30863_g10125.t1	NfowleriV212_g9679.t1	jgi|Naegr1|34997|estExt_gwp_gw1.C_30084	not predictable	0.0859	_	cyto	4			NP_060762 glutaminyl-tRNA synthase (glutamine-hydrolyzing)-like 1	XP_125586 PREDICTED: glutaminyl-tRNA synthase (glutamine-hydrolyzing)-like 1	396_13355_N*(p)_amidase_family_protein	YMR293C Putative protein similar to bacterial glutamyl-tRNA amidotransferases; may be involved in aerobic respiration; the authentic, non-tagged protein is detected in highly purified mitochondria in high-throughput studies					Amidase (PF01425) 28->469	sp|Q0BTK2.1|GATA_GRABC RecName: Full=Glutamyl-tRNA(Gln) amidotra... 363 e-118	ORTHOMCL8705	MPTIETGKLMSTCFLKAKASPLFQSEHVLNHCLRRAEENKYNAYITVCSEYAKNKLYQSQSKAEHPLKGIPFAVKDAFCTEGINTTMASNILKDYIPPYTATVVKKLEDSGAIMIGKTNMDEFAMGSGTIFGAFGETKNPLDETKIAGGSSGGSAAAVAEESCFFSLGTDTGGSVRLPASYCGVVGFKPSYGSCSRYGMISYGSSLDTCGIFSKTVKESAIVYNTMCGTDTNDSTTKLDVTTVDLSSLESIEKEFNKGILKNTKIGIPLEYFVDELNDDIVRVWEDTVKWLQDQTGAQIEYVSLPHTKYALSTYYVIATAEASSNLSRYDGLRYGNKVSKKQDLLSYYMQNRTEGFGKEVLRRIVSGTFALSVDKYDAFFKKAQQTRRLITNDFYQLLQ…
Naegleria fowleri 986	Nfowleri986_g1024.t1	Thioredoxin				Nfowleri30863_g461.t1	NfowleriV212_g177.t1	no hits	not predictable	0.1315	_	extr	4			NP_036605 thioredoxin 2 precursor	NP_064297 thioredoxin 2	434_26115_Y*_thioredoxin_family_protein					TVAG_385350 thioredoxin, putative	Thioredoxin (PF00085) 8->105	sp|Q09433.1|THIO1_CAEEL RecName: Full=Thioredoxin-1 [Caenorhabdi... 95 2e-24	ORTHOMCL8720	MAQHIGSSSQFEETVKNQSSEKVILADFYADWCSPCRKIAPVVEELASTYQHCMTVVKVNVDSHEELSDKYEVRQMPTFVFIKDNEEVDRFIGSSEDTLRERVKRNC
Naegleria fowleri 986	Nfowleri986_g293.t1	cytochrome c oxidase assembly protein, mitochondrial	Respiratory chain assembly		very long TS, 8 predicted TMs	Nfowleri30863_g2582.t1	NfowleriV212_g43.t1	jgi|Naegr1|34541|e_gw1.31.39.1	MLKRGLLKSSSHSTGLLLLSSSKSNYCSSVVTNIDASPKFFSTRKSGVQYKMASSSSSSGSNALLLVMNMKNQQVVGMRNFSTTTAAASWINQQHNSSSLRSNGAFPKINSNNRFISVYPQNM	0.9644	M	plas	4			NP_510870 COX15 homolog isoform 1 precursor	NP_659123 COX15 homolog, cytochrome c oxidase assembly protein	127_06878_Y_cytochrome_oxidase_assembly_protein_(COX15_(cytochrome_c_oxidase_assembly_protein)_[Saccharomyces_cerevisiae])	YER141W Protein required for the hydroxylation of heme O to form heme A, which is an essential prosthetic group for cytochrome c oxidase					Cytochrome oxidase assembly protein (PF02628) 149->486	sp|Q7KZN9.1|COX15_HUMAN RecName: Full=Cytochrome c oxidase assem... 276 8e-86	ORTHOMCL8734	MLKRGLLKSSSHSTGLLLLSSSKSNYCSSVVTNIDASPKFFSTRKSGVQYKMASSSSSSGSNALLLVMNMKNQQVVGMRNFSTTTAAASWINQQHNSSSLRSNGAFPKINSNNRFISVYPQNMEYSTSTQNVQQEVEADIPGRKAVLVWLSTIGFLVFAIVIVGGLTRLEEGGLSMVDWSPLGSLPPMTPEEWEAEFERYKQFPEYKKKNEGMTVEEFKYIFYYEYYHRMLGRLIGAVYALPAVFFAAKGYFSGKNRVLSPATVLGIGAAIGFQGLLGWYMVKSGLDENHELMKKYNSIPRVSQYRLASHLCAAFGIYAMTMWQVFNLATRNKPIDTFMGSKLFKVAAPIFFSLVFITAASGAFVAGMDAGLVYNEFPLMGGSLVPSDIMVIEPWYKNL…
Naegleria fowleri 986	Nfowleri986_g2582.t1	predicted protein				Nfowleri30863_g8956.t1	NfowleriV212_g9627.t1	jgi|Naegr1|33757|e_gw1.25.118.1	not predictable	0.079	_	cyto	4	gi|15239782|ref|NP_196738.1| NADH-ubiquinone oxidoreductase 20 kDa subunit, mitochondrial [Arabidopsis thaliana]	Chre139850	NP_077718 NADH-ubiquinone oxidoreductase Fe-S protein 7	NP_083548 NADH dehydrogenase (ubiquinone) Fe-S protein 7							NADH ubiquinone oxidoreductase, 20 Kd subunit (PF01058) 32->140	sp|Q2GDX9.1|NUOB_NEOSM RecName: Full=NADH-quinone oxidoreductase... 248 2e-82	ORTHOMCL8772	MSVVEYLRAPLHDLFAWARTGSMWPVTFGLACCAVEMMHVAAARYDLERYGIFFRPTPRQSDAMIIAGTLTNKMAPALRKVWDQMAEPRYSISMGSCANGGGYYHFSYHVVRGADQIIPVDVYVPGCPPTAEALLYGVYMLQKKIKRNPYKPHVIEQDFNQPGKLLTRKPQELTPSEELKELRDKQH
Naegleria fowleri 986	Nfowleri986_g225.t1	mitochondrial metalloprotease	Protein Import		1 predicted TM	Nfowleri30863_g5226.t1	NfowleriV212_g7917.t1	jgi|Naegr1|33592|e_gw1.24.20.1	MLNSSRKFLLRG	0.7483	M	mito	4			NP_055078 YME1-like 1 isoform 3	NP_038799 YME1-like 1	377_18351_N*_ATP-dependent_metalloprotease_FtsH_family_protein	YPR024W Subunit, with Mgr1p, of the mitochondrial inner membrane i-AAA protease complex, which is responsible for degradation of unfolded or misfolded mitochondrial gene products; mutation causes an elevated rate of mitochondrial turnover					ATPase family associated with various cellular activities (AAA) (PF00004) 318->448, Peptidase family M41 (PF01434) 509->719	sp|Q8LQJ8.1|FTSH5_ORYSJ RecName: Full=ATP-dependent zinc metallo... 429 e-137	ORTHOMCL8783	MLNSSRKFLLRGTSNAGVSLAGSGSCNITSANPLMKSASLILGSALNRGSYLEVPKFSSVPEAFYNNLFVNRLFHTSTIEKASRVSPAKLARLEYEAQTSNNMDRKAEYLQALFDLEHYQMIVQLVDSGSYSLDHPLIRQIYRASLERIGGVYQENAPRTNYYAYSSQTQQPQQSTPPTFTGTPDNSYINTYNFPHQPQPVILPQKLVVTMDDSFFSRFNKVNLNRSILSMLFSLAIVGLFVYLAYYTPNDPTKQKQGGGGLGSMFGQTTYKPITNVETRFNDVKGIDECRGELEEIVDFLKNPEKFNKLGGKLPKGVLLVGKPGVGKTLLAKAIAGEAGVPFFFCSGSEFDEMFVGVGARRIRELFAAARKQAPCIIFIDEIDSLGGKRTAKDPFYSK…
Naegleria fowleri 986	Nfowleri986_g2244.t1	potential mitochondrial carrier protein	MCF			Nfowleri30863_g6800.t1	NfowleriV212_g1503.t1	jgi|Naegr1|32522|e_gw1.16.86.1	not predictable	0.0019	_	cyto	4	gi|18417739|ref|NP_568317.1| mitochondrial substrate carrier family protein [Arabidopsis thaliana]		NP_055470 solute carrier family 25, member 44	NP_848811 solute carrier family 25, member 44		YPR011C Putative transporter, member of the mitochondrial carrier family; the authentic, non-tagged protein is detected in highly purified mitochondria in high-throughput studies					Mitochondrial carrier protein (PF00153) 153->242, Mitochondrial carrier protein (PF00153) 262->353		ORTHOMCL8847	MQHQPSSNKEDHKADDSSEGTDHSLHHHPDVTTTWNKLDKTKFYSIGVLASYGLRSIFFPISLIGAHQVANLQVTIVLEKRLKNYLAIFEFINSHTIHSYSLTHTTHRGYFSAATGKCIVQFTYLSSLEFINQYLLSKHEDGKNHGYISQLSTFQRQALSGLIAEVISNFIVVPFDVVSQRLMISQVTHPNEHVKFSHVVREVWKMEGLRGLYRGTLPTLLTYGPESAISWGTFSALKENISQLLVPYVGERDFEIMVMSASSSGAMTGVVTASIFHPFDIVRLRIQTGIALSGSDNSPSMGSHKFGSSSIREVIADLMKREGLRGFTKGISSKLMYNSGTMALAMTVYDILKWSARSK
Naegleria fowleri 986	Nfowleri986_g902.t1	Ras family protein				Nfowleri30863_g4940.t1, t2	NfowleriV212_g643.t1	jgi|Naegr1|32393|e_gw1.15.147.1	not predictable	0.008	_	cyto	4		Chre60490	NP_057614 RAB8B, member RAS oncogene family	NP_775589 RAB8B, member RAS oncogene family						TVAG_070500 Rab7g protein, putative	Ras family (PF00071) 57->217	sp|Q05737.1|YPTM2_MAIZE RecName: Full=GTP-binding protein YPTM2 ... 157 8e-46	ORTHOMCL8854	MCCGGVEQGNAPRGQQQQQQNKKDERIQIKVGTVQQQQSPSTATARAVQTNYDELFKVIVIGDSTTGKTSLLNKIVSGSFSENFMPTVGVDLKVRFLNVDGKTIKIQIWDTAGQERFRNLTRSYYRGSDGVILLYDITQEKTFTNLTVWLNEVKKNILGLNNGESIPHGSQLNLFIIGNKTDLENSRQVATERARKFCDTLQMDVLFDEISCKNTPNEKIEQDILCKLSKKILESRQKENEVID
Naegleria fowleri 986	Nfowleri986_g7776.t1	mitochondrial carnitine/acylcarnitine translocase	MCF		6 predicted TMs	Nfowleri30863_g11165.t1	NfowleriV212_g7667.t1	jgi|Naegr1|32196|e_gw1.14.101.1	not predictable	0.0212	_	plas	4	gi|18422718|ref|NP_568670.1| BOU (A BOUT DE SOUFFLE); binding [Arabidopsis thaliana]		NP_000378 carnitine/acylcarnitine translocase	NP_065266 carnitine/acylcarnitine translocase		YBR104W Mitochondrial protein, putative inner membrane transporter with a role in oleate metabolism and glutamate biosynthesis; member of the mitochondrial carrier (MCF) family; has similarity with Ymc1p					Mitochondrial carrier protein (PF00153) 29->110, Mitochondrial carrier protein (PF00153) 135->233, Mitochondrial carrier protein (PF00153) 264->349	sp|Q93XM7.1|MCAT_ARATH RecName: Full=Mitochondrial carnitine/acy... 148 7e-40	ORTHOMCL8867	MESSPQEITTSQQQVVLSEPMSFGQLMKNFGKECLAGSIGGISGIIVGHPLDTIRVRLQTQTSSSKFGAIHFLKEAVVKEGARSLFKGLLSPLIGEAINNCILFGVYNGLLPNVLKTLLGSNLSEEEQTMIRRSSIPIQFVSGSLAGFCIAFVVCPTELIKIRLQTSTDHIKTRSTSGTLGRRGFVDCAKFIWKYEGGLRGIYHGFSSTLIRELSFNGVYFATYEQCKTRFARYLAVKQMEGGADEEQIKKKTEEMRSDPRVILSSGGLAGLGAWGLCYQTDVVKSLIQSRSPVAAAKGEYSVKVLDVFNECRKSKSLFKGLTPTLVRAVPVNAVTFLMVEAISTYLNDL
Naegleria fowleri 986	Nfowleri986_g1400.t1	ferredoxin, mitochondrial	ISC			Nfowleri30863_g10721.t1	NfowleriV212_g11108.t1	jgi|Naegr1|31742|e_gw1.11.186.1	MFNTILPRSIIQPLMSRGIVSRKVVI	0.8821	M	mito	4			NP_001026904 hypothetical protein LOC112812 isoform 1	NP_001034913 hypothetical protein LOC68165		YPL252C Ferredoxin of the mitochondrial matrix required for formation of cellular iron-sulfur proteins; involved in heme A biosynthesis; homologous to human adrenodoxin		Genbank|GL50803_27266 | organism=Giardia_Assemblage_A_isolate_WB | product=[2Fe-2S] ferredoxin | location=GLCHR02:252344-252780(-) | length=133			2Fe-2S iron-sulfur cluster binding domain (PF00111) 84->162	sp|Q9AKM6.1|FER2_RICMO RecName: Full=2Fe-2S ferredoxin; AltName:... 130 5e-37	ORTHOMCL8900	MFNTILPRSIIQPLMSRGIVSRKVVIVTDEMWRAHRNFNVVAMSHSTSNTIREFSSSNSKCMSVGYKNPNAETVNITFVDPKNNIKKTVKAPIGEHLLAVAHANDIDLEGACEASLACSTCHVYIQDEYFNKCGEPEEEEEDMLDLAYGLAHNSRLGCQVIVSKELEGMTVTLPKATRNMQVDKKK
Naegleria fowleri 986	Nfowleri986_g5899.t1	mitochondrial tryptophanyl tRNA synthetase	Translation	EC:6.1.1.2		Nfowleri30863_g5155.t1	NfowleriV212_g6695.t1	jgi|Naegr1|31183|e_gw1.8.96.1	MFKFFRPHVSFACQKLQTLKSPLSSSSQISCRV	0.8994	M	mito	4			NP_056651 mitochondrial tryptophanyl tRNA synthetase 2 isoform 1 precursor	NP_081738 mitochondrial tryptophanyl tRNA synthetase 2	410_24986_X*_tryptophanyl-tRNA_synthetase_family_protein	YDR268W Mitochondrial tryptophanyl-tRNA synthetase					tRNA synthetases class I (W and Y) (PF00579) 72->104, tRNA synthetases class I (W and Y) (PF00579) 140->391	sp|Q7V286.1|SYW_PROMP RecName: Full=Tryptophan--tRNA ligase; Alt... 270 4e-85	ORTHOMCL8939	MFKFFRPHVSFACQKLQTLKSPLSSSSQISCRVTSLPSTCIHQEQQQQQRKYSRNEQHVSLNSSIDENSSHHRVVFSGIQPTGNLHLGNYLGAVKNWVTLCNDDLSTKRQIESLIHPKDKENQRPSSIPLNQASSNAPLFHEKFFCVVDLHAITMPQDPKALRESSVNLIAMLLACGLDPNKCSLFFQSQIPAHSQLSWILGCFITENRLKRMHHYKDKKTENSSIGLVSYPVLMSADILLYSLKGNELYIPVGDDQRQHLELAQEVAQQMNFKFEGLFDVPRGIYPPHAYRVMSLRDGTKKMSKSDTSDMSRINIVDSDDLIAQKIKKAKTDALTELTYDKEKRPEVANLIDIYAALQGKTAEEVVQMYSSITENVNSKFKHDLAEIVVQAIKPIREN…
Naegleria fowleri 986	Nfowleri986_g3839.t1	predicted protein, mitochondrial				Nfowleri30863_g1049.t1	NfowleriV212_g1836.t1	jgi|Naegr1|31141|e_gw1.8.112.1	MLRQCSKTLSRRLISSNNNNN	0.7562	M	nucl	4	gi|15239547|ref|NP_200221.1| band 7 family protein [Arabidopsis thaliana]		NP_038470 stomatin (EPB72)-like 2	NP_075720 stomatin-like protein 2	138_03389_Y_SPFHdomain/Band_7_family_protein						SPFH domain / Band 7 family (PF01145) 108->280	sp|Q99JB2.1|STML2_MOUSE RecName: Full=Stomatin-like protein 2, m... 269 2e-84	ORTHOMCL8943	MLRQCSKTLSRRLISSNNNNNYGVISKKVIGSSSAKNDLFGKHSLGSMMLFQNEMTSKMMMRGYQFNAKEFTVGGNISTHGAIPGLQISNTESYSERLRTTLLSPIVIVPHAEQWVVERFGRYCKTLDSGIHFLIPLLDTIAYKHTTKEIILEVNKQTAITKDNVQLNLDGVLYTRITDAYKASYEIEKPFVAIMNLAQTTMRSEIGKITLDNTFAERQHLNEKIVQGIEKIASGWGISIQRYEIRDIQVPSQIKQAMDLEAEAERKKRKTVLDSLAEKEAQENVAKGRKTAVELVSEANMIEEMNLAKGRAFAVKAAAEAYAEAIERLAAAISHENGEKAVALKIAENYIEQFGRLAKAGNTVIIPSNVSDVSSQVTQAITIFDKIFNQSNKKLEISK…
Naegleria fowleri 986	Nfowleri986_g4165.t1	mitochondrial carrier protein	MCF		6 predicted TMs	Nfowleri30863_g6352.t1	NfowleriV212_g873.t1	jgi|Naegr1|30038|e_gw1.3.141.1	not predictable	0.0271	_	nucl	4			NP_110407 mitochondrial folate transporter/carrier	NP_765990 mitochondrial folate transporter/carrier		YIL006W Mitochondrial NAD+ transporter, involved in the transport of NAD+ into the mitochondria (see also YEA6); member of the mitochondrial carrier subfamily; disputed role as a pyruvate transporter; has putative mouse and human orthologs				TVAG_051820 tricarboxylate transport protein, putative	Mitochondrial carrier protein (PF00153) 75->182, Mitochondrial carrier protein (PF00153) 191->277, Mitochondrial carrier protein (PF00153) 283->379	sp|O22261.2|NDT1_ARATH RecName: Full=Nicotinamide adenine dinucl... 172 2e-48	ORTHOMCL9009	MNSNKLSSEGNQVHSSIHTFHPSPTTTTTITTTTTITTITTEEEEPQQPSSSSVLQQHLPSSLVAPIKQKHDKTIHAIAGSMSGMAAAIALAPLDVIRTRLMIQRIPHKAHYSHLPSQLHQQTHHQHVASPYRGVLGAMKHMIKTEGFTSLYKGLGTNLLGYVPNWGVYFTSYEHFKSTFAQSQLLKDHLMLNHLASSMLSGIITSFVVSPMWVIKTRMQTQVERQYTGIYHAFREILKNEGVRGLYRGLTPSLFGTIHVGVQFPLYEFLKKELKKDTNLNNMTVIIISSSASKIVASMIAYPHEVLRSRLQDHAHGKDIQLAANYEPYKGMKDAIYRIWHEEGYRGFYRGMTANFVRVVPAAVLTLGSFELFAQYLHKILD
Naegleria fowleri 986	Nfowleri986_g8269.t1	phenylalanine-tRNA ligase				Nfowleri30863_g9557.t1	NfowleriV212_g4284.t1	jgi|Naegr1|29964|e_gw1.3.92.1	not predictable	0.4784	_	cyto	4			NP_006558 phenylalanine-tRNA synthetase 2	NP_077236 phenylalanine-tRNA synthetase 2 (mitochondrial) isoform 1	385_07589_X_phenylalanyl-tRNA_synthetase_family_protein	YPR047W Mitochondrial phenylalanyl-tRNA synthetase alpha subunit, active as a monomer, unlike the cytoplasmic subunit which is active as a dimer complexed to a beta subunit dimer; similar to the alpha subunit of E. coli phenylalanyl-tRNA synthetase					tRNA synthetases class II core domain (F) (PF01409) 125->209, tRNA synthetases class II core domain (F) (PF01409) 252->360, Ferredoxin-fold anticodon binding domain (PF03147) 380->471	sp|Q86A68.1|SYFM_DICDI RecName: Full=Phenylalanine--tRNA ligase,... 387 e-128	ORTHOMCL9013	MLLKHSLKASSSSSLKKIVHWGETSSTSCFILTEAAGVKGIHNRSFHSTTSMNASSTSDANVPIYVHIKESNIPPSVHSKIGRNLHRKESHPLCIIKTAIQNHFIKQAENSSEPHKVHIFDEFHPKVSTKQNFEDLCFPSDHISRQPTDTYYYDSLHLLRTHTTAHQVEILKQGYKQFLIAGDVYRRDDVDATHYPVFHQMDGVKIFSKKHFLELVKSGKIDFESGKPTSQSRGGSVDISAKTPDEIQKAFENYCIQELKGDLEGMARALFGDVTMRWNSEYFPFVDPGIELEIDFRGKWLEVLGCGLIKKDIMKNANYDLSEYAGYAFGVGLERLAMILFDIPDIRLFWSEDSRFLSQFDQSLANNTQKLLSTKFKPFSKYPGCYKDISMWVNANYSD…
Naegleria fowleri 986	Nfowleri986_g9194.t1	trifunctional enzyme alpha subunit, mitochondrial precursor-like protein	Fatty acid metabolism		Gruberi is not the first hit	Nfowleri30863_g7569.t1	NfowleriV212_g4687.t1	jgi|Naegr1|29546|e_gw1.2.45.1	MLSNASSAAQEPSPSSLYRN	0.3255	_	cyto	4		Chre132158	NP_000173 mitochondrial trifunctional protein, alpha subunit precursor	NP_849209 mitochondrial trifunctional protein, alpha subunit	94_23917_Y_3-hydroxyacyl-CoA_dehydrogenase,_NAD-binding_domain		AAU04015 Beta-hydroxyacyl dehydrogenase [Rickettsia typhi str. Wilmington]				Enoyl-CoA hydratase/isomerase family (PF00378) 105->279, 3-hydroxyacyl-CoA dehydrogenase, NAD binding domain (PF02737) 428->613, 3-hydroxyacyl-CoA dehydrogenase, C-terminal domain (PF00725) 616->715, 3-hydroxyacyl-CoA dehydrogenase, C-terminal domain (PF00725) 751->839	sp|A8A2L0.1|FADJ_ECOHS RecName: Full=Fatty acid oxidation comple... 411 e-129	ORTHOMCL9042	MLSNASSAAQEPSPSSLYRNTPHPIMVATKSVSPVEQFLRSESGRITEFYTNMCFDLFVDSDTLGWLVLNQKYLKVMEGENEKTIKNESDIVQALSSGTKTETVSVNVIDGQFISDIKSMLEVIETLIKTKRIKTLLISSAKSVFCAGADINMMYPNLDEKLAEKAAKHGQDAMDRVASLTVPTISCIHGPALGGGFELCLATSYRLASEHKSTTIGLPEVMLGVIPGAGGTVRFGKLVGLQKSLEMILPGKTLSAVRAKKAGLVTTTIPYEDRFNGEFRFLAAARNYAGAKTVDKNPPIAKYEPQTLRDKLLEGNPIGRKFVAQMALKNLDKTTRGKYPAPYAALQSVFNATKPGMSNGRALLMERQLFGKMAVTAESKNLMAVFFMRENAKNWKRKF…
Naegleria fowleri 986	Nfowleri986_g7734.t1	predicted protein, mitochondrial				Nfowleri30863_g4509.t1	NfowleriV212_g4633.t1	jgi|Naegr1|29414|e_gw1.1.408.1	MSLLNRSIVSLSSKACANRYTNVAGFARLNRWSSSVVMAMQKNVSSSSNFGVFMSNNNKREFSSNQHQRFLPPPTTPQ	0.6872	M	mito	4	gi|15238304|ref|NP_199030.1| electron carrier/ protein disulfide oxidoreductase [Arabidopsis thaliana]	Chre142756	NP_945176 prostaglandin E synthase 2 isoform 2	NP_598544 prostaglandin E synthase 2							Glutathione S-transferase, N-terminal domain (PF13417) 168->238, Glutathione S-transferase, C-terminal domain (PF14497) 274->390	sp|Q9N0A4.1|PGES2_MACFA RecName: Full=Prostaglandin E synthase 2... 196 1e-56	ORTHOMCL9048	MSLLNRSIVSLSSKACANRYTNVAGFARLNRWSSSVVMAMQKNVSSSSNFGVFMSNNNKREFSSNQHQRFLPPPTTPQEEKPSDNPKQGNTTIKALVVILAGAASILVASSMLADDVKAEEQATAEIGNPQSTVREEESKNRYEIEDGINILREILKGKDKSQFSITLYQYQVCPFCCKVRAFLDYNEIPYKIVEVNPLFKSEIKFSKDYKKVPIVVVEGLLNNQLNDSSRIITHLNDVIDTSGKMNTTDVVKWRKWVDDTFVHTLAPNIYRSNEEAVEAFEYISEQNGFGWWQKQAVLYGGSFTMYAVAKRLKKKYGIDNEREAIYACGRKWANEALDPSKGPFHGGNEPDLADLAVYGILSSIEGLRTFNDLSKEVPQIGVWYHTMKNVVNYHKQNK…
Naegleria fowleri 986	Nfowleri986_g6253.t1	Mitochondrial import inner membrane translocase subunit TIM50	Protein Import			Nfowleri30863_g7242.t1	NfowleriV212_g1329.t1	jgi|Naegr1|29368|e_gw1.1.504.1	MLKHWLPILLRAGKKSSLSQKEKKHNNTKRAFSTTFQNLLRV	0.9305	M	mito	4	gi|22330273|ref|NP_175986.2| TIM50 (EMBRYO DEFECTIVE 1860) [Arabidopsis thaliana]		NP_001001563 translocase of inner mitochondrial membrane 50 homolog	NP_079892 translocase of inner mitochondrial membrane 50 homolog		YPL063W Constituent of the mitochondrial inner membrane presequence translocase (TIM23 complex); may promote binding of incoming precursor proteins to the intermembrane space domain of Tom22p during translocation					NLI interacting factor-like phosphatase (PF03031) 206->345	sp|Q02776.1|TIM50_YEAST RecName: Full=Mitochondrial import inner... 142 2e-36	ORTHOMCL9053	MLKHWLPILLRAGKKSSLSQKEKKHNNTKRAFSTTFQNLLRVSSPKPPSEESAESLREKAERIKRMKAEERKNNPQPPPQQEEETNKTENTSEQSTEEKTSSDKSDKSKSKTDEKKKKTADYEDMGDSQAKEKVRTKPNWHYYGMKYTLPVVTLIALYNLFSAFAEKGFSLKNMQERFEELISPLKKPQVSRLLPDIPQGQPIKPVLVVPVENFLIYSSYNSRTGWKTQKRPGVDQFLQALSKHFEIVFFSDNYMSPSLAQMLEKIDQYQVAHKLFKDATVTEGTRNIKDISLLNRPLEKIIMIEHRPDAYSKQPENTLKITPWKGDTQDRTLVDLIPFLEMVATKAGRIDVRTILQEYGNKEKFAPEIARDFINMLEKRRKERSPQTATQPASEEKAP…
Naegleria fowleri 986	Nfowleri986_g6899.t1	enoyl-CoA hydratase family member, miutochondrial	Lipid metabolism	EC:4.2.1.17		Nfowleri30863_g7056.t1	NfowleriV212_g7093.t1	jgi|Naegr1|2273|gw1.20.35.1	MHRTTSLCSKAFKSFSSKIQIHTNLGTQQHVRLFHSNHFQRM	0.9727	M	mito	4		Chre151307	NP_055177 3-hydroxyisobutyryl-Coenzyme A hydrolase isoform 1	NP_666220 3-hydroxyisobutyryl-Coenzyme A hydrolase	135_26526_N*_enoyl-CoA_hydratase/isomerase_family_protein						Enoyl-CoA hydratase/isomerase family (PF00378) 60->252, 2-enoyl-CoA Hydratase C-terminal region (PF13766) 299->402	sp|Q55GS6.1|HIBCH_DICDI RecName: Full=3-hydroxyisobutyryl-CoA hy... 291 5e-93	ORTHOMCL9119	MHRTTSLCSKAFKSFSSKIQIHTNLGTQQHVRLFHSNHFQRMTSTTIEPQVLFHDRSSEPSVQVITLNRPKALSSLNLEMVRELTPRYEQLSSSNDPCKMIILKGTGDKAFCAGGDIKAIYESKDPKFFAEEYQLNYLIGSLYEKHKKVQIALLNGITMGGGVGLSVQPDTIRVATEKTVFAMPETAIGFFCDVGGSYFLPRIPIKGLGMYLALTGARLKGEQCVVAGIATHFVPSDKLGELEELLVKLSREHNGLLSPQIIGSEITKHFPQDQYLNTSHAKSFLQHEKEISLFDPSVNPTVHDIIESLKKLNTHHAEHTLKTLEQMSPTSLRVVHRQLRMGAVLGYKECFDMELGIAKHMMFGHNFFEGVRALLVDKDKNPKWNPPTLDQVKKKEIDA…
Naegleria fowleri 986	Nfowleri986_g11040.t1	DNAJ-like protein, mitochondrial	Protein Import			Nfowleri30863_g5787.t1	NfowleriV212_g10942.t1	jgi|Naegr1|2013|gw1.23.29.1	MKRNPIKLAHSTLTRLTRSGSAGASVLIYRY	0.9415	M	mito	4			NP_005138 DnaJ (Hsp40) homolog, subfamily A, member 3	NP_076135 DnaJ (Hsp40) homolog, subfamily A, member 3	21_21083_N*_DnaJ_C-terminal_region_family_protein					TVAG_019190 chaperone protein DNAj, putative	DnaJ domain (PF00226) 73->134, DnaJ central domain (PF00684) 239->298, DnaJ C terminal domain (PF01556) 356->435	sp|Q3J7D9.1|DNAJ_NITOC RecName: Full=Chaperone protein DnaJ [Nit... 179 1e-49	ORTHOMCL9136	MKRNPIKLAHSTLTRLTRSGSAGASVLIYRYPSGFIFNKNSSSVGNSFFKITPFESSSSCSFHTSSIQAKEKDPYKILGVPKTATKEEIKKKFKEMAKKFHPDINKAPDAKEKFAELNGAYQILVDDEKRKMYDMTGSTEQADFAGADGGPFGGGGFGGGMSREQAEEIFNQFFGRGGPFGGDFSSAFGGDPFGGMGGGRSAARGPRQGADVRKSIRISLKEAVTGTKKELRINKAVECTSCGATGVKAGTKPKTCTHCNGTGTMTMQQGFFIMRSTCDACGGSGKLHEDCPSCKGEGYTSEMKTVEVTIPPGVDTGTTLRLPGRGAAGQRGGPPGDMFLEVFVEPDRSFTRKGDDLETKANISLSQAVLGGSVDLNTITDEKVTVHIPSGSQHGDKLV…
Naegleria fowleri 986	Nfowleri986_g5221.t1	glutamate dehydrogenase			cytosolic	Nfowleri30863_g4729.t1	NfowleriV212_g515.t1	jgi|Naegr1|1098|gw1.10.28.1			_	nucl	4	gi|15228667|ref|NP_187041.1| glutamate dehydrogenase, putative [Arabidopsis thaliana]	Chre82916		NP_032159 glutamate dehydrogenase 1	35_17678_Y*_Glu/Leu/Phe/Val_dehydrogenase_family_protein_(glutamate_dehydrogenase)						Glu/Leu/Phe/Val dehydrogenase, dimerisation domain (PF02812) 105->220, Glutamate/Leucine/Phenylalanine/Valine dehydrogenase (PF00208) 240->444	sp|Q54KB7.1|DHE3_DICDI RecName: Full=Glutamate dehydrogenase, mi... 374 e-122	ORTHOMCL9167	MKQSLNFISKSAKTTNSVIHHHHNVSLINSIGAASQKAYKSTDASSGSGKFSLLGNVSYFYDKAAEVVSKQSNYPIGLLDYIKEPEAVYEFIIPVRRTKTMNSFDKDVTLLKAYRAQHSRHCLPCKGGIRYTRLSRDDIVGLSLMMTLKCSLNNIPFGGAKGGIDMDVNDYNPIELEKITRRYATELFTRQYMSPEVDVPGPDIGTTSRELSWIADVYRTFFPSNINSSACVTGKPVSQGGVRGRVEATGKGCYFAIRDFYADKEGNTPDDKVLLGKKVIVQGIGRVGSHTAQFLQRQGAIVVGLADSTGSIYNPNGLDVSQVLLHRQTKKTLMGFPEALSVRDPKELLKVDADILILAALENQINDSNVNDIQAKLIVEGANMPISATAYDTLLKRGH…
Naegleria fowleri 986	Nfowleri986_g7783.t2	glutaredoxin			cytosolic	Nfowleri30863_g8556.t1	NfowleriV212_g7674.t1	gi|Naegr1|32248|e_gw1.14.184.1			_	cyto	3			NP_932066 glutaredoxin 2 isoform 2	NP_001033683 glutaredoxin 2 isoform b		YDR513W Cytoplasmic glutaredoxin, thioltransferase, glutathione-dependent disulfide oxidoreductase involved in maintaining redox state of target proteins, also exhibits glutathione peroxidase activity, expression induced in response to stress					Glutaredoxin (PF00462) 63->125	sp|P55143.1|GLRX_RICCO RecName: Full=Glutaredoxin [Ricinus commu... 108 1e-29		MDGMDLQQQLLFIHFGRENAAIRNSSGGEILFSQYIGSLMGVNAFIVMSIKTAIQNLVSQNKVVIFSKTYCPYCANAKKLFSELGVDYKVLELDTMKDGSEYQNVLKEMTNMGTVPSVWVNSEFIGGFSDTQALHKQGKLLPKLNK
Naegleria fowleri 986	Nfowleri986_g6486.t3	glycerol phosphate dehydrogenase, mitochondrial	glycerol-3-phosphate shuttle	EC 1.1.5.3		Nfowleri30863_g3001.t1	NfowleriV212_g4412.t1	jgi|Naegr1|80825|estExt_fgeneshNG_pg.C_440063	not predicatable		M	mito	3	gi|15228273|ref|NP_187648.1| glycerol-3-phosphate dehydrogenase, putative [Arabidopsis thaliana]			NP_034404 glycerol phosphate dehydrogenase 2, mitochondrial		YIL155C Mitochondrial glycerol-3-phosphate dehydrogenase; expression is repressed by both glucose and cAMP and derepressed by non-fermentable carbon sources in a Snf1p, Rsf1p, Hap2/3/4/5 complex dependent manner					FAD dependent oxidoreductase (PF01266) 94->462	sp|A6QLU1.1|GPDM_BOVIN RecName: Full=Glycerol-3-phosphate dehydr... 363 e-113	ORTHOMCL1017	MNTSTTTRTRSLYALPTRSQLIAQLKQFQQQPHHKKSNLNNINLNNINLNSINLNSINLNNSNPSQVNLNNSNPSQVNPNNSNMSNPNQHPLFDVIVIGGGCVGSGIALEASHSLKVALFEMEDFGSGTSSKSTKLLHGGVRYLRKALNQFDLSQFKLVKQALHDRFQILNHMAPHLTNTLQIITPLYEWSEFIPTYFLLKLYDWMAFPHHLAPSYLLSASQALEFFPMLKHEQLKGAMVYHDGQFDDARLNLALIQTAIQHGVVALNRFKQQEHDDEHDDSQHNGPSSLIKGVVVRDELTREVYSIRSKVVINAAGHFADEIRLMENDQNHHHHQNHHPLNTLNTLNNKILELSMGIHIVLDGQFCPPSMHQGLLIPKTRDHRVIFLLPYLNHTLVGT…
Naegleria fowleri 986	Nfowleri986_g6486.t1	glycerol phosphate dehydrogenase, mitochondrial	glycerol-3-phosphate shuttle	EC 1.1.5.3		Nfowleri30863_g3001.t1	NfowleriV212_g4412.t3	jgi|Naegr1|80825|estExt_fgeneshNG_pg.C_440063	not predicatable		M	mito	3	gi|15228273|ref|NP_187648.1| glycerol-3-phosphate dehydrogenase, putative [Arabidopsis thaliana]			NP_034404 glycerol phosphate dehydrogenase 2, mitochondrial		YIL155C Mitochondrial glycerol-3-phosphate dehydrogenase; expression is repressed by both glucose and cAMP and derepressed by non-fermentable carbon sources in a Snf1p, Rsf1p, Hap2/3/4/5 complex dependent manner					FAD dependent oxidoreductase (PF01266) 94->462	sp|A6QLU1.1|GPDM_BOVIN RecName: Full=Glycerol-3-phosphate dehydr... 368 e-114	ORTHOMCL1017	MNTSTTTRTRSLYALPTRSQLIAQLKQFQQQPHHKKSNLNNINLNNINLNSINLNSINLNNSNPSQVNLNNSNPSQVNPNNSNMSNPNQHPLFDVIVIGGGCVGSGIALEASHSLKVALFEMEDFGSGTSSKSTKLLHGGVRYLRKALNQFDLSQFKLVKQALHDRFQILNHMAPHLTNTLQIITPLYEWSEFIPTYFLLKLYDWMAFPHHLAPSYLLSASQALEFFPMLKHEQLKGAMVYHDGQFDDARLNLALIQTAIQHGVVALNRFKQQEHDDEHDDSQHNGPSSLIKGVVVRDELTREVYSIRSKVVINAAGHFADEIRLMENDQNHHHHQNHHPLNTLNTLNNKILELSMGIHIVLDGQFCPPSMHQGLLIPKTRDHRVIFLLPYLNHTLVGT…
Naegleria fowleri 986	Nfowleri986_g6486.t2	glycerol phosphate dehydrogenase, mitochondrial	glycerol-3-phosphate shuttle	EC 1.1.5.3		Nfowleri30863_g3001.t1	NfowleriV212_g4412.t3	jgi|Naegr1|80825|estExt_fgeneshNG_pg.C_440063	not predicatable		M	mito	3	gi|15228273|ref|NP_187648.1| glycerol-3-phosphate dehydrogenase, putative [Arabidopsis thaliana]			NP_034404 glycerol phosphate dehydrogenase 2, mitochondrial		YIL155C Mitochondrial glycerol-3-phosphate dehydrogenase; expression is repressed by both glucose and cAMP and derepressed by non-fermentable carbon sources in a Snf1p, Rsf1p, Hap2/3/4/5 complex dependent manner					FAD dependent oxidoreductase (PF01266) 94->465	sp|A6QLU1.1|GPDM_BOVIN RecName: Full=Glycerol-3-phosphate dehydr... 368 e-114	ORTHOMCL1017	MNTSTTTRTRSLYALPTRSQLIAQLKQFQQQPHHKKSNLNNINLNNINLNSINLNSINLNNSNPSQVNLNNSNPSQVNPNNSNMSNPNQHPLFDVIVIGGGCVGSGIALEASHSLKVALFEMEDFGSGTSSKSTKLLHGGVRYLRKALNQFDLSQFKLVKQALHDRFQILNHMAPHLTNTLQIITPLYEWSEFIPTYFLLKLYDWMAFPHHLAPSYLLSASQALEFFPMLKHEQLKGAMVYHDGQFDDARLNLALIQTAIQHGVVALNRFKVIRFLFNDEHXXXXXXXXXXXXXTCVVVRDELTREVYSIRSKVVINAAGHFADEIRLMENDQNHHHHQNHHPLNTLNTLNNKILELSMGIHIVLDGQFCPPSMHQGLLIPKTRDHRVIFLLPYLNHTL…
Naegleria fowleri 986	Nfowleri986_g3628.t1	Mitochondrial carrier protein	MCF		0 predicted TMs (6 low peaks though)	Nfowleri30863_g244.t1	NfowleriV212_g7262.t1	No hits found			_	cyto	3			NP_055470 solute carrier family 25, member 44	NP_848811 solute carrier family 25, member 44		YMR166C Predicted transporter of the mitochondrial inner membrane; has similarity to human mitochondrial ATP-Mg/Pi carriers; YMR166C is not an essential gene					Mitochondrial carrier protein (PF00153) 118->200, Mitochondrial carrier protein (PF00153) 233->321, Mitochondrial carrier protein (PF00153) 338->421	sp|Q8BGF9.1|S2544_MOUSE RecName: Full=Solute carrier family 25 m... 139 8e-36	ORTHOMCL10570	MTKPSPSLEPSSSSLSVPPPLTTKDLVREDHHRNISSTPPPSLLTLTNSTHHGNSSESSSELRFVPSSDASSIISINTFNETSSSTTTTASSNPSRPSPSPPPSPPSFEITWQNLDKFKYYSIGLAATSTTLGLFYPFDLIKTHQQMNSGSSIKQISIFKNLWKNYGLRGLYKGFAISLLGACSIESLYMSTYEIANQEYLNRNTSASGGNGDDEMLNSSEAHPTTNKESDSKSFNRYFLAGLSADIIANTLVVPFDVISQRMMISKVHNLSSIHIIRDILKKEGFRGLYRGYTWSLCKFAPESALWWGIYGLLRKKYFENFVIEESQRHGNSLIKHQLFSSAVSGILAGVACAIVFNPLDVIKTRLQTFEQKMTFKQVITELHRSDGLVKGLSKGILP…
Naegleria fowleri 986	Nfowleri986_g5466.t2	Mitochondrial trifunctional protein, alpha subunit	beta oxidation			Nfowleri30863_g5587.t1	NfowleriV212_g350.t1	jgi|Naegr1|75849|fgeneshNG_pg.scaffold_86000016	not predictable		_	plas	3			NP_000173 mitochondrial trifunctional protein, alpha subunit precursor	NP_849209 mitochondrial trifunctional protein, alpha subunit	94_23917_Y_3-hydroxyacyl-CoA_dehydrogenase,_NAD-binding_domain		AAU04015 Beta-hydroxyacyl dehydrogenase [Rickettsia typhi str. Wilmington]				Enoyl-CoA hydratase/isomerase family (PF00378) 34->248, 3-hydroxyacyl-CoA dehydrogenase, NAD binding domain (PF02737) 404->583, 3-hydroxyacyl-CoA dehydrogenase, C-terminal domain (PF00725) 586->679	sp|A8A2L0.1|FADJ_ECOHS RecName: Full=Fatty acid oxidation comple... 350 e-107	ORTHOMCL1059	MNSSQIEYVYHLFPNPSTVELKFKRSGDHLSLIIHQNIGIIFLHYKGKSVNILDEYVLTEMDQMIGEIEKLILNGTIHGIMFYSLKKDSFIVGADVNMIYTITDSRKAKEVSKHGQALTRRIELLPVIVLAAIHGTCLGGGFEVCLAASHRVCSSSSKTVVGLPETKLGLLPGCGGCVRLPRLAGLENALQLILQGTHVEAKKALNIGIIDKIFPYSADLPPKPHLSQEKSDGPSQEDIDFFQRCFDYTRQLAIEHTQEREKIVAETVKNILELATKGTAVFNQEASFQLGKYKRRPITFSEYLKDNPIGRLLIGFFTTTSIQKQTKGHPYKSPFLILDTIMNGYTKPIDEALEIESTNFSELVIDPVSKNLISLFNTVESAKKAENFCDPKYCSVKCK…
Naegleria fowleri 986	Nfowleri986_g5466.t1	Mitochondrial trifunctional protein, alpha subunit	beta oxidation			Nfowleri30863_g5587.t3	NfowleriV212_g350.t1	jgi|Naegr1|75849|fgeneshNG_pg.scaffold_86000016	not predictable		_	plas	3			NP_000173 mitochondrial trifunctional protein, alpha subunit precursor	NP_849209 mitochondrial trifunctional protein, alpha subunit	94_23917_Y_3-hydroxyacyl-CoA_dehydrogenase,_NAD-binding_domain		AAU04015 Beta-hydroxyacyl dehydrogenase [Rickettsia typhi str. Wilmington]				Enoyl-CoA hydratase/isomerase family (PF00378) 34->248, 3-hydroxyacyl-CoA dehydrogenase, NAD binding domain (PF02737) 404->583, 3-hydroxyacyl-CoA dehydrogenase, C-terminal domain (PF00725) 586->679, 3-hydroxyacyl-CoA dehydrogenase, C-terminal domain (PF00725) 718->799	sp|A8A2L0.1|FADJ_ECOHS RecName: Full=Fatty acid oxidation comple... 349 e-106	ORTHOMCL1059	MNSSQIEYVYHLFPNPSTVELKFKRSGDHLSLIIHQNIGIIFLHYKGKSVNILDEYVLTEMDQMIGEIEKLILNGTIHGIMFYSLKKDSFIVGADVNMIYTITDSRKAKEVSKHGQALTRRIELLPVIVLAAIHGTCLGGGFEVCLAASHRVCSSSSKTVVGLPETKLGLLPGCGGCVRLPRLAGLENALQLILQGTHVEAKKALNIGIIDKIFPYSADLPPKPHLSQEKSDGPSQEDIDFFQRCFDYTRQLAIEHTQEREKIVAETVKNILELATKGTAVFNQEASFQLGKYKRRPITFSEYLKDNPIGRLLIGFFTTTSIQKQTKGHPYKSPFLILDTIMNGYTKPIDEALEIESTNFSELVIDPVSKNLISLFNTVESAKKAENFCDPKYCSVKCK…
Naegleria fowleri 986	Nfowleri986_g4783.t1	CDP-diacylglycerol-glycerol-3-phosphate 3-phosphatidyltransferase	cardiolipin biosynthesis	EC 2.7.8.5		Nfowleri30863_g2053.t1	NfowleriV212_g3101.t1	No hits found	not predictable		_	cyto	3			NP_077733 phosphatidylglycerophosphate synthase 1	NP_598518 silencer-associated factor		YCL004W Phosphatidylglycerolphosphate synthase, catalyzes the synthesis of phosphatidylglycerolphosphate from CDP-diacylglycerol and sn-glycerol 3-phosphate in the first committed and rate-limiting step of cardiolipin biosynthesis					PLD-like domain (PF13091) 55->201	sp|Q7KWX2.1|PGPS1_DICDI RecName: Full=Probable CDP-diacylglycero... 336 e-107	ORTHOMCL10645	MKNDEGIGEGSQNYSFRDPYVKSIHEMISKHAPCFSIDPDHVSIIDTPSKFYDGLIDGIQNARQRVILSSLYLGTGIQEQKIVDELEKALEREKELQVVILLDYLRGTRQTSEIKKDSSVTMLEGLVKKFGKERVNVSFYHTPNLTGFWKNVLPARVNEIIGVQHMKLYMFDNDMIISGANLSDWYFVDRQDRYMLIRNEKQVIDFFTGLVKTVQSFSYRLCEKGHLTIFSPDPVHNNKEFRLFAEHAVRQYFFNQRWSNNTSNRITNTWIFPTIQMGQINVRHEQFLISGIIGAAIENSSLAFTSAYFNFTKEYMTDVLTSSCKDIAILTASPPANGFFTAKGVSKNIPMAYDTMEQEFYSAVEKNQKLGSIKLYEYMREKWTFHAKGLWLYSPNKQF…
Naegleria fowleri 986	Nfowleri986_g383.t3	predicted protein	Fatty acid synthesis			Nfowleri30863_g5366.t1	NfowleriV212_g137.t3	jgi|Naegr1|74353|fgeneshNG_pg.scaffold_69000048	MDHTKCCNSFIHNSSSDVACNMNNHKLAVIGMSCLFPGHAHNVGSFWNLLLSASETCTPHYPSNRI	0.032	_	plas	3			NP_004095 fatty acid synthase	NP_032014 fatty acid synthase		YER061C Mitochondrial beta-keto-acyl synthase with possible role in fatty acid synthesis; required for mitochondrial respiration					Beta-ketoacyl synthase, N-terminal domain (PF00109) 26->269, Beta-ketoacyl synthase, C-terminal domain (PF02801) 278->397, Acyl transferase domain (PF00698) 566->918, Polyketide synthase dehydratase (PF14765) 968->1303, Methyltransferase domain (PF08242) 1518->1622, KR domain (PF08659) 1911->2092, Phosphopantetheine attachment site (PF00550) 2181->2235, Thioesterase domain (PF00975) 2354->2527, L…	sp|Q55E72.1|PKS1_DICDI RecName: Full=Probable polyketide synthas... 522 e-148	ORTHOMCL1072	MDHTKCCNSFIHNSSSDVACNMNNHKLAVIGMSCLFPGHAHNVGSFWNLLLSASETCTPHYPSNRISSSKFKSHAYTAGHFLEKPLDEFDFEFFEISKKEACSMDPQHRLLLQQVYHAFEDAGIPWNEIKGSKTGVFCNVMNQDYLTMRGWHDIQDYNSYTLINTSPANNSARISYHFDLRGPSLTLDTMCSGSLVALNCAAESLKRGECEMAIVAGVNLNFIPHEFVAQKLIGAAAKDGRCKTFSSRADGYGKSEGVGVLILKRFSEALSSNDRIHGLIVGTGVNHDGDGKSGITIPSFEGQLELLQSVYKNNGIEPHQVSYVEAHQTGTKVGDPIECNVLNHFFGKARKQHGLDKLPIGSVKSNIGHTEAVSGIASIIKALLMMKNQTLVPTIHCQD…
Naegleria fowleri 986	Nfowleri986_g383.t2	predicted protein	Fatty acid synthesis			Nfowleri30863_g5366.t1	NfowleriV212_g137.t1	jgi|Naegr1|74353|fgeneshNG_pg.scaffold_69000048			_	plas	3			NP_004095 fatty acid synthase	NP_032014 fatty acid synthase		YER061C Mitochondrial beta-keto-acyl synthase with possible role in fatty acid synthesis; required for mitochondrial respiration					Beta-ketoacyl synthase, N-terminal domain (PF00109) 38->281, Beta-ketoacyl synthase, C-terminal domain (PF02801) 290->409, Acyl transferase domain (PF00698) 578->930, Polyketide synthase dehydratase (PF14765) 980->1315, Methyltransferase domain (PF08242) 1530->1634, KR domain (PF08659) 1923->2104, Phosphopantetheine attachment site (PF00550) 2193->2247, Thioesterase domain (PF00975) 2366->2539, L…	sp|Q55E72.1|PKS1_DICDI RecName: Full=Probable polyketide synthas... 523 e-148	ORTHOMCL1072	MNPSNMSRNHLNMDHTKCCNSFIHNSSSDVACNMNNHKLAVIGMSCLFPGHAHNVGSFWNLLLSASETCTPHYPSNRISSSKFKSHAYTAGHFLEKPLDEFDFEFFEISKKEACSMDPQHRLLLQQVYHAFEDAGIPWNEIKGSKTGVFCNVMNQDYLTMRGWHDIQDYNSYTLINTSPANNSARISYHFDLRGPSLTLDTMCSGSLVALNCAAESLKRGECEMAIVAGVNLNFIPHEFVAQKLIGAAAKDGRCKTFSSRADGYGKSEGVGVLILKRFSEALSSNDRIHGLIVGTGVNHDGDGKSGITIPSFEGQLELLQSVYKNNGIEPHQVSYVEAHQTGTKVGDPIECNVLNHFFGKARKQHGLDKLPIGSVKSNIGHTEAVSGIASIIKALLMMK…
Naegleria fowleri 986	Nfowleri986_g383.t1	predicted protein	Fatty acid synthesis			Nfowleri30863_g5366.t1	NfowleriV212_g137.t1	jgi|Naegr1|74353|fgeneshNG_pg.scaffold_69000048			_	plas	3			NP_004095 fatty acid synthase	NP_032014 fatty acid synthase		YER061C Mitochondrial beta-keto-acyl synthase with possible role in fatty acid synthesis; required for mitochondrial respiration					Beta-ketoacyl synthase, N-terminal domain (PF00109) 33->276, Beta-ketoacyl synthase, C-terminal domain (PF02801) 285->404, Acyl transferase domain (PF00698) 573->925, Polyketide synthase dehydratase (PF14765) 975->1310, Methyltransferase domain (PF08242) 1525->1629, KR domain (PF08659) 1918->2099, Phosphopantetheine attachment site (PF00550) 2188->2242, Thioesterase domain (PF00975) 2361->2534, L…	sp|Q55E72.1|PKS1_DICDI RecName: Full=Probable polyketide synthas... 523 e-148	ORTHOMCL1072	MSRNHLNMDHTKCCNSFIHNSSSDVACNMNNHKLAVIGMSCLFPGHAHNVGSFWNLLLSASETCTPHYPSNRISSSKFKSHAYTAGHFLEKPLDEFDFEFFEISKKEACSMDPQHRLLLQQVYHAFEDAGIPWNEIKGSKTGVFCNVMNQDYLTMRGWHDIQDYNSYTLINTSPANNSARISYHFDLRGPSLTLDTMCSGSLVALNCAAESLKRGECEMAIVAGVNLNFIPHEFVAQKLIGAAAKDGRCKTFSSRADGYGKSEGVGVLILKRFSEALSSNDRIHGLIVGTGVNHDGDGKSGITIPSFEGQLELLQSVYKNNGIEPHQVSYVEAHQTGTKVGDPIECNVLNHFFGKARKQHGLDKLPIGSVKSNIGHTEAVSGIASIIKALLMMKNQTLV…
Naegleria fowleri 986	Nfowleri986_g2036.t1	predicted protein				Nfowleri30863_g11223.t1	NfowleriV212_g8316.t1	jgi|Naegr1|30249|e_gw1.4.185.1			_	cyto_nucl	3			NP_005827 heat-responsive protein 12	NP_032313 heat-responsive protein 12		YIL051C Mitochondrial protein involved in maintenance of the mitochondrial genome					Endoribonuclease L-PSP (PF01042) 23->147	sp|O25598.1|Y944_HELPY RecName: Full=RutC family protein HP_0944... 127 3e-36	ORTHOMCL10932	MSEASSNNKSSSFQNHHQQFNTELAPKAIGPYSQACIFNERLIFVSGQIGLDPHTGQLVAVDHSDQLEMVKAQTHQTLKNLGNVLNEADSGFSHVVKTTVLLTTMDHFAEVNKIYEQYFVDNKPARACFAVKQLPRNALVEIEAIAYKK
Naegleria fowleri 986	Nfowleri986_g3038.t2	Rab32				Nfowleri30863_g8443.t3	NfowleriV212_g2036.t1	jgi|Naegr1|69217|fgeneshNG_pg.scaffold_33000058	not predicatable	0.9404	M	nucl	3			NP_006825 RAB32, member RAS oncogene family	NP_080681 RAB32						TVAG_101260 Rab32, putative	Ras family (PF00071) 401->533	sp|Q06AU5.1|RAB32_PIG RecName: Full=Ras-related protein Rab-32 [... 110 5e-26	ORTHOMCL1128	MRKVLLRTIRKNRDWLLFTREIKTIDRSFQHLWQREEEESLVLKSSKFFYHHPYRNQIITAQNDTDLHNIRTLKSQLFEIEKTTQVNLYEFINSSEERKLVLSSSTSSLLFRNGLTFTPFAFATICNANCQFCSENLQRKHLENSKSKKNSSPSKRIRNYDQYFNGLERVFQLLDTIQKTVGSLNMGLSLSGLEATSEPIWLERLCQLLSQYPSLFDERVLYSNGSGFTLHENVVENYFHNSVPKFDRIELSRQHFDEATNQAIMRFEKSQPIRSNTNYEHIVRNVLPNIFGVVKNSCILSKQGISNVELIEQYLQWAISLNVHRVVFRELSIISHEEYFDNSTKKWIDENRVSISSILSEICSSLDHPSPKFEYLYSTVGYYYMNECYRYDDKIDVIF…
Naegleria fowleri 986	Nfowleri986_g3038.t1	Rab32				Nfowleri30863_g8443.t2	NfowleriV212_g2036.t1	jgi|Naegr1|69217|fgeneshNG_pg.scaffold_33000058	not predictable	0.9404	M	nucl	3			NP_006825 RAB32, member RAS oncogene family	NP_080681 RAB32						TVAG_101260 Rab32, putative	Ras family (PF00071) 427->558	sp|Q06AU5.1|RAB32_PIG RecName: Full=Ras-related protein Rab-32 [... 113 8e-27	ORTHOMCL1128	MRKVLLRTIRKNRDWLLFTREIKTIDRSFQHLWQREEEESLVLKSSKFFYHHPYRNQIITAQNDTDLHNIRTLKSQLFEIEKTTQVNLYEFINSSEERKLVLSSSTSSLLFRNGLTFTPFAFATICNANCQFCSENLQRKHLENSKSKKNSSPSKRIRNYDQYFNGLERVFQLLDTIQKTVGSLNMGLSLSGLEATSEPIWLERLCQLLSQYPSLFDERVLYSNGSGFTLHENVVENYFHNSVPKFDRIELSRQHFDEATNQAIMRFEKSQPIRSNTNYEHIVRNVLPNIFGVVKNSCILSKQGISNVELIEQYLQWAISLNVHRVVFRELSIISHEEYFDNSTKKWIDENRVSISSILSEICSSLDHPSPKFEYLYSTVGYYYMNECYRYDDKIDVIF…
Naegleria fowleri 986	Nfowleri986_g1503.t1	Ras family protein				Nfowleri30863_g829.t1	NfowleriV212_g9849.t1	jgi|Naegr1|4220|gw1.11.162.1	not predictable	0.0175	_	cyto	3		Chre60490		NP_775589 RAB8B, member RAS oncogene family						TVAG_169740 RAB 19, 41 and, putative	Ras family (PF00071) 77->231	sp|P17610.1|YPT3_SCHPO RecName: Full=GTP-binding protein ypt3; A... 108 5e-27	ORTHOMCL11711	MGQHSSSEKGAIGSAIMVGEDDDAPEQQQSNQTVTSGKQGGATTSSGGYVSKNKINESIQIVSIEKDNEDEYDFLVKVVLVGDYGVGKTSLAKKISQRGFTTQHQPTIGIDFVVCTLVLNTKETEKFKALASSFFRGADGIFIVADVSEKSSFDRIPGFLEDGKKNCSSDVEFIFIASKIDLRTQQLGVMTEPETKNEFRKYDANIPIIETSAKEDKNVEKALLTIIQRIYNKKKEAKQN
Naegleria fowleri 986	Nfowleri986_g58.t1	cytochrome c oxidase subunit I	ETC			Nfowleri30863_g5969.t1	No hits found	No hits found	not predictable	0.192	S	plas	3			NP_536845 cytochrome c oxidase subunit I	NP_904330 cytochrome c oxidase subunit I		Q0045 Subunit I of cytochrome c oxidase, which is the terminal member of the mitochondrial inner membrane electron transport chain; one of three mitochondrially-encoded subunits					Cytochrome C and Quinol oxidase polypeptide I (PF00115) 1->169	sp|P26856.2|COX1_MARPO RecName: Full=Cytochrome c oxidase subuni... 265 5e-82	ORTHOMCL11780	MYTSGIDTSTKAYFTAATMVIAIPTGIKVFNWIATMWGGSIWMYTPMYFAAGFIVLFTLGGITGIILSNAGIDTSIHDTYYVVAHFHYVLSMGAVFAIYGGFYYWWGKMTGLSYSESLGQAHFWMTFIGVNFTFFPMHFLGSAGMPRRIPDYPDMYQYNNTLASFGAFISFFSVLFFFYVIYCSFVDQVKSPRNPWVFIDYNDLIDRMIGVIYYVEKYGVSGRSVNIKMSSDFIEKWISFNYVTNRYVISSESIKTTTLEWTLTSPPYLHTFVVPPKIFTTGKHYFRYRWNAIWNKKRKLLPLYLGKKETFNHFYTTIYITYNPLVSNWKIFGGSSFSN
Naegleria fowleri 986	Nfowleri986_g406.t1	histidine triad (HIT) domain containing protein				Nfowleri30863_g5762.t2	NfowleriV212_g4347.t1	jgi|Naegr1|33528|e_gw1.23.102.1			_	cyto	3			NP_115982 PKCI-1-related HIT protein	NP_081147 histidine triad nucleotide binding protein 2	431_18232_X_histidine_triad_(HIT)-domain-containingprotein_(protein_kinase_C_inhibitor_[Zea_mays])						HIT domain (PF01230) 33->122	sp|P42856.1|ZB14_MAIZE RecName: Full=14 kDa zinc-binding protein... 108 4e-29	ORTHOMCL11788	MSEHHQHGNKPGVSADHLAVNPSDTLFAKFARGELACAKVYEDDDVLCFKDINPQAPVHFLIIPKQVQLGNVHSATENDIQALGKLLYVAGLVAKQENLLDGYRLVINSGIHGQQSINCRHMKWPPG
Naegleria fowleri 986	Nfowleri986_g6436.t3	Thioredoxin				Nfowleri30863_g1868.t1	NfowleriV212_g4466.t1	jgi|Naegr1|59654|estExt_fgeneshHS_pg.C_690056			_	cyto	3		Chre195613	NP_003320 thioredoxin			YCR083W Mitochondrial thioredoxin, highly conserved oxidoreductase required to maintain the redox homeostasis of the cell, forms the mitochondrial thioredoxin system with Trr2p, redox state is maintained by both Trr2p and Glr1p					Thioredoxin (PF00085) 9->101, Thioredoxin (PF00085) 121->216		ORTHOMCL1204	MSPGLIHVQSEVHFHDLLKKNELVVVYLKAEWCGVCTRFGPVVERISKEKEKVLFLIVDVDKSPTIQKELKSKAMPTFVFFLDGKEFSRIDGASEQMLQNYTETLLLQKQPSFMENGILHIVKEKDFNESLKNHANCVVDFYADWCQPCKMIAPSYEELAKNTTDVLFMKVNVDNLRNVMTKCRVTCMPTFCVFKDGKMKEKIEGGSMQLLKKAIDDFKLSTVEYTKRDLMAAEAEIKGSASKSGTEKNKATMSPKTSSTGKKANPTIAQPPTKSAHQVSSSSSTKKSTTSSTHSNNNPPKMDASPQKPKVVKKEASSNSTPPRASQNILTSPYLSSVPPFRSPHKEQKVKKQKSPYLN
Naegleria fowleri 986	Nfowleri986_g6436.t2	Thioredoxin				Nfowleri30863_g1868.t2	NfowleriV212_g4466.t1	jgi|Naegr1|59654|estExt_fgeneshHS_pg.C_690056			_	cyto	3		Chre195613	NP_003320 thioredoxin			YCR083W Mitochondrial thioredoxin, highly conserved oxidoreductase required to maintain the redox homeostasis of the cell, forms the mitochondrial thioredoxin system with Trr2p, redox state is maintained by both Trr2p and Glr1p					Thioredoxin (PF00085) 5->100, Thioredoxin (PF00085) 120->215		ORTHOMCL1204	MTGSVAQLSEVHFHDLLKKNELVVVYLKAEWCGVCTRFGPVVERISKEKEKVLFLIVDVDKSPTIQKELKSKAMPTFVFFLDGKEFSRIDGASEQMLQNYTETLLLQKQPSFMENGILHIVKEKDFNESLKNHANCVVDFYADWCQPCKMIAPSYEELAKNTTDVLFMKVNVDNLRNVMTKCRVTCMPTFCVFKDGKMKEKIEGGSMQLLKKAIDDFKLSTVEYTKRDLMAAEAEIKGSASKSGTEKNKATMSPKTSSTGKKANPTIAQPPTKSAHQVSSSSSTKKSTTSSTHSNNNPPKMDASPQKPKVVKKEASSNSTPPRASQNILTSPYLSSVPPFRSPHKEQKVKKQKSPYLN
Naegleria fowleri 986	Nfowleri986_g9028.t2	Ras family protein				Nfowleri30863_g10214.t3	NfowleriV212_g8357.t4	jgi|Naegr1|71359|fgeneshNG_pg.scaffold_46000046			S	cyto	3			NP_057238 ras-related GTP-binding protein 4b	NP_083667 RAB4B, member RAS oncogene family						TVAG_527180 RAB, putative	Ras family (PF00071) 22->157	sp|P61017.1|RAB4B_CANFA RecName: Full=Ras-related protein Rab-4B... 160 2e-47	ORTHOMCL12096	MATSLDYCLKLIVIGDSGAVYEDQTHTIGVEFGAKNINCGGKKIKLQIWDTAGQERYRSVVRSYYRDAIGAVVVYDITNEESFRNVKRWIEDARELSDDNVTCVLVGNKKDKEDERKVNFMRGSQMAQSLEAAFFETSAVTGEGIEDVFAKLTKMILTKIENNDLKPKTKQSILLDAGKKPQETETTTDNQSWSSYCLC
Naegleria fowleri 986	Nfowleri986_g8789.t1	Chaperone protein ClpB		EC 3.6.4.10		Nfowleri30863_g890.t2	NfowleriV212_g6767.t1	jgi|Naegr1|50682|fgeneshHS_pg.scaffold_37000099	MRRGFSRSSISK	0.9912	M	mito	3			NP_110440 suppressor of potassium transport defect 3	NP_033217 suppressor of K+ transport defect 3		YDR258C Oligomeric mitochondrial matrix chaperone that cooperates with Ssc1p in mitochondrial thermotolerance after heat shock; prevents the aggregation of misfolded matrix proteins; component of the mitochondrial proteolysis system					AAA domain (Cdc48 subfamily) (PF07724) 682->845, C-terminal, D2-small domain, of ClpB protein (PF10431) 851->930	sp|Q9RVI3.2|CLPB_DEIRA RecName: Full=Chaperone protein ClpB [Dei... 328 9e-96	ORTHOMCL1257	MRRGFSRSSISKIKHHQHAARASRTLLCANTSSSIGSTFFSSQQLLLVQQISKQCPIARSFFDLSEEELRNVKGKDKKKTGATTTSAAATSEKSSLASSSSLSSSIGSATLSTTKSTTTTTTTTTPNSITTTFNNSTTEAASSGASSKASSSSLDSHPVNPITKESKEESFTSFKSPPKPSAPLTGQCLNYKILHQEDPASEIVYDGRSAEVQCMMDIFSKHEGYNNVMLVGEHGVGRDSIVHAFVQTIERESAYGSLPSRLKNLKVVELNVENLYGCNSTNNVSVAFMNALEKLGVYDPYGWEIPPHPSKATLKEKATYLFGSQSVTHSKTFVENAFNDRLKTLREYASREKSHGSERKILFIPGLFKMVDDYSYKFYDSISSVLHPLLETKKVQLIG…
Naegleria fowleri 986	Nfowleri986_g3705.t1	serine C-palmitoyltransferase	Sphingolipid metabolism	EC 2.3.1.50		Nfowleri30863_g5646.t1	NfowleriV212_g10998.t1	jgi|Naegr1|82916|estExt_fgeneshNG_pm.C_30021	not predictable		_	nucl	3			NP_004854 serine palmitoyltransferase, long chain base subunit 2	NP_035609 serine palmitoyltransferase, long chain base subunit 2						TVAG_388650 serine palmitoyltransferase I, putative	Aminotransferase class I and II (PF00155) 20->382	sp|Q54EX5.1|SPTC2_DICDI RecName: Full=Serine palmitoyltransferas... 451 e-154	ORTHOMCL1294	MERISHNYNATLELTGRTLKCLNLASYNYLGFAESPPHVEAQVLSSLDQFGVSQGSPYGDCGGYTRVHQELEHMIARFVGHEDAIIFSMGFATNSTTIPLLASSPECLIISDQLNHMSIVNGVRSSSRACLVVFKHNDMEHLERIVRKSILEGQPKSHKPWKKIIIIMEGIYSMEGEIANLKRAVEIKKKYGCYLYVDEAHSIGALGKTGRGACEYCGVNPQDVDILMGTFTKSFGSVGGYVAASKEIISYLRKNCYGLTYGSSIPTPCAQQALSALKVITGEDGTDLGRRKLQQLNETSNYFREGLKKLGFEVISDVDSPVIITMLYNPSKCAALSRMCLEEGIAVVVVGAPATETLNSRVRFCVSAAHTKEDIDFALEKLDRLGDWTASKYKLFKSQ…
Naegleria fowleri 986	Nfowleri986_g8811.t1	serine C-palmitoyltransferase	Sphingolipid metabolism	EC 2.3.1.50		Nfowleri30863_g867.t1	NfowleriV212_g6790.t1	jgi|Naegr1|82916|estExt_fgeneshNG_pm.C_30021	not predictable		S	cyto	3			NP_004854 serine palmitoyltransferase, long chain base subunit 2	NP_035609 serine palmitoyltransferase, long chain base subunit 2						TVAG_388650 serine palmitoyltransferase I, putative	Aminotransferase class I and II (PF00155) 103->464	sp|Q9LSZ9.1|LCB2A_ARATH RecName: Full=Long chain base biosynthes... 516 e-178	ORTHOMCL1294	MTHCDISSWVLVTTYLNYAILIMLGHVRDFCYELFIGSIHQNPKGFAPLVKSYEDFYNRRLYRRICDCWNRPIASRPGAYIEVMKRYSNDYNQTIHVTDETIHCLNLASYNYLGFADSPKHVLDEVLASLDKYGQAQASAYGDLGFTKVHRELEEMTARFVGKEDAIVFSMGFATNSTTIPLLAPTPDCLIISDQLNHTSIVAGVRSSSGAKVTVFKHNDMDHLEKIVRKSIIEGQPGTHRPWKKILIIVEGIYSMEGEIVNLKRAVEIKKKYGCYLYVDEAHSIGALGKTGRGVCDYCGVNPADIDILMGTFTKSFGSVGGYIAANKDVISYLRKNCYGLIYGSIIPAPCAQQALSALKVITGEDGTDIGKKKLAQLNETSNYFREGLKKLGFEVISD…
Naegleria fowleri 986	Nfowleri986_g947.t1	ribosomal protein L13				Nfowleri30863_g4987.t2	NfowleriV212_g691.t1	jgi|Naegr1|34892|estExt_gwp_gw1.C_20191	not predictable		_	cyto	3			NP_054797 mitochondrial ribosomal protein L13	NP_081035 mitochondrial ribosomal protein L13		YOR150W Mitochondrial ribosomal protein of the large subunit					Ribosomal protein L13 (PF00572) 357->485	sp|Q9X1G5.1|RL13_THEMA RecName: Full=50S ribosomal protein L13 [... 121 4e-31	ORTHOMCL1303	MVTNKIKAAQNVQMESLYQKVMTCTSNELGLALISKDPEDKYFPKSIGTLDFFSINVRNLSIFYLDLFGLLDSSSIQKESLEILKALEEXNGYQPCWRQALVGTLKNIPYYWYFAPKTFSLGYLFGFTFGDVHKEKNKNIFSVNQKDIHGERVYTLITFVSNSFIKVILLSAWNVHFNYLRIKGSVVFPFLWTWVHFTDEILKKKSKDGDSTSAPRILSLPVHYDNTPKKEKDMVKIVVLDPSVQFLETARGAVYNSTIRVYTTSAFCKTKMKINVHLKEKTFSVSCGSGEQRVIWLAHVALARYDNNFGLELGVPKGLKTDDGEALDPEGIIHEVLEDGQHVWVVLKVLTGQKLFYLVDAKNQVVGRLASKIVPILIGKHKPIHSPHMGQECGDHVVI…
Naegleria fowleri 986	Nfowleri986_g947.t2	ribosomal protein L13				Nfowleri30863_g4987.t2	NfowleriV212_g691.t1	jgi|Naegr1|34892|estExt_gwp_gw1.C_20191	not predictable		_	cyto	3			NP_054797 mitochondrial ribosomal protein L13	NP_081035 mitochondrial ribosomal protein L13		YOR150W Mitochondrial ribosomal protein of the large subunit					Ribosomal protein L13 (PF00572) 323->451	sp|B7ICN0.1|RL13_THEAB RecName: Full=50S ribosomal protein L13 [... 121 4e-31	ORTHOMCL1303	MVTNKIKAAQNVQMESLYQKVMTCTSNELGLALISKDPEDKYFPKSIGTLDFFSINVRNLSIFYLDLFGLLDSSSIQKESLEILKALEEXNGYQPCWRQALVGTLKNIPYYWYFAPKTFSLGYLFGFTFGDVHKEKNKNIFSVNQKDIHGSVVFPFLWTWVHFTDEILKKKSKDGDSTSAPRILSLPVHYDNTPKKEKDMVKIVVLDPSVQFLETARGAVYNSTIRVYTTSAFCKTKMKINVHLKEKTFSVSCGSGEQRVIWLAHVALARYDNNFGLELGVPKGLKTDDGEALDPEGIIHEVLEDGQHVWVVLKVLTGQKLFYLVDAKNQVVGRLASKIVPILIGKHKPIHSPHMGQECGDHVVIINAKHVAFTGDKWKRKMYRWHTGYAGGLKEYTAQ…
Naegleria fowleri 986	Nfowleri986_g947.t3	ribosomal protein L13				Nfowleri30863_g4987.t3	NfowleriV212_g691.t1	jgi|Naegr1|34892|estExt_gwp_gw1.C_20191	not predictable		_	cyto	3			NP_054797 mitochondrial ribosomal protein L13	NP_081035 mitochondrial ribosomal protein L13		YOR150W Mitochondrial ribosomal protein of the large subunit					Ribosomal protein L13 (PF00572) 327->455	sp|B7ICN0.1|RL13_THEAB RecName: Full=50S ribosomal protein L13 [... 122 2e-31	ORTHOMCL1303	MVTNKIKAAQNVQMESLYQKVMTCTSNELGLALISKDPEDKYFPKSIGTLDFFSINVRNLSIFYLDLFGLLDSSSIQKESLEILKALEEYLGYLFGFTFGDVHKEKNKNIFSVNQKDIHGERVYTLITFVSNSFIKVILLSAWNVHFNYLRIKGSVVFPFLWTWVHFTDEILKKKSKDGDSTSAPRILSLPVHYDNTPKKEKDMVKIVVLDPSVQFLETARGAVYNSTIRVYTTSAFCKTKMKINVHLKEKTFSVSCGSGEQRVIWLAHVALARYDNNFGLELGVPKGLKTDDGEALDPEGIIHEVLEDGQHVWVVLKVLTGQKLFYLVDAKNQVVGRLASKIVPILIGKHKPIHSPHMGQECGDHVVIINAKHVAFTGDKWKRKMYRWHTGYAGGLKE…
Naegleria fowleri 986	Nfowleri986_g9418.t1	long-chain-fatty-acid-CoA ligase	Fatty acid metabolism	EC 6.2.1.3		Nfowleri30863_g10788.t1	NfowleriV212_g11267.t1	jgi|Naegr1|78419|estExt_fgeneshNG_pg.C_60230			_	cyto	3			NP_001986 acyl-CoA synthetase long-chain family member 1	NP_032007 acyl-CoA synthetase long-chain family member 1				Genbank|GL50803_9062 | organism=Giardia_Assemblage_A_isolate_WB | product=Long chain fatty acid CoA ligase 5 | location=GLCHR02:1442704-1445265(-) | length=853			AMP-binding enzyme (PF00501) 173->625	sp|Q1ZXQ4.1|FCSB_DICDI RecName: Full=Fatty acyl-CoA synthetase B... 459 e-149	ORTHOMCL1315	MSEYSAFAESLSVSEDAATSNTLEPAMKESEKVMQQEENPEVTSSSIDAVEKETTVENKLGDKEVDVFVKQVTEMPAATEASSSTTEQQPKDSSEQSQFIVPELKGLKTITSSAKSYPPITQQTVPMKDNSRIRRKNGHADALVLKRFEDISTLYDAFKKAVEKYGDRPCFGDRKRDPTDPSKLLMEYEFITFKQVDEMASNLASGLRHLGTEPNQHLAIYSKNRKEWQISVEACNKQSLVSLALYDTLGEESSAFIMNHGEVVVLCCSGEVMPNVMKLAPKSKMLKHIICFDYVTEEQTNTLEKNGIKLYTFQQVLEMGKNNPCADVPPSPQSIACLNYTSGTTGLPKGVIITHFNFIAASAGITHNIIDLNENDCVISYLPLAHILERMVEIIFLQH…
Naegleria fowleri 986	Nfowleri986_g1241.t1	long-chain-fatty-acid-CoA ligase	Fatty acid metabolism	EC 6.2.1.3		Nfowleri30863_g147.t1	NfowleriV212_g2302.t1	jgi|Naegr1|32809|e_gw1.17.27.1			_	cyto	3			NP_976314 acyl-CoA synthetase long-chain family member 5 isoform b	NP_032007 acyl-CoA synthetase long-chain family member 1				Genbank|GL50803_9062 | organism=Giardia_Assemblage_A_isolate_WB | product=Long chain fatty acid CoA ligase 5 | location=GLCHR02:1442704-1445265(-) | length=853			AMP-binding enzyme (PF00501) 279->729	sp|Q9T0A0.1|LACS4_ARATH RecName: Full=Long chain acyl-CoA synthe... 458 e-148	ORTHOMCL1315	MSNNNTTAASVSTAEKSSEEKVAAETPLKLEQESASTTTSEQPPTTSAAHVVTDTTTNDTTTTHNDSTTNETTTDHPPTNDHHNNNNTLSAATSLNAATTTTTSSLTSIDTEDQTTFSDTRLSVSGEASHLDVNLDFTPHQGNSIITTESSQQQVKESFVKKEPVVFINERDVIQEYKMNVKCAANVRALDPTGILKNQTVEVGKDSQNHPIRRRADFKDYLVEGLVEKEGDAKQINTAYDLFRLAAEKYLNRECLGVITEMNVDPHTGKKTLGTKFETFSQVREKSLDLGSALRNLGLAPHYHVGIYSKNRPEWQITSEACHSQSLVTIALYDTLGEESSVYIMNHGEIVALCVSGDDVFTKNVMKWVNQCEYLKFVILFKNHENPNYDQDVQKWKEE…
Naegleria fowleri 986	Nfowleri986_g9028.t4	Ras family protein				Nfowleri30863_g10214.t2	NfowleriV212_g8357.t4	jgi|Naegr1|71359|fgeneshNG_pg.scaffold_46000046			_	cyto	3			NP_057238 ras-related GTP-binding protein 4b	NP_083667 RAB4B, member RAS oncogene family						TVAG_527180 RAB, putative	Ras family (PF00071) 10->170	sp|P51146.1|RAB4B_RAT RecName: Full=Ras-related protein Rab-4B [... 187 4e-53	ORTHOMCL1416	MATSLDYCLKLIVIGDSGAGKSCVMRRYLESNFYEDQTHTIGVEFGAKNINCGGKKIKLQIWDTAGQERYRSVVRSYYRDAIGAVVVYDITNEESFRNVKRWIEDARELSDDNVTCVLVGNKKDKEDERKVNFMRGSQMAQSLEAAFFETSAVTGEGIEDVFAKLTKMILTKIENNDLKPKTKQSILLDAGKKPQETETTTDNQSWSSYCLKSFIDRVTLHLDLDFTSQRQHSNSITSTSDLLIRLLSNKFFHHYQKSFSNNFDLISTLGTPSQIGSDNFHFARPTDVKLSYKTRCILVCDSHNQRIQLFDMDTKRFKATIHTPHIPQYLCIESNNHSKYGKAISRQHSHTCEFFKKDFDEDSVMVSCLDHCVYKFNIRKCIESFQESSKNLVKYFLTS…
Naegleria fowleri 986	Nfowleri986_g11005.t1	Rho GTPase				Nfowleri30863_g7591.t1	NfowleriV212_g11801.t1	jgi|Naegr1|79390|estExt_fgeneshNG_pg.C_180126			_	plas	3			NP_620124 ras homolog gene family, member T2	NP_067511 mitochondrial Rho 1		YAL048C Evolutionarily-conserved tail-anchored outer mitochondrial membrane GTPase which regulates mitochondrial morphology; cells lacking Gem1p contain collapsed, globular, or grape-like mitochondria; not required for pheromone-induced cell death					Miro-like protein (PF08477) 398->509	sp|P0CO79.1|GEM1_CRYNB RecName: Full=Mitochondrial Rho GTPase 1;... 147 4e-36	ORTHOMCL1475	MNNYHNLIVIGDKSSGKTRLIDSIVFDPNRGDSGELPSVLPHQEFSFPLKNQEITFNFIDTDSSKSIETIFSTVPLLSSELIIFVIETNNAQAVKRFHEEWLPYIVRSKKMLYIIQSKVDTVDTVEPFDCSEVEKYVRFQGVFEYSSKTRENIEVLLFNLSKLFFFSADYLFNFSEERLTSQCHKALRRIFWLIDENNCGKIQVENLKSLLGVTEEDQVSFDENTIDLESFLGFMVTLILTRHEHLVWNLVQKFNYNERLDLDIDDFISEASPDISHEDVITLSEEGKQVLSHIFHRFDKDNDGLLNEEDIDEAFSLTSVCPFHEMSTNYFDSCRTVGEKQIDIHAWISLWQLIANTNCYRYIHCLFEWGYSEIDKLIEIKKKRLFRKNSSDYPSVLHC…
Naegleria fowleri 986	Nfowleri986_g11005.t2	Rho GTPase				Nfowleri30863_g7591.t2	NfowleriV212_g11801.t1	jgi|Naegr1|79390|estExt_fgeneshNG_pg.C_180126			_	plas	3			NP_620124 ras homolog gene family, member T2	NP_067511 mitochondrial Rho 1		YAL048C Evolutionarily-conserved tail-anchored outer mitochondrial membrane GTPase which regulates mitochondrial morphology; cells lacking Gem1p contain collapsed, globular, or grape-like mitochondria; not required for pheromone-induced cell death					Miro-like protein (PF08477) 383->494	sp|P0CO79.1|GEM1_CRYNB RecName: Full=Mitochondrial Rho GTPase 1;... 130 1e-30	ORTHOMCL1475	MNNYHNLIVIGDKSSGKTRLIDSIVFDPNRGDSGELPSVLPHQEFSFPLKNQEITFNFIDTDSSKSIETIFSTVPLLSSELIIFVIETNNAQAVKRFHEEWLPYIVRSKKMLYIIQSKVDTVDTVEPFDCSEVEKYVRFQGVFEYSSKTRENIEVLLFNLSKLFFFSADYLFNFSEERLTSQCHKALRRIFWLIDENNCGKIQVENLKSLLGVTEEDQVSFDENTIDLESFLGFMVTLILTRHEHLVWNLVQKFNYNERLDLDIDDFISEASPDISHEDVITLSEEGKQVLSHIFHRFDKDNDGLLNEEDIDEAFSLTSVCPFHEMSTNYFDSCRTVGEKQIDIHAYIHCLFEWGYSEIDKLIEIKKKRLFRKNSSDYPSVLHCYVFGASNCGKTSILR…
Naegleria fowleri 986	Nfowleri986_g4575.t2	Ribonuclease UK114			?	Nfowleri30863_g9069.t1	NfowleriV212_g2690.t1	No hits found			_	nucl	3			NP_005827 heat-responsive protein 12	NP_032313 heat-responsive protein 12		YIL051C Mitochondrial protein involved in maintenance of the mitochondrial genome					Endoribonuclease L-PSP (PF01042) 87->204	sp|P52760.3|UK114_MOUSE RecName: Full=Ribonuclease UK114; AltNam... 130 1e-36	ORTHOMCL1503	MFRTVPTKQVNRLAKYQNITTKKNPQSYKVLPTGVFDAKVSSFVNQTTTSAELKCYFSTSTSQQYEPESGSSTTSSGPQITYVNSSTKAPKAIGPYSQGVKANGNFYVSGCLGIVAESGELAAEDTVTQARQALANLKYILEEGGCSLKDVVKTTVYLLDINDFQAVNEVYSEYFSGDNKPARVCYAVAALPKKAKVEIEAIAIYKE
Naegleria fowleri 986	Nfowleri986_g4575.t1	Ribonuclease UK114			?	Nfowleri30863_g9069.t1	NfowleriV212_g2690.t1	No hits found			_	nucl	3			NP_005827 heat-responsive protein 12	NP_032313 heat-responsive protein 12		YIL051C Mitochondrial protein involved in maintenance of the mitochondrial genome					Endoribonuclease L-PSP (PF01042) 90->207	sp|P52760.3|UK114_MOUSE RecName: Full=Ribonuclease UK114; AltNam... 130 1e-36	ORTHOMCL1503	MKNMFRTVPTKQVNRLAKYQNITTKKNPQSYKVLPTGVFDAKVSSFVNQTTTSAELKCYFSTSTSQQYEPESGSSTTSSGPQITYVNSSTKAPKAIGPYSQGVKANGNFYVSGCLGIVAESGELAAEDTVTQARQALANLKYILEEGGCSLKDVVKTTVYLLDINDFQAVNEVYSEYFSGDNKPARVCYAVAALPKKAKVEIEAIAIYKE
Naegleria fowleri 986	Nfowleri986_g10361.t2	pyruvate dehydrogenase kinase		EC 2.7.11.2		Nfowleri30863_g2265.t2	NfowleriV212_g2659.t2	jgi|Naegr1|74828|fgeneshNG_pg.scaffold_74000036			_	nucl	3		Chre142512	NP_002602 pyruvate dehydrogenase kinase, isoenzyme 2	NP_038771 pyruvate dehydrogenase kinase 4							Mitochondrial branched-chain alpha-ketoacid dehydrogenase kinase (PF10436) 91->261, Histidine kinase-, DNA gyrase B-, and HSP90-like ATPase (PF02518) 305->432	sp|Q9SBJ1.1|PDK_ARATH RecName: Full=[Pyruvate dehydrogenase (ace... 279 6e-88	ORTHOMCL1511	MKGTKNATKLYHKCISFQSNYNLNHHFVSSIVSRGICTNYIKYNSMTTGHSSHHNHTSSHHTSNDPGRDGGATLPVDLSTVYDFARQPSASITLNMVMNFGLKLNKQTLLNSSHWLKEELPKRLGRQVRQLDNLPNGLNLMPSVRLVRDWYMTSFNDIYYAKKPKTMEEELHFTKILQGIFTRHHPTMISVAKGVNELKMKLRESIYQNDANFDLAEFSELHTALDSFYINRIGMRMLIGQHLALHEQLTKPLNGYAGLICMNTNPLLVAKDAIEDAADLCRMSYGDAPEVMIIGRTDLEFPYIPSHLYYIFFELLKNSMRAVVENHHGKQLPKVQIIIADGGSDKENISIKISDEGKGIPRKDMHKIWSYLYTTAKVNQDMSKIEEFTDSHAPLAGFG…
Naegleria fowleri 986	Nfowleri986_g10361.t1	pyruvate dehydrogenase kinase		EC 2.7.11.2		Nfowleri30863_g2265.t2	NfowleriV212_g2659.t2	jgi|Naegr1|74828|fgeneshNG_pg.scaffold_74000036			_	cyto	3		Chre142512	NP_002602 pyruvate dehydrogenase kinase, isoenzyme 2	NP_038771 pyruvate dehydrogenase kinase 4							Mitochondrial branched-chain alpha-ketoacid dehydrogenase kinase (PF10436) 46->216, Histidine kinase-, DNA gyrase B-, and HSP90-like ATPase (PF02518) 260->387	sp|Q9SBJ1.1|PDK_ARATH RecName: Full=[Pyruvate dehydrogenase (ace... 279 1e-88	ORTHOMCL1511	MTTGHSSHHNHTSSHHTSNDPGRDGGATLPVDLSTVYDFARQPSASITLNMVMNFGLKLNKQTLLNSSHWLKEELPKRLGRQVRQLDNLPNGLNLMPSVRLVRDWYMTSFNDIYYAKKPKTMEEELHFTKILQGIFTRHHPTMISVAKGVNELKMKLRESIYQNDANFDLAEFSELHTALDSFYINRIGMRMLIGQHLALHEQLTKPLNGYAGLICMNTNPLLVAKDAIEDAADLCRMSYGDAPEVMIIGRTDLEFPYIPSHLYYIFFELLKNSMRAVVENHHGKQLPKVQIIIADGGSDKENISIKISDEGKGIPRKDMHKIWSYLYTTAKVNQDMSKIEEFTDSHAPLAGFGYGLPLSRLYAKYWGGDLSVMSMEGYGTDCYLYLHCLGEKEEVIH
Naegleria fowleri 986	Nfowleri986_g4910.t2	Mitochondrial chaperone BCS1	ETC assembly			Nfowleri30863_g4330.t2	NfowleriV212_g10008.t2	jgi|Naegr1|70080|fgeneshNG_pg.scaffold_38000057	MLLQRSIVSGRNAM	0.8179	M	mito	3				NP_080060 BCS1-like	377_18351_N*_ATP-dependent_metalloprotease_FtsH_family_protein	YDR375C Protein of the mitochondrial inner membrane that functions as an ATP-dependent chaperone, required for the assembly of the cytochrome bc(1) complex from the Rip1p and Qcr10p proteins; member of the CDC48/PAS1/SEC18 ATPase family					BCS1 N terminal (PF08740) 117->166, BCS1 N terminal (PF08740) 206->271, ATPase family associated with various cellular activities (AAA) (PF00004) 307->436	sp|Q9CZP5.1|BCS1_MOUSE RecName: Full=Mitochondrial chaperone BCS... 243 1e-72	ORTHOMCL1572	MLLQRSIVSGRNAMSSGFPMMMNLREARKYKLNYNLLNHDCNHRNGNCKMNDLQVITHWLNQSSSRENYHHTYRNNSSSNNNDQKMNTANQSLNNLNIKWWKWALAAGAFYLTYELMSEVIFPIVERESTLHLSVEQEDEAYHWLMSYFAQHSYTQNCRHLSVLSADNRAISNVLGGLFGVFGALMASQGENAPYEDRPVLEQNGDKNKPIRESLKLTILSRDKKLLTDLVEEARKLFKEHKKDKTVVYSPSLDCYDWEELTRKPKRPLNSLVLQGNILDDIMSDVKSFVEGSSFYYNRGIPYRRGILLQGPPGTGKSSTVLALAGELGMDIYILNVSSNQLNDEKLSRLLHKVPQNSIVLMEDVDSCQSAVDQTLDHPLKHDNENQHISVSGLLNSID…
Naegleria fowleri 986	Nfowleri986_g4910.t1	Mitochondrial chaperone BCS1	ETC assembly			Nfowleri30863_g4330.t1	NfowleriV212_g10008.t1	jgi|Naegr1|70080|fgeneshNG_pg.scaffold_38000057	MLLQRSIVSGRNAM	0.8302	M	mito	3				NP_080060 BCS1-like	377_18351_N*_ATP-dependent_metalloprotease_FtsH_family_protein	YDR375C Protein of the mitochondrial inner membrane that functions as an ATP-dependent chaperone, required for the assembly of the cytochrome bc(1) complex from the Rip1p and Qcr10p proteins; member of the CDC48/PAS1/SEC18 ATPase family					BCS1 N terminal (PF08740) 117->296, ATPase family associated with various cellular activities (AAA) (PF00004) 332->461	sp|Q9Y276.1|BCS1_HUMAN RecName: Full=Mitochondrial chaperone BCS... 247 4e-74	ORTHOMCL1572	MLLQRSIVSGRNAMSSGFPMMMNLREARKYKLNYNLLNHDCNHRNGNCKMNDLQVITHWLNQSSSRENYHHTYRNNSSSNNNDQKMNTANQSLNNLNIKWWKWALAAGAFYLTYELMSEVIFPIVERESTLHLSVEQEDEAYHWLMSYFAQHSYTQNCRHLSVLSADNRAISNVLGGLFGVFGALMASQGENAPYEDRPVLYVPAHGERHFFMYKGKLMWLLIQKSEQNGDKNKPIRESLKLTILSRDKKLLTDLVEEARKLFKEHKKDKTVVYSPSLDCYDWEELTRKPKRPLNSLVLQGNILDDIMSDVKSFVEGSSFYYNRGIPYRRGILLQGPPGTGKSSTVLALAGELGMDIYILNVSSNQLNDEKLSRLLHKVPQNSIVLMEDVDSCQSAVDQ…
Naegleria fowleri 986	Nfowleri986_g6156.t1	predicted protein				Nfowleri30863_g5867.t1	NfowleriV212_g1597.t1	jgi|Naegr1|65046|fgeneshNG_pg.scaffold_12000177			_	cyto	3		Chre108061	NP_955449 chromosome 3 open reading frame 60 isoform b	NP_075736 nuclear protein E3-3							Proteasome non-ATPase 26S subunit (PF10508) 33->531, Protein of unknown function (DUF498/DUF598) (PF04430) 583->689		ORTHOMCL1636	MAIDLPQIKTWIESGKKASIIKALENLQAYMLQQQSDHFVAKERVREISRQIPIHSFLPCFDTKSLEQLQLAVTVFGKILDEEDIDSALRNDPMVLQFLDLGYKHPFEIVRRLTINQLAKCSTDTLFSRPELFFTILYSGMIDSEISVQKIAHKIILTVASQPEGLRKLFEDYRSYLIGPLIQYLTHEKKDDIIKFRVHELLASTSAISNEAFEIVEKNDIFKLFAEDLKRSKDDILSLLNLLEIFKHYCVSSYNKLGAVSLKKYGSFDLLMKILTENQNDPLTYSFILNLIADLSDASEDLFDVPLPNSVIEKIFNEDLSNTHVRESQIVAISVIGALCKSSLKNLQQILLSSHERCVQFLCFFVEPINDQIAQSFYHSLGSILESSRIDDESAEKLV…
Naegleria fowleri 986	Nfowleri986_g6156.t3	predicted protein				Nfowleri30863_g5867.t3	NfowleriV212_g1597.t1	jgi|Naegr1|65046|fgeneshNG_pg.scaffold_12000177			_	cyto	3		Chre108061	NP_955449 chromosome 3 open reading frame 60 isoform b	NP_075736 nuclear protein E3-3							Proteasome non-ATPase 26S subunit (PF10508) 33->532, Protein of unknown function (DUF498/DUF598) (PF04430) 587->693		ORTHOMCL1636	MAIDLPQIKTWIESGKKASIIKALENLQAYMLQQQSDHFVAKERVREISRQIPIHSFLPCFDTKSLEQLQLAVTVFGKILDEEDIDSALRNDPMVLQFLDLGYKHPFEIVRRLTINQLAKCSTDTLFSRPELFFTILYSGMIDSEISVQKIAHKIILTVASQPEGLRKLFEDYRSYLIGPLIQYLTHEKKDDIIKFRVHELLASTSAISNEAFEIVEKNDIFKLFAEDLKRSKDDILSLLNLLEIFKHYCVSSYNKLGAVSLKKYGSFDLLMKILTENQNDPLTYSFILNLIADLSDASEDLFDVPLPNSVIEKIFNEDLSNTHVRESQIVAISVIGALCKSSLKNLQQILLSSHERCVQFLCFFVEPINDQIAQSFYHSLGSILESSRIDDESAEKLV…
Naegleria fowleri 986	Nfowleri986_g508.t2	Probable serine/threonine-protein kinase				Nfowleri30863_g3505.t2	NfowleriV212_g3031.t1	jgi|Naegr1|58948|estExt_fgeneshHS_pg.C_450059			M	plas	3			NP_065154 aarF domain containing kinase 1	NP_082381 aarF domain containing kinase 1	27_17637_N*_ABC1_family_protein:_sequence_similarity_to_the_ABC1_protein_kinase_family						ABC1 family (PF03109) 260->376	sp|Q54P00.1|ABKD_DICDI RecName: Full=Probable serine/threonine-p... 285 1e-83	ORTHOMCL1699	MIIPHGGSLSLFTSTSLTTSFRLFSQSSLSRTTLLDSQKVAPEAPQVHSSSNNQKQSSNSNGEQENNKTTHKGFSFLKFLKKLIKYMTISVASVMGLLAVCLPPALMVDFKEEFENDGYRAVLVALLDAYKDTWNIIARFTRSCYSIGKVMTIYRNLNKDFEPKFESISRNKRSDHEISSEEELQVLRDYVTTRRQANAKAAEILLDLCLHNGGAYVKAGQYIASLNYIMPKEITDILSVLQDKCQQHDFSVTEKILLEDLDRDYREIFSSFDTTPIASASIAQVHKATLRDGNQTVAVKIQHPDLIRIFKADLKTMQFLLFSTKLFFDFPFAWTLPEFERILLSELDFVNEAANCSHFSQMFKDYPDNQIDAPRVHWNLTSKRILTMDFIEGCKINDL…
Naegleria fowleri 986	Nfowleri986_g508.t1	Probable serine/threonine-protein kinase				Nfowleri30863_g3505.t1	NfowleriV212_g3031.t1	jgi|Naegr1|58948|estExt_fgeneshHS_pg.C_450059			M	plas	3			NP_065154 aarF domain containing kinase 1	NP_082381 aarF domain containing kinase 1	27_17637_N*_ABC1_family_protein:_sequence_similarity_to_the_ABC1_protein_kinase_family						ABC1 family (PF03109) 303->419	sp|Q54P00.1|ABKD_DICDI RecName: Full=Probable serine/threonine-p... 285 4e-83	ORTHOMCL1699	MLKYTTVWRGLHGVKHKFGTIFKSRGVVLSSFGFTNYHHHHDNMIIPHGGSLSLFTSTSLTTSFRLFSQSSLSRTTLLDSQKVAPEAPQVHSSSNNQKQSSNSNGEQENNKTTHKGFSFLKFLKKLIKYMTISVASVMGLLAVCLPPALMVDFKEEFENDGYRAVLVALLDAYKDTWNIIARFTRSCYSIGKVMTIYRNLNKDFEPKFESISRNKRSDHEISSEEELQVLRDYVTTRRQANAKAAEILLDLCLHNGGAYVKAGQYIASLNYIMPKEITDILSVLQDKCQQHDFSVTEKILLEDLDRDYREIFSSFDTTPIASASIAQVHKATLRDGNQTVAVKIQHPDLIRIFKADLKTMQFLLFSTKLFFDFPFAWTLPEFERILLSELDFVNEAANC…
Naegleria fowleri 986	Nfowleri986_g508.t3	Probable serine/threonine-protein kinase				Nfowleri30863_g3505.t1	NfowleriV212_g3031.t1	jgi|Naegr1|58948|estExt_fgeneshHS_pg.C_450059			S	E.R.	3			NP_065154 aarF domain containing kinase 1	NP_082381 aarF domain containing kinase 1	27_17637_N*_ABC1_family_protein:_sequence_similarity_to_the_ABC1_protein_kinase_family						ABC1 family (PF03109) 174->290	sp|Q54P00.1|ABKD_DICDI RecName: Full=Probable serine/threonine-p... 285 1e-84	ORTHOMCL1699	MTISVASVMGLLAVCLPPALMVDFKEEFENDGYRAVLVALLDAYKDTWNIIARFTRSCYSIGKVMTIYRNLNKDFEPKFESISRNKRSDHEISSEEELQVLRDYVTTRRQANAKAAEILLDLCLHNGGAYVKAGQYIASLNYIMPKEITDILSVLQDKCQQHDFSVTEKILLEDLDRDYREIFSSFDTTPIASASIAQVHKATLRDGNQTVAVKIQHPDLIRIFKADLKTMQFLLFSTKLFFDFPFAWTLPEFERILLSELDFVNEAANCSHFSQMFKDYPDNQIDAPRVHWNLTSKRILTMDFIEGCKINDLQALKSMNIDPKEVAKLLVDSYSIQTFIHGFVHSDIHVGNLLVRRSEKNNKPQLIYLDHGCYKKLDEETRKDYCQLWKAAIFRDHEN…
Naegleria fowleri 986	Nfowleri986_g3926.t2	ATP-binding cassette (ABC) transporter				Nfowleri30863_g3279.t2	NfowleriV212_g9532.t1	jgi|Naegr1|75788|fgeneshNG_pg.scaffold_85000028			_	plas	3			NP_036221 ATP-binding cassette, sub-family B, member 10	NP_062425 ATP-binding cassette, sub-family B, member 10		YLR188W Half-type ATP-binding cassette (ABC) transporter of the inner mitochondrial membrane, mediates export of peptides generated upon proteolysis of mitochondrial proteins, plays a role in the regulation of cellular resistance to oxidative stress					ABC transporter transmembrane region (PF00664) 83->351, ABC transporter (PF00005) 420->572	sp|Q9NRK6.2|ABCBA_HUMAN RecName: Full=ATP-binding cassette sub-f... 508 e-169	ORTHOMCL182	MFGRMMTDSSAFYSTNFKSCANIDHKLDKKVDHNENVSLSNKESHSQSISEGQALSDQSKKTPSLSVIKKLINLAKPESKLLAIGLACLAVSAAVSLIMPIGIGRLVDTLSLPPEQAMNQLKLIGYGLTGMFVVSGAAVIGRYAAVQTAGQKIQKRLRKKLFDSYMRQDIEFFDKTKTGELVNRLSTDVEVVSETITHTIISGVRSLVEATGGIILLCVLSFKLTGVAVSIFPLLGIGAVVYGKYVKKLSKNYLDELAKATAFAQERISNIRTVRLFSAEKKEVKNYEEKIDHVFKSGRQLGIARGVFYSAVNFGANMSMLAVLALGGFDVINGVLTVGQLTSFLLYSIYVGVSFTNLSQVYGDVMKAMGSSERIFELMHQKPHIEFSRDHGKRLEQVI…
Naegleria fowleri 986	Nfowleri986_g3926.t1	ATP-binding cassette (ABC) transporter				Nfowleri30863_g3279.t1	NfowleriV212_g9532.t1	jgi|Naegr1|75788|fgeneshNG_pg.scaffold_85000028			_	plas	3			NP_036221 ATP-binding cassette, sub-family B, member 10	NP_062425 ATP-binding cassette, sub-family B, member 10		YLR188W Half-type ATP-binding cassette (ABC) transporter of the inner mitochondrial membrane, mediates export of peptides generated upon proteolysis of mitochondrial proteins, plays a role in the regulation of cellular resistance to oxidative stress					ABC transporter transmembrane region (PF00664) 79->347, ABC transporter (PF00005) 416->568	sp|Q9NRK6.2|ABCBA_HUMAN RecName: Full=ATP-binding cassette sub-f... 508 e-169	ORTHOMCL182	MMTDSSAFYSTNFKSCANIDHKLDKKVDHNENVSLSNKESHSQSISEGQALSDQSKKTPSLSVIKKLINLAKPESKLLAIGLACLAVSAAVSLIMPIGIGRLVDTLSLPPEQAMNQLKLIGYGLTGMFVVSGAAVIGRYAAVQTAGQKIQKRLRKKLFDSYMRQDIEFFDKTKTGELVNRLSTDVEVVSETITHTIISGVRSLVEATGGIILLCVLSFKLTGVAVSIFPLLGIGAVVYGKYVKKLSKNYLDELAKATAFAQERISNIRTVRLFSAEKKEVKNYEEKIDHVFKSGRQLGIARGVFYSAVNFGANMSMLAVLALGGFDVINGVLTVGQLTSFLLYSIYVGVSFTNLSQVYGDVMKAMGSSERIFELMHQKPHIEFSRDHGKRLEQVIGAIS…
Naegleria fowleri 986	Nfowleri986_g3926.t3	ATP-binding cassette (ABC) transporter				Nfowleri30863_g3279.t1	NfowleriV212_g9532.t1	jgi|Naegr1|75788|fgeneshNG_pg.scaffold_85000028			_	plas	3			NP_036221 ATP-binding cassette, sub-family B, member 10	NP_062425 ATP-binding cassette, sub-family B, member 10		YLR188W Half-type ATP-binding cassette (ABC) transporter of the inner mitochondrial membrane, mediates export of peptides generated upon proteolysis of mitochondrial proteins, plays a role in the regulation of cellular resistance to oxidative stress					ABC transporter transmembrane region (PF00664) 78->346, ABC transporter (PF00005) 415->567	sp|Q9NRK6.2|ABCBA_HUMAN RecName: Full=ATP-binding cassette sub-f... 508 e-169	ORTHOMCL182	MTDSSAFYSTNFKSCANIDHKLDKKVDHNENVSLSNKESHSQSISEGQALSDQSKKTPSLSVIKKLINLAKPESKLLAIGLACLAVSAAVSLIMPIGIGRLVDTLSLPPEQAMNQLKLIGYGLTGMFVVSGAAVIGRYAAVQTAGQKIQKRLRKKLFDSYMRQDIEFFDKTKTGELVNRLSTDVEVVSETITHTIISGVRSLVEATGGIILLCVLSFKLTGVAVSIFPLLGIGAVVYGKYVKKLSKNYLDELAKATAFAQERISNIRTVRLFSAEKKEVKNYEEKIDHVFKSGRQLGIARGVFYSAVNFGANMSMLAVLALGGFDVINGVLTVGQLTSFLLYSIYVGVSFTNLSQVYGDVMKAMGSSERIFELMHQKPHIEFSRDHGKRLEQVIGAISF…
Naegleria fowleri 986	Nfowleri986_g6220.t1	rab family small GTPase				Nfowleri30863_g9277.t1	NfowleriV212_g1367.t2	No hits found			M	mito	3		Chre60490		NP_080681 RAB32						TVAG_193770 RAB, putative	Ras family (PF00071) 148->325		ORTHOMCL1826	MKNLWKRFSLSGGGGAHISSSSSSSSLMNGTTSSSNFHGSGEEKIDDKYGNGSSQQLKHERSSEGSRTISSHNNNSDSVMQLQQSIPKQSVNGVEATRKTTSSLRSSSPSTTTNTNLLNQEIQNIIFNTNQSLTNSIVPNVQPEYYLKFIVIGGPNVGKSAIINKYMKNNEHPSLMISPTSNGLYIPTIGVDLYSKPIRKYRNAPLEKQTAIQFPVRLNILDIPHSEHSKKTVSRYFENCHGILIVFDITSAKSVSAIDQWRWKIPVHLIPNTILIAHKAEMKPHIINSNSLDNYVRDAGLLAWFSTSVRNQQSITRPFQYLIDRTLSKMVRKYNGLPTLNHFMNNGATSNKKLQIPISNSTSVNNNNNNSIAITGQAIHHSNTPELSPYSTSAESSNS…
Naegleria fowleri 986	Nfowleri986_g6539.t2	branched-chain-amino-acid transaminase	Amino acid metabolism	EC 2.6.1.42		Nfowleri30863_g4187.t1	NfowleriV212_g9280.t1	jgi|Naegr1|36203|estExt_gwp_gw1.C_160086	not predictable		M	mito	3			NP_001181 branched chain aminotransferase 2, mitochondrial	NP_033867 branched chain aminotransferase 2, mitochondrial	398_03320_Y_branched-chain_amino_acid_aminotransferase_family_protein						Aminotransferase class IV (PF01063) 144->380	sp|Q54N47.1|BCAT_DICDI RecName: Full=Branched-chain-amino-acid a... 373 e-125	ORTHOMCL1842	MKLNRSNGGSPSMMMVGSALSSTSSSSGHHYRFYHQTVATEELKDDHTSIRKCPYGNFYHTALTIEHTKTPLVKPPWEGLVFGKQFTDHMLEVDWNAEKGWTAPRIVPYHDLVLPPSCSALHYAIQCFEGLKAYKNGENVYLFRPEMNANRMNRSCARLGLPNFAGEEFLKCLAELVKVEKDWVPDKRGYSLYLRPTVISTERTMGVLPPNNAKLFVICSPVGPYFKSGFAPVKLLADPKYVRAFPGGTGNAKVGSNYGPTIMPQLEAIEKGYSQVLWLFGSDHQITEVGTMNIFFYRIGKDGEKELITPPLGDVILPGVTRDSVLHLVRNDFKLKASEVTYTMSDFIDDVKNGRLLESFGAGTACVVAPISAIRYEDTEYPVPVPPKEESLAMKLWDR…
Naegleria fowleri 986	Nfowleri986_g6539.t1	branched-chain-amino-acid transaminase	Amino acid metabolism	EC 2.6.1.42		Nfowleri30863_g4187.t1	NfowleriV212_g9280.t1	jgi|Naegr1|36203|estExt_gwp_gw1.C_160086	MLKSSLLASSSSSLMKLNRS	0.8434	M	mito	3			NP_001181 branched chain aminotransferase 2, mitochondrial	NP_033867 branched chain aminotransferase 2, mitochondrial	398_03320_Y_branched-chain_amino_acid_aminotransferase_family_protein						Aminotransferase class IV (PF01063) 158->394	sp|Q54N47.1|BCAT_DICDI RecName: Full=Branched-chain-amino-acid a... 374 e-125	ORTHOMCL1842	MLKSSLLASSSSSLMKLNRSNGGSPSMMMVGSALSSTSSSSGHHYRFYHQTVATEELKDDHTSIRKCPYGNFYHTALTIEHTKTPLVKPPWEGLVFGKQFTDHMLEVDWNAEKGWTAPRIVPYHDLVLPPSCSALHYAIQCFEGLKAYKNGENVYLFRPEMNANRMNRSCARLGLPNFAGEEFLKCLAELVKVEKDWVPDKRGYSLYLRPTVISTERTMGVLPPNNAKLFVICSPVGPYFKSGFAPVKLLADPKYVRAFPGGTGNAKVGSNYGPTIMPQLEAIEKGYSQVLWLFGSDHQITEVGTMNIFFYRIGKDGEKELITPPLGDVILPGVTRDSVLHLVRNDFKLKASEVTYTMSDFIDDVKNGRLLESFGAGTACVVAPISAIRYEDTEYPVPV…
Naegleria fowleri 986	Nfowleri986_g10309.t1	Mitochondrial inner membrane magnesium transporter			2 predicted TMs	Nfowleri30863_g7530.t1	NfowleriV212_g7987.t2	jgi|Naegr1|1975|gw1.19.48.1	MKSSNGLFCSLNVSSCLIKPSSASSGLSTRL	0.7962	M	plas	3			NP_065713 MRS2-like, magnesium homeostasis factor	NP_001013407 MRS2-like, magnesium homeostasis factor		YPL060W Mitochondrial inner membrane magnesium transporter, involved in maintenance of magnesium concentrations inside mitochondria; indirectly affects splicing of group II introns; functionally and structurally related to Mrs2p					CorA-like Mg2+ transporter protein (PF01544) 304->490	sp|P87149.1|MRS2_SCHPO RecName: Full=Mitochondrial inner membran... 150 1e-38	ORTHOMCL1888	MKSSNGLFCSLNVSSCLIKPSSASSGLSTRLPTITSALKMFGMNSKISTASTTALKSSCSKSVLTFSESRRMNSDRKGYSRENVFSSSLSESMIDNTIIPSNQKAHPCKNISQNQLCLEQFKIQSEPVKRTFRRHTAFGNNKMEDKSTAKWDSTMETIDAGVKIAESSKENAPSFAPVSLNSASISHKWNVVEFDDQGNVRMSQIKRSELYTKYGLQGRDIRTLVSISNISAIITHERLYLLKSDYTNNLDPTFIRFVQQFLIYYAKSKEVNKYSFDETPYGFFEQSYALPFEFRVLECILHKVCATIEKDRNDVQERVSQILAAPDYTSEEVLYQILQCKQKLTRFKTFVTELHETIENILDADDDMARMYLTEKIVFQKPREVSQHEEIEMLLETYQ…
Naegleria fowleri 986	Nfowleri986_g7579.t1	tetrahydrofolate synthase	Folate biosynthesis	EC 6.3.2.17	mitochondrial isoform	Nfowleri30863_g1261.t1	NfowleriV212_g7305.t1	jgi|Naegr1|82082|estExt_fgeneshNG_pg.C_800016	MKSTFRKLLVHSSSSSTNSINNSLKRS	0.7491	M	mito	3			NP_004948 folylpolyglutamate synthase isoform a precursor	NP_034366 folylpolyglutamyl synthetase		YOR241W Folylpolyglutamate synthetase, catalyzes extension of the glutamate chains of the folate coenzymes, required for methionine synthesis and for maintenance of mitochondrial DNA					Mur ligase middle domain (PF08245) 168->387	sp|Q05932.3|FOLC_HUMAN RecName: Full=Folylpolyglutamate synthase... 284 1e-84	ORTHOMCL2003	MKSTFRKLLVHSSSSSTNSINNSLKRSSSSSFNNYLFTNCNFNKPHLAESLASSSNFVFLFSSSLTTTSSSIASFHHHCQNNISNNNEDKNTMSSHLQEQQHKLLNINDGHHDLAHEKTYENALKILDSLISRKVTSDVGGQEQNLEITSSCLRKIGIDITKLPMIHVAGTKGKGSTCAFCESILRKNGLKTGLFTSPHLIDIRERIRINGAPVSTELFGSAFWECYDKLCQSSLGEKDLIAKTTYFRLLVVLAFKIFVDAGVDVAIIEVGIGGRYDATNIIHPVVCGISSIGYDHMEILGNSLYEIAMQKAGIMKKYVPCITYPQREEAMDAFVKSSQESGSPLYMCPSIEDYERVLSEDGKIQRLELGLKGEHQRWNASLAIALAFAFMERTNRHGK…
Naegleria fowleri 986	Nfowleri986_g7579.t2	tetrahydrofolate synthase	Folate biosynthesis	EC 6.3.2.17	cytosolic version	Nfowleri30863_g1261.t1	NfowleriV212_g7305.t1	jgi|Naegr1|82082|estExt_fgeneshNG_pg.C_800016	not predictable	0.0084	_	cyto	3			NP_004948 folylpolyglutamate synthase isoform a precursor	NP_034366 folylpolyglutamyl synthetase		YOR241W Folylpolyglutamate synthetase, catalyzes extension of the glutamate chains of the folate coenzymes, required for methionine synthesis and for maintenance of mitochondrial DNA					Mur ligase middle domain (PF08245) 76->295	sp|Q05932.3|FOLC_HUMAN RecName: Full=Folylpolyglutamate synthase... 284 1e-85	ORTHOMCL2003	MSSHLQEQQHKLLNINDGHHDLAHEKTYENALKILDSLISRKVTSDVGGQEQNLEITSSCLRKIGIDITKLPMIHVAGTKGKGSTCAFCESILRKNGLKTGLFTSPHLIDIRERIRINGAPVSTELFGSAFWECYDKLCQSSLGEKDLIAKTTYFRLLVVLAFKIFVDAGVDVAIIEVGIGGRYDATNIIHPVVCGISSIGYDHMEILGNSLYEIAMQKAGIMKKYVPCITYPQREEAMDAFVKSSQESGSPLYMCPSIEDYERVLSEDGKIQRLELGLKGEHQRWNASLAIALAFAFMERTNRHGKLEIPSFSPLEESIAIEKFKNKLRGEDVTSNRPSKIVSNVPSSLLNSNMAHIRNTQHVETFLPFHLSEAYINGLRECKWPGRCQVLSFPGLSF…
Naegleria fowleri 986	Nfowleri986_g6664.t2	beta-ketoacyl-[acyl-carrier-protein] synthase I	Fatty acid synthesis	EC 2.3.1.41	N-terminus incomplete	Nfowleri30863_g3943.t1	NfowleriV212_g3715.t1	jgi|Naegr1|70689|fgeneshNG_pg.scaffold_41000147			_	cyto	3			NP_060367 3-oxoacyl-ACP synthase, mitochondrial	NP_081971 3-oxoacyl-ACP synthase, mitochondrial		YER061C Mitochondrial beta-keto-acyl synthase with possible role in fatty acid synthesis; required for mitochondrial respiration					Beta-ketoacyl synthase, N-terminal domain (PF00109) 60->323, Beta-ketoacyl synthase, C-terminal domain (PF02801) 331->448	sp|Q9KQH9.3|FABF_VIBCH RecName: Full=3-oxoacyl-[acyl-carrier-pro... 335 e-108	ORTHOMCL2217	LNQQQSNFGQSHWLQKEKKIDHHHTYKHHHTSFTYFLLNVDSEQHQFRNFHLKKDLPSPKRVVVTGLGVVSPLGLTVETFWQHMLNGKCGIKQLPFDTLTEREQVIWTKIGNKIGGFIDPVELDQKLDQCLAFTESSNREKSITKSRLSKFIQFGIIAAFESIVDSGLDIKSMDKSQIGVSMGSSLGAGEEVGEAYMLVENEQHKKVSPVFYPRILNNMAAGYIAMQHDLQGPMMSCSTACATGAHSIGEAFQFIRHGHGKVMLAGGCENSFYPVFYVGFNRARALSSRNDPQTASRPFDKNRDGFVMSEGAGCLVLEELEHAQSRGAKIYAEIVGYGASGDAYHPTAPSPDGRAAMAAMRNAIHDSIVDVKLSDINHVNCHATSTPAGDKVELFAIQK…
Naegleria fowleri 986	Nfowleri986_g6664.t1	beta-ketoacyl-[acyl-carrier-protein] synthase I	Fatty acid synthesis	EC 2.3.1.41		Nfowleri30863_g3943.t1	NfowleriV212_g3715.t1	jgi|Naegr1|70689|fgeneshNG_pg.scaffold_41000147	not predictable	0.5256	M	mito	3			NP_060367 3-oxoacyl-ACP synthase, mitochondrial	NP_081971 3-oxoacyl-ACP synthase, mitochondrial		YER061C Mitochondrial beta-keto-acyl synthase with possible role in fatty acid synthesis; required for mitochondrial respiration					Beta-ketoacyl synthase, N-terminal domain (PF00109) 75->338, Beta-ketoacyl synthase, C-terminal domain (PF02801) 346->463	sp|Q9KQH9.3|FABF_VIBCH RecName: Full=3-oxoacyl-[acyl-carrier-pro... 335 e-108	ORTHOMCL2217	MIRPIQRYLKINKHLLNQQQSNFGQSHWLQKEKKIDHHHTYKHHHTSFTYFLLNVDSEQHQFRNFHLKKDLPSPKRVVVTGLGVVSPLGLTVETFWQHMLNGKCGIKQLPFDTLTEREQVIWTKIGNKIGGFIDPVELDQKLDQCLAFTESSNREKSITKSRLSKFIQFGIIAAFESIVDSGLDIKSMDKSQIGVSMGSSLGAGEEVGEAYMLVENEQHKKVSPVFYPRILNNMAAGYIAMQHDLQGPMMSCSTACATGAHSIGEAFQFIRHGHGKVMLAGGCENSFYPVFYVGFNRARALSSRNDPQTASRPFDKNRDGFVMSEGAGCLVLEELEHAQSRGAKIYAEIVGYGASGDAYHPTAPSPDGRAAMAAMRNAIHDSIVDVKLSDINHVNCHAT…
Naegleria fowleri 986	Nfowleri986_g9388.t1	aspartate-tRNA ligase	Aminoacyl-tRNA biosynthesis	EC 6.1.1.12		Nfowleri30863_g11185.t3	NfowleriV212_g11746.t1	jgi|Naegr1|69566|fgeneshNG_pg.scaffold_35000060	MLNKSAHVLASSSFCNKRLLLASAAGNAFGASTRVVNVPVLQHHNSISISAAAQTSFIGTTRAFSTHATVG	0.8388	M	mito	3			NP_060592 aspartyl-tRNA synthetase 2 (mitochondrial)	NP_766232 aspartyl-tRNA synthetase 2 (mitochondrial)		YPL104W Mitochondrial aspartyl-tRNA synthetase, required for acylation of aspartyl-tRNA; yeast and bacterial aspartyl-, asparaginyl-, and lysyl-tRNA synthetases contain regions with high sequence similarity, suggesting a common ancestral gene					OB-fold nucleic acid binding domain (PF01336) 111->195, tRNA synthetases class II (D, K and N) (PF00152) 211->675, GAD domain (PF02938) 405->496	sp|B1ZSW8.1|SYDND_OPITP RecName: Full=Aspartate--tRNA(Asp/Asn) l... 481 e-160	ORTHOMCL2242	MLNKSAHVLASSSFCNKRLLLASAAGNAFGASTRVVNVPVLQHHNSISISAAAQTSFIGTTRAFSTHATVGSAHQQEHITSSSPVSFGEYHQRTQYCGEVNQESLIGKSIKINGWVENIRVINQHECVFLTIRDVSGVVQVILKNKELIDYLKENEVKPESVVFVKGQVNKRPQDMINEKMTTGAFEIEATELVLLNRAKTLPLQLVNAEEEIRLKYRYLDLRRRQLVENLSIRSKALAITRKYFGEMNRFLEIETPTLFKSTPEGAREFLVPTRQRGKFYALTQSPQQYKQLLMVGGMDRYFQIARCYRDESGRMDRQPEFTQIDLELSFLTQKDIYVLIENFLKMLWKEILGIDIKTPFQQMKYRDAMDLYGSDKPDLRYEDLKFSNVTEAFKNEKC…
Naegleria fowleri 986	Nfowleri986_g3866.t2	3-mercaptopyruvate sulfurtransferase	Cysteine and methionine metabolism	EC 2.8.1.2		Nfowleri30863_g6053.t1	NfowleriV212_g11938.t2	jgi|Naegr1|72131|fgeneshNG_pg.scaffold_51000066	MKRYSSLISCQALKQALLDTKPGMRS	0.6083	_	mito	3	gi|18412307|ref|NP_565203.1| ST1 (MERCAPTOPYRUVATE SULFURTRANSFERASE 1); thiosulfate sulfurtransferase [Arabidopsis thaliana]		NP_001013454 3-mercaptopyruvate sulfurtransferase	NP_619611 3-mercaptopyruvate sulfurtransferase							Rhodanese-like domain (PF00581) 47->134, Rhodanese-like domain (PF00581) 168->293, Cyclin, N-terminal domain (PF00134) 428->555, Cyclin, C-terminal domain (PF02984) 560->646	sp|P97532.3|THTM_RAT RecName: Full=3-mercaptopyruvate sulfurtran... 205 1e-58	ORTHOMCL229	MKRYSSLISCQALKQALLDTKPGMRSSVIKVLDGSWHMPATNRNGYKEYLNEHIPTSLFFDIDALSDPNTDLPHMLPPVKMFEESITEMGIVNTDHVVVYDTAFTSAFRVWFTFKVFGHKGDVSLLDGGLTKWKLLNYPLESGPPKPEKRDQPYKANFQEQFIVKLDDILSNLNSNKAYVVDARSAERFNGTQSEPRPNLKSGHIPNSFNIPFPTLVNPEDKTFKSHEEILKLFQKAGLNIKQVDGKIVIDKPIVGTCGSGVTGCALLYSLNLLGVELDQLRLYDGSFSEYGKHIPPMMMMNIDTENQLSNNLNNMSILDSQQKRASMNFGSLASTTGINPSQNTNRRALVDISNKTASTMNSIQNVAITQKPTIPTMVKPNNSTTVKKETSYTSPVRK…
Naegleria fowleri 986	Nfowleri986_g3866.t3	3-mercaptopyruvate sulfurtransferase	Cysteine and methionine metabolism	EC 2.8.1.2		Nfowleri30863_g6053.t1	NfowleriV212_g11938.t2	jgi|Naegr1|72131|fgeneshNG_pg.scaffold_51000066	MKRYSSLISCQALKQALLDTKPGMRS	0.6083	_	mito	3	gi|18412307|ref|NP_565203.1| ST1 (MERCAPTOPYRUVATE SULFURTRANSFERASE 1); thiosulfate sulfurtransferase [Arabidopsis thaliana]		NP_001013454 3-mercaptopyruvate sulfurtransferase	NP_619611 3-mercaptopyruvate sulfurtransferase							Rhodanese-like domain (PF00581) 47->134, Rhodanese-like domain (PF00581) 168->292, Cyclin, N-terminal domain (PF00134) 438->565, Cyclin, C-terminal domain (PF02984) 570->656	sp|P97532.3|THTM_RAT RecName: Full=3-mercaptopyruvate sulfurtran... 205 1e-58	ORTHOMCL229	MKRYSSLISCQALKQALLDTKPGMRSSVIKVLDGSWHMPATNRNGYKEYLNEHIPTSLFFDIDALSDPNTDLPHMLPPVKMFEESITEMGIVNTDHVVVYDTAFTSAFRVWFTFKVFGHKGDVSLLDGGLTKWKLLNYPLESGPPKPEKRDQPYKANFQEQFIVKLDDILSNLNSNKAYVVDARSAERFNGTQSEPRPNLKSGHIPNSFNIPFPTLVNPEDKTFKSHEEILKLFQKAGLNIKQVDGKIVIDKPIVGTCGSGVTGCALLYSLNLLGVELDQLRLYDGSFSEYGKNSPNFNLSYQHIPPMMMMNIDTENQLSNNLNNMSILDSQQKRASMNFGSLASTTGINPSQNTNRRALVDISNKTASTMNSIQNVAITQKPTIPTMVKPNNSTTVKK…
Naegleria fowleri 986	Nfowleri986_g3866.t1	3-mercaptopyruvate sulfurtransferase	Cysteine and methionine metabolism	EC 2.8.1.2		Nfowleri30863_g6054.t1	NfowleriV212_g11939.t1	jgi|Naegr1|72131|fgeneshNG_pg.scaffold_51000066	MKRYSSLISCQALKQALLDTKPGMRS	0.6083	_	mito	3	gi|18412307|ref|NP_565203.1| ST1 (MERCAPTOPYRUVATE SULFURTRANSFERASE 1); thiosulfate sulfurtransferase [Arabidopsis thaliana]		NP_001013454 3-mercaptopyruvate sulfurtransferase	NP_619611 3-mercaptopyruvate sulfurtransferase							Rhodanese-like domain (PF00581) 47->134, Rhodanese-like domain (PF00581) 168->291	sp|P97532.3|THTM_RAT RecName: Full=3-mercaptopyruvate sulfurtran... 202 3e-61	ORTHOMCL229	MKRYSSLISCQALKQALLDTKPGMRSSVIKVLDGSWHMPATNRNGYKEYLNEHIPTSLFFDIDALSDPNTDLPHMLPPVKMFEESITEMGIVNTDHVVVYDTAFTSAFRVWFTFKVFGHKGDVSLLDGGLTKWKLLNYPLESGPPKPEKRDQPYKANFQEQFIVKLDDILSNLNSNKAYVVDARSAERFNGTQSEPRPNLKSGHIPNSFNIPFPTLVNPEDKTFKSHEEILKLFQKAGLNIKQVDGKIVIDKPIVGTCGSGVTGCALLYSLNLLGVELDQLRLYDGSFSEYGKVAFDHPVHQRK
Naegleria fowleri 986	Nfowleri986_g1265.t1	citrate lyase, beta subunit			large group of similarly named enzymes.	Nfowleri30863_g171.t1	NfowleriV212_g2276.t2	jgi|Naegr1|66311|fgeneshNG_pg.scaffold_17000224	not predictable	0.2297	_	cysk	3			NP_612124 citrate lyase beta like	NP_083832 citrate lyase beta like						TVAG_277050 Citrate lyase beta chain, putative	HpcH/HpaI aldolase/citrate lyase family (PF03328) 15->246	sp|P44460.1|CITE_HAEIN RecName: Full=Citrate lyase subunit beta;... 144 5e-39	ORTHOMCL2301	MNHQTHQESTLDIMRSLLYIPGNSEKMLNKIHSMKERPDVFVPDLEDSVPYHQKEEARKMVRDFLLSTFTPDLVSEYRMHIIPRVNIEWEFLESDCEAVAIPGVVTAINVGKTSSIADVFNIDQLLTRIENKLNVPQYTFRIIPSIESAIGLVHAYQICSCLPQRTIGVAFGGDDYAHDMGFTRDTTQIVEKELAFARSTVAVAARAAGIPSFDTPNVNFKNLDGLKEESVAVKNMGMKGKFAIHPSQIPVLNEVFGPSQQEIEEATTIVEAYEKAAKVNNRGSCQVNGRMVDMPVYRNAKQVLAWAKKTRK
Naegleria fowleri 986	Nfowleri986_g8136.t2	isoleucine tRNA synthetase	Amino acid metabolism	EC 6.1.1.5		Nfowleri30863_g11177.t2	NfowleriV212_g9115.t1	jgi|Naegr1|66147|fgeneshNG_pg.scaffold_17000060	MINHSVWFLCTSPFPSIISSREFSSTLSPN	0.3701	_	mito	3			NP_060530 mitochondrial isoleucine tRNA synthetase	NP_941055 isoleucine-tRNA synthetase 2, mitochondrial		YPL040C Mitochondrial isoleucyl-tRNA synthetase, null mutant is deficient in respiratory growth					tRNA synthetases class I (I, L, M and V) (PF00133) 70->717, Anticodon-binding domain of tRNA (PF08264) 789->947	sp|Q7U9G9.1|SYI_SYNPX RecName: Full=Isoleucine--tRNA ligase; Alt... 701 0.0	ORTHOMCL2304	MINHSVWFLCTSPFPSIISSREFSSTLSPNVEERDKRFSHTILLPKTPFKTKISVEEEINLQKICTEYAYQSQKEQRLNQPNIKTFTLHDGPPYANGNLHAGHALNKILKDVTNRYKIQTGHLVQFIPGWDCHGLPIEIKVLQELKKKKKMEVSGNSDPSIRKLAKDFAEQAIQSQMKDFKRWGIMGDWDNPYKTMNPKFEAQQLRIFLDMLKKKYIYRGKKPVFWSPSSGTALAESELEYPDVHISKSCYILFPIENNTGAEVEKYGELFAVVWTTTPWTLMSNEAISYNNDIEYSIIYDQDKHRRLIVASDLLKTVCEKTGIKNYVLLEAKKGQDLFVNNGSSVSPIHTTTTTNATTSATTTIPFSTRISSYQNPLTLKLKKTLLPFLHGSHVTTEV…
Naegleria fowleri 986	Nfowleri986_g8136.t1	isoleucine tRNA synthetase	Amino acid metabolism	EC 6.1.1.5		Nfowleri30863_g11177.t2	NfowleriV212_g9115.t1	jgi|Naegr1|66147|fgeneshNG_pg.scaffold_17000060	MKQSSLFINSHRCQIRGLSSFALLNHHHMINHSVWFLCTSPFPSIISSREFSSTLSPN	0.8142	M	mito	3			NP_060530 mitochondrial isoleucine tRNA synthetase	NP_941055 isoleucine-tRNA synthetase 2, mitochondrial		YPL040C Mitochondrial isoleucyl-tRNA synthetase, null mutant is deficient in respiratory growth					tRNA synthetases class I (I, L, M and V) (PF00133) 98->745, Anticodon-binding domain of tRNA (PF08264) 817->975	sp|Q7U9G9.1|SYI_SYNPX RecName: Full=Isoleucine--tRNA ligase; Alt... 701 0.0	ORTHOMCL2304	MKQSSLFINSHRCQIRGLSSFALLNHHHMINHSVWFLCTSPFPSIISSREFSSTLSPNVEERDKRFSHTILLPKTPFKTKISVEEEINLQKICTEYAYQSQKEQRLNQPNIKTFTLHDGPPYANGNLHAGHALNKILKDVTNRYKIQTGHLVQFIPGWDCHGLPIEIKVLQELKKKKKMEVSGNSDPSIRKLAKDFAEQAIQSQMKDFKRWGIMGDWDNPYKTMNPKFEAQQLRIFLDMLKKKYIYRGKKPVFWSPSSGTALAESELEYPDVHISKSCYILFPIENNTGAEVEKYGELFAVVWTTTPWTLMSNEAISYNNDIEYSIIYDQDKHRRLIVASDLLKTVCEKTGIKNYVLLEAKKGQDLFVNNGSSVSPIHTTTTTNATTSATTTIPFSTRI…
Naegleria fowleri 986	Nfowleri986_g6193.t1	choline dehydrogenase	Glycine, serine and threonine metabolism	EC 1.1.99.1		Nfowleri30863_g9305.t1	NfowleriV212_g1397.t1	jgi|Naegr1|65503|fgeneshNG_pg.scaffold_14000135	not predictable	0.5541	S	E.R.	3			NP_060867 choline dehydrogenase	NP_780552 choline dehydrogenase	22_03183_N_GMC_oxidoreductase_family_protein						GMC oxidoreductase (PF00732) 46->208, GMC oxidoreductase (PF00732) 274->389, GMC oxidoreductase (PF05199) 503->642	sp|Q8BJ64.1|CHDH_MOUSE RecName: Full=Choline dehydrogenase, mito... 264 2e-77	ORTHOMCL2316	MSKLTSLFFIFVTIAIAVYLAPRSLFFKDRFEKFRSTEYVKKFREFDFIIVGAGTAGSVLGHRLSQHANNYSVLILEAGSSNNYPLAIHFPLGFGKLTMNNTLDWAYETTPNPQLRNRTIYMPRGRVVGGCSSVNANLYIRGHPLDYEEWNALLREVNNSTTTALNEKLTMDWSYSDMLNYFKKNEKILSENANMKYHGKEGRLKVRRLKPLMDQARQQLGFDLNHVVMESLSQSMNIPHREDPNALTPEEEQLLEKGEGHKILESISFHHQTIDENGRRHSMAEAYLDEETLQRGNIHVRTNSLVRRILFEEKELIGQKKAIGVEYLNELTGEVVSVRARREVIVSAGAIGSPQLLTVSGIADKYLLQKLDIPLVSHIPGVGQNLQDHNLGAVIAKLK…
Naegleria fowleri 986	Nfowleri986_g6193.t2	choline dehydrogenase	Glycine, serine and threonine metabolism	EC 1.1.99.1		Nfowleri30863_g9305.t2	NfowleriV212_g1397.t1	jgi|Naegr1|65503|fgeneshNG_pg.scaffold_14000135	not predictable	0.5286	S	E.R.	3			NP_060867 choline dehydrogenase	NP_780552 choline dehydrogenase	22_03183_N_GMC_oxidoreductase_family_protein						GMC oxidoreductase (PF00732) 46->202, GMC oxidoreductase (PF00732) 268->383, GMC oxidoreductase (PF05199) 497->636	sp|Q8BJ64.1|CHDH_MOUSE RecName: Full=Choline dehydrogenase, mito... 257 5e-75	ORTHOMCL2316	MSKLTSLFFIFVTIAIAVYLAPRSLFFKDRFEKFRSTEYVKKFREFDFIIVGAGTAGSVLGHRLSQHANNYSVLILEAGSSNNYPLGFGKLTMNNTLDWAYETTPNPQLRNRTIYMPRGRVVGGCSSVNANLYIRGHPLDYEEWNALLREVNNSTTTALNEKLTMDWSYSDMLNYFKKNEKILSENANMKYHGKEGRLKVRRLKPLMDQARQQLGFDLNHVVMESLSQSMNIPHREDPNALTPEEEQLLEKGEGHKILESISFHHQTIDENGRRHSMAEAYLDEETLQRGNIHVRTNSLVRRILFEEKELIGQKKAIGVEYLNELTGEVVSVRARREVIVSAGAIGSPQLLTVSGIADKYLLQKLDIPLVSHIPGVGQNLQDHNLGAVIAKLKKGVKSL…
Naegleria fowleri 986	Nfowleri986_g11192.t1	protein of unknown function				Nfowleri30863_g5102.t1	NfowleriV212_g5731.t1	jgi|Naegr1|62850|fgeneshNG_pg.scaffold_5000012	MKRWFGATGTKQLTTRFAKQQQHHWFGYQQQQQRNISGFAFDI	0.8838	M	nucl	3			NP_060299 cat eye syndrome chromosome region, candidate 5 isoform 1	NP_659064 cat eye syndrome chromosome region, candidate 5 homolog precursor		YKR070W Putative protein of unknown function; the authentic, non-tagged protein is detected in highly purified mitochondria in high-throughput studies					Haloacid dehalogenase-like hydrolase (PF13344) 39->143, HAD-hyrolase-like (PF13242) 280->357	sp|P36151.1|YK50_YEAST RecName: Full=Uncharacterized protein YKR... 198 3e-58	ORTHOMCL2355	MKRWFGATGTKQLTTRFAKQQQHHWFGYQQQQQRNISGFAFDIDGVLLRGHKPIPKSREALIELKKNKIPFLCLTNGGGFLESVKAEYVNNVLKLPDEFKLTPEQMIQSHTPFQEFAKDYEDKKVLIVGGYDCLNVAKSYGFKNAVHVDEYHRKYPFLYSIFPPRDITKEEYKRMKQMYSFEIDPTDRMSAVLWMYESDHLGRDLQIVLDFVLSKHGLPGHLQDYNFKNFEQTCKLVMSNQDFLYSSSFSWPRFGQGMIKLCLQSIFKELTGKDLQIQQYGKPMKVTYDFCKKRLNELAAKNGITESVDRIFMVGDNPLSDILGAHNAGDPWQSVLVKTGLYRGDLDHQKPAHFVVADAFTFVTQHLQY
Naegleria fowleri 986	Nfowleri986_g11192.t2	protein of unknown function				Nfowleri30863_g5102.t2	NfowleriV212_g5731.t1	jgi|Naegr1|62850|fgeneshNG_pg.scaffold_5000012			M	mito	3			NP_149061 cat eye syndrome chromosome region, candidate 5 isoform 2 precursor	NP_659064 cat eye syndrome chromosome region, candidate 5 homolog precursor		YKR070W Putative protein of unknown function; the authentic, non-tagged protein is detected in highly purified mitochondria in high-throughput studies					Haloacid dehalogenase-like hydrolase (PF13344) 39->143, HAD-hyrolase-like (PF13242) 284->361	sp|P36151.1|YK50_YEAST RecName: Full=Uncharacterized protein YKR... 179 8e-51	ORTHOMCL2355	MKRWFGATGTKQLTTRFAKQQQHHWFGYQQQQQRNISGFAFDIDGVLLRGHKPIPKSREALIELKKNKIPFLCLTNGGGFLESVKAEYVNNVLKLPDEFKLTPEQMIQSHTPFQEFAKDYEDKKVLIVGGYDCLNVAKSYGFKNAVHVDEYHRKYPFLYSIFPPRDITKEEYKRMKQMYSFEIDPTDRMSAVLWMYESDHLGRDLQIVLDFVLSKHGLPGHLQDYNFKNFEQTCKLVMSNQDFLYSSSVRIHYLRILDNIIIFSVFMAYIFKELTGKDLQIQQYGKPMKVTYDFCKKRLNELAAKNGITESVDRIFMVGDNPLSDILGAHNAGDPWQSVLVKTGLYRGDLDHQKPAHFVVADAFTFVTQHLQY
Naegleria fowleri 986	Nfowleri986_g10416.t3	trifunctional enzyme beta subunit, mitochondrial precursor-like protein	beta oxidation			Nfowleri30863_g1624.t2	NfowleriV212_g3410.t1	jgi|Naegr1|60894|fgeneshNG_pm.scaffold_57000006	MSNYSSSSSCRRLSMLQQHL	0.2399	M	plas	3			NP_000174 mitochondrial trifunctional protein, beta subunit precursor	XP_930842 PREDICTED: similar to hydroxyacyl-Coenzyme A dehydrogenase/3-ketoacyl-Coenzyme A thiolase/enoyl-Coenzyme A hydratase (trifunctional protein), beta subunit	81_15252_N_acetyl-CoA_acyltransferases_family_protein						Thiolase, N-terminal domain (PF00108) 66->343, Thiolase, C-terminal domain (PF02803) 354->489, Cyclophilin type peptidyl-prolyl cis-trans isomerase/CLD (PF00160) 592->735	sp|Q5QXN5.1|FADI_IDILO RecName: Full=3-ketoacyl-CoA thiolase; Al... 300 6e-92	ORTHOMCL2379	MSNYSSSSSCRRLSMLQQHLFPSSSSLETGLNDSSSFSFGSFSERHGSEESMIGFNETSASSSKKRKAVIVCGARTPFVKAFGDLMEVDSIGLGVSAVEGLLKKSKLDPNLIDEIIWGNVVLNTKAPNVAREIVIDLNLPKKITGVTVSRACLSGLEAILQGIRLIEHGQAEVVVAGGSDSMSNGEMALPRNLTLALGKYNYGKDKGTMKGLIQLFKDAGSPLSWIPTPPAIAERSTGKTMGYHADMMAELNRVTRNTQDQFAAQSHKNAAKARREGKLDEEIVPVRLKNGKVVARDNLIREDSDASKMSKLKPVFRKTGTVTAASSSPLTDGASCVLVMSEEKARELGYPVDIRISSYATTAVDPYPQLLLAPVLAFPKVLDDAGITLDQVDLFEIHE…
Naegleria fowleri 986	Nfowleri986_g10416.t1	trifunctional enzyme beta subunit, mitochondrial precursor-like protein	beta oxidation			Nfowleri30863_g1624.t1	NfowleriV212_g3410.t1	jgi|Naegr1|60894|fgeneshNG_pm.scaffold_57000006	MSNYSSSSSCRRLSMLQQHL	0.4705	M	nucl	3			NP_000174 mitochondrial trifunctional protein, beta subunit precursor	XP_930842 PREDICTED: similar to hydroxyacyl-Coenzyme A dehydrogenase/3-ketoacyl-Coenzyme A thiolase/enoyl-Coenzyme A hydratase (trifunctional protein), beta subunit	81_15252_N_acetyl-CoA_acyltransferases_family_protein						Thiolase, N-terminal domain (PF00108) 66->343, Thiolase, C-terminal domain (PF02803) 354->489	sp|Q5QXN5.1|FADI_IDILO RecName: Full=3-ketoacyl-CoA thiolase; Al... 301 3e-95	ORTHOMCL2379	MSNYSSSSSCRRLSMLQQHLFPSSSSLETGLNDSSSFSFGSFSERHGSEESMIGFNETSASSSKKRKAVIVCGARTPFVKAFGDLMEVDSIGLGVSAVEGLLKKSKLDPNLIDEIIWGNVVLNTKAPNVAREIVIDLNLPKKITGVTVSRACLSGLEAILQGIRLIEHGQAEVVVAGGSDSMSNGEMALPRNLTLALGKYNYGKDKGTMKGLIQLFKDAGSPLSWIPTPPAIAERSTGKTMGYHADMMAELNRVTRNTQDQFAAQSHKNAAKARREGKLDEEIVPVRLKNGKVVARDNLIREDSDASKMSKLKPVFRKTGTVTAASSSPLTDGASCVLVMSEEKARELGYPVDIRISSYATTAVDPYPQLLLAPVLAFPKVLDDAGITLDQVDLFEIHE…
Naegleria fowleri 986	Nfowleri986_g4449.t1	protein-serine/threonine phosphatase		EC 3.1.3.16		Nfowleri30863_g1112.t1	NfowleriV212_g8394.t2	jgi|Naegr1|52047|fgeneshHS_pg.scaffold_51000065	not predictable	0.6184	_	cyto_nucl	3			NP_644812 T-cell activation protein phosphatase 2C	NP_796216 T-cell activation protein phosphatase 2C		YHR076W Mitochondrially localized type 2C protein phosphatase; expression induced by growth on ethanol and by sustained osmotic stress; possible role in carbon source utilization in low oxygen environments					Stage II sporulation protein E (SpoIIE) (PF07228) 170->458	sp|Q5U3N5.1|PPTC7_DANRE RecName: Full=Protein phosphatase PTC7 h... 141 1e-36	ORTHOMCL2488	MQRDLLSQEGRNHLLNTSLSFSASSLLPNLLFPSAHHLFSNGFSISKSCSSMVLKEGAAVQANQDLNLDQMNHHHCRSVDDGSDGRWFNFPPHSMMVQAEEEAAFNNVTSSSPSVSLYGFFSAGVGLSKRAKTKNMRHVLNAQSFYPNVGHSDEVEEKSAGEDSYFQCSLAIGVGDGVGGWAKYNVDPSLISRSITAKVLAIFQEKEIKIFNFIQKTNFQEMTEKTGWTWWGKSPTESPSKVVIRESPVEILSRVFADIKTSGAIRAGSTTFSMVMISDLEKGIMKSLNVGDSGFVIIRDGMVVFRSKTQQHRFNAPYQLTICPPERNGSCIENQPTDGDMQEHKIQDGDIIVMGTDGLFDNLFDWQILQIINNQGQTLWSEQQQADLLKKVASGNVQA…
Naegleria fowleri 986	Nfowleri986_g10152.t3	tRNA dimethylallyltransferase	Biosynthesis of secondary metabolites	EC 2.5.1.75		Nfowleri30863_g8275.t1	NfowleriV212_g2524.t1	jgi|Naegr1|51690|fgeneshHS_pg.scaffold_47000084	not predictable	0.6577	M	mito	3			NP_060116 tRNA isopentenyltransferase 1	NP_080149 tRNA isopentenyltransferase 1		YOR274W Delta 2-isopentenyl pyrophosphate:tRNA isopentenyl transferase, required for biosynthesis of the modified base isopentenyladenosine in mitochondrial and cytoplasmic tRNAs; gene is nuclear and encodes two isozymic forms					IPP transferase (PF01715) 139->418	sp|Q6MBT2.1|MIAA_PARUW RecName: Full=tRNA dimethylallyltransfera... 139 2e-35	ORTHOMCL2493	MTNTTSTTSSTLWSIGNHLHSQLNQLKSENVIIIIAFSVLISRIACIIWKKLVHNYLLNYTVRKLEREIALLKKKSIAFNTPSTFAQYAKLERRWKERERKLSSIQTSTSYWVRVELERLSIELAKRLNGEIINVDSVQMYQECTIGSNKISKNEMQNIPHHLIDNVSLKRCAHDVKYQYTVHQFYKDAHKLCAEILSRNRIPILVGGSAYYIDAFINGVVPENSQPETISLLSRDESTAVSDSEWDRRYKILQELDPEYASKIHRNDLYRLNRSYHIVTTTGKTMKQYKYGELNCKADENKLDIRGAILYLERYKLYPKLEKRCEELVELGLIEEVYGLLQQGILLDHTVPYRAIGYRQTIDFINNVKTLKKGPNFDSSLQYHFFRFLQEFKQATRKY…
Naegleria fowleri 986	Nfowleri986_g10152.t2	tRNA dimethylallyltransferase	Biosynthesis of secondary metabolites	EC 2.5.1.75		Nfowleri30863_g8275.t1	NfowleriV212_g2524.t1	jgi|Naegr1|51690|fgeneshHS_pg.scaffold_47000084			M	mito	3			NP_060116 tRNA isopentenyltransferase 1	NP_080149 tRNA isopentenyltransferase 1		YOR274W Delta 2-isopentenyl pyrophosphate:tRNA isopentenyl transferase, required for biosynthesis of the modified base isopentenyladenosine in mitochondrial and cytoplasmic tRNAs; gene is nuclear and encodes two isozymic forms					IPP transferase (PF01715) 161->440	sp|Q9C5J6.1|IPT9_ARATH RecName: Full=tRNA dimethylallyltransfera... 148 1e-37	ORTHOMCL2493	MTNTTSTTSSTLWSIGNHLHSQLNQLKSENVIIIIAFSVLISRIACIIWKKLVHNYLLNYTVRKLEREIALLKKKSIAFNTPSTFAQYAKLERRWKERERKLSSIQTSTSYWVRVSTNKKVYNASEKNDEKTAADKKELERLSIELAKRLNGEIINVDSVQMYQECTIGSNKISKNEMQNIPHHLIDNVSLKRCAHDVKYQYTVHQFYKDAHKLCAEILSRNRIPILVGGSAYYIDAFINGVVPENSQPETISLLSRDESTAVSDSEWDRRYKILQELDPEYASKIHRNDLYRLNRSYHIVTTTGKTMKQYKYGELNCKADENKLDIRGAILYLERYKLYPKLEKRCEELVELGLIEEVYGLLQQGILLDHTVPYRAIGYRQTIDFINNVKTLKKGPNF…
Naegleria fowleri 986	Nfowleri986_g10152.t1	tRNA dimethylallyltransferase	Biosynthesis of secondary metabolites	EC 2.5.1.75		Nfowleri30863_g8275.t1	NfowleriV212_g2524.t1	jgi|Naegr1|51690|fgeneshHS_pg.scaffold_47000084			M	mito	3			NP_060116 tRNA isopentenyltransferase 1	NP_080149 tRNA isopentenyltransferase 1		YOR274W Delta 2-isopentenyl pyrophosphate:tRNA isopentenyl transferase, required for biosynthesis of the modified base isopentenyladenosine in mitochondrial and cytoplasmic tRNAs; gene is nuclear and encodes two isozymic forms					IPP transferase (PF01715) 173->452	sp|Q6MBT2.1|MIAA_PARUW RecName: Full=tRNA dimethylallyltransfera... 139 2e-35	ORTHOMCL2493	MTNTTSTTSSTLWSIGNHLHSQLNQLKSENVIIIIAFSVLISRIACIIWKKLVHNYLLNYTVRKLEREIALLKKKSIAFNTPSTFAQYAKLERRWKERERKLSSIQTSTSYWVRVVLSNIVQYMLSYAMPALFYNASEKNDEKTAADKKELERLSIELAKRLNGEIINVDSVQMYQECTIGSNKISKNEMQNIPHHLIDNVSLKRCAHDVKYQYTVHQFYKDAHKLCAEILSRNRIPILVGGSAYYIDAFINGVVPENSQPETISLLSRDESTAVSDSEWDRRYKILQELDPEYASKIHRNDLYRLNRSYHIVTTTGKTMKQYKYGELNCKADENKLDIRGAILYLERYKLYPKLEKRCEELVELGLIEEVYGLLQQGILLDHTVPYRAIGYRQTIDFI…
Naegleria fowleri 986	Nfowleri986_g8804.t3	protein-serine/threonine phosphatase		EC 3.1.3.16		Nfowleri30863_g875.t2	NfowleriV212_g6782.t1	jgi|Naegr1|80499|estExt_fgeneshNG_pg.C_370130	MRNSSISGGGGGGFGSNNNNNNNNNHSTTRSSSPSFSSSRPLGTFSATLPASGPNRGKSATGISSLSKSSQFGSGTKHKLNSLSSSTGGIGSSSSLTAASTTPANSANISSSSSPTTIIDTKVTSPKPNTSPLIHFFSSSTSTGTKRGIGSAGGDF	0.8928	_	mito	3			NP_644812 T-cell activation protein phosphatase 2C	NP_796216 T-cell activation protein phosphatase 2C		YHR076W Mitochondrially localized type 2C protein phosphatase; expression induced by growth on ethanol and by sustained osmotic stress; possible role in carbon source utilization in low oxygen environments					Stage II sporulation protein E (SpoIIE) (PF07228) 388->589	sp|Q6GR25.1|PPTC7_XENLA RecName: Full=Protein phosphatase PTC7 h... 125 1e-30	ORTHOMCL251	MRNSSISGGGGGGFGSNNNNNNNNNHSTTRSSSPSFSSSRPLGTFSATLPASGPNRGKSATGISSLSKSSQFGSGTKHKLNSLSSSTGGIGSSSSLTAASTTPANSANISSSSSPTTIIDTKVTSPKPNTSPLIHFFSSSTSTGTKRGIGSAGGDFHQPPLSPLGRKKNEEKNFQSLTPTTKTISPISPTNSSKQTPTPFTVSTFEEEEDVDTIEASYINHHPITPIAKSNNPFDLPSTYNINKQLFSEAISPSKIPLLSPPPIPKSKLNLQYRIKKASSGSGADANASISEKALKVSVYSKQKPMCDENTHPTGEDAYYCCYSAKHEVYSFGIADGVGGWMAFDIDPSLVSRQLMWNCKLLLCSDQLNQFVTENNYHIPKEYEQMVAKGLELPQVIHP…
Naegleria fowleri 986	Nfowleri986_g8804.t4	protein-serine/threonine phosphatase		EC 3.1.3.16		Nfowleri30863_g875.t1	NfowleriV212_g6782.t1	jgi|Naegr1|80499|estExt_fgeneshNG_pg.C_370130			_	nucl	3			NP_644812 T-cell activation protein phosphatase 2C	NP_796216 T-cell activation protein phosphatase 2C		YHR076W Mitochondrially localized type 2C protein phosphatase; expression induced by growth on ethanol and by sustained osmotic stress; possible role in carbon source utilization in low oxygen environments					Stage II sporulation protein E (SpoIIE) (PF07228) 408->545	sp|Q6GR25.1|PPTC7_XENLA RecName: Full=Protein phosphatase PTC7 h... 125 6e-30	ORTHOMCL251	MRNSSISGGGGGGFGSNNNNNNNNNHSTTRSSSPSFSSSRPLGTFSATLPASGPNRGKSATGISSLSKSSQFGSGTKHKLNSLSSSTGGIGSSSSLTAASTTPANSANISSSSSPTTIIDTKVTSPKPNTSPLIHFFSSSTSTGTKRGIGSAGGDFHQPVRNSFSVNASNANSNGVKNQPLSPLGRKKNEEKNFQSLTPTTKTISPISPTNSSKQTPTPFTVSTFEEEEDVDTIEASYINHHPITPIAKSNNPFDLPSTYNINKQLFSEAISPSKIPLLSPPPIPKSKLNLQYRIKKASSGSGADANASISEKALKVSVYSKQKPMCDENTHPTGEDAYYCCYSAKHEVYSFGIADGVGGWMAFDIDPSLVSRQLMWNCKLLLCSDQLNQFVTENNYHI…
Naegleria fowleri 986	Nfowleri986_g8804.t2	protein-serine/threonine phosphatase		EC 3.1.3.16		Nfowleri30863_g875.t1	NfowleriV212_g6782.t1	jgi|Naegr1|80499|estExt_fgeneshNG_pg.C_370130			_	mito	3			NP_644812 T-cell activation protein phosphatase 2C	NP_796216 T-cell activation protein phosphatase 2C		YHR076W Mitochondrially localized type 2C protein phosphatase; expression induced by growth on ethanol and by sustained osmotic stress; possible role in carbon source utilization in low oxygen environments					Stage II sporulation protein E (SpoIIE) (PF07228) 408->609	sp|Q6GR25.1|PPTC7_XENLA RecName: Full=Protein phosphatase PTC7 h... 125 1e-30	ORTHOMCL251	MRNSSISGGGGGGFGSNNNNNNNNNHSTTRSSSPSFSSSRPLGTFSATLPASGPNRGKSATGISSLSKSSQFGSGTKHKLNSLSSSTGGIGSSSSLTAASTTPANSANISSSSSPTTIIDTKVTSPKPNTSPLIHFFSSSTSTGTKRGIGSAGGDFHQPVRNSFSVNASNANSNGVKNQPLSPLGRKKNEEKNFQSLTPTTKTISPISPTNSSKQTPTPFTVSTFEEEEDVDTIEASYINHHPITPIAKSNNPFDLPSTYNINKQLFSEAISPSKIPLLSPPPIPKSKLNLQYRIKKASSGSGADANASISEKALKVSVYSKQKPMCDENTHPTGEDAYYCCYSAKHEVYSFGIADGVGGWMAFDIDPSLVSRQLMWNCKLLLCSDQLNQFVTENNYHI…
Naegleria fowleri 986	Nfowleri986_g2893.t1	3-hydroxyacyl-CoA dehydrogenase		EC 1.1.1.35		Nfowleri30863_g6653.t1	NfowleriV212_g9212.t1	jgi|Naegr1|38363|estExt_Genewise1.C_110119	MLRRCAQRSSVSPLHSVWMSSHLGITAQQQARNY	0.9868	M	mito	3			NP_005318 L-3-hydroxyacyl-Coenzyme A dehydrogenase precursor	NP_032238 L-3-hydroxyacyl-Coenzyme A dehydrogenase	94_23917_Y_3-hydroxyacyl-CoA_dehydrogenase,_NAD-binding_domain		AAU04015 Beta-hydroxyacyl dehydrogenase [Rickettsia typhi str. Wilmington]				3-hydroxyacyl-CoA dehydrogenase, NAD binding domain (PF02737) 49->234, 3-hydroxyacyl-CoA dehydrogenase, C-terminal domain (PF00725) 242->338	sp|Q9RVG1.1|HBD_DEIRA RecName: Full=Probable 3-hydroxybutyryl-Co... 263 2e-84	ORTHOMCL2579	MLRRCAQRSSVSPLHSVWMSSHLGITAQQQARNYSSHHQPHHPLPKTFGVVGAGQMGGGIALVAAMNAKIPSVRVHDVSAQSIEKCKKLIQTLLDKYVQKGTLTAEERQVILSERLSFSSGTDLSKLALGCEFIVEAATEQTELKLGLFKDLSQMVHSNNSAETSKTILATNTSSISITKIASQTLDPSTVIGMHFMNPVPVMTLVEIIRGLQTSDETYERTTQLAHAMHKTCTLSIKDSPGFIANRILMPYINEAVNVLHEGIATVEDIDKTMKLGTNVPMGPLTLADFIGLDTCLAIMRVLYTEFADSKYRPSPLLVKMVEAGWLGKKTGRGFYKY
Naegleria fowleri 986	Nfowleri986_g2893.t2	3-hydroxyacyl-CoA dehydrogenase		EC 1.1.1.35		Nfowleri30863_g6653.t1	NfowleriV212_g9212.t1	jgi|Naegr1|38363|estExt_Genewise1.C_110119	MSSHLGITAQQQARNY	0.5497	M	cyto_nucl	3			NP_005318 L-3-hydroxyacyl-Coenzyme A dehydrogenase precursor	NP_032238 L-3-hydroxyacyl-Coenzyme A dehydrogenase	94_23917_Y_3-hydroxyacyl-CoA_dehydrogenase,_NAD-binding_domain		AAU04015 Beta-hydroxyacyl dehydrogenase [Rickettsia typhi str. Wilmington]				3-hydroxyacyl-CoA dehydrogenase, NAD binding domain (PF02737) 31->216, 3-hydroxyacyl-CoA dehydrogenase, C-terminal domain (PF00725) 224->320	sp|Q9RVG1.1|HBD_DEIRA RecName: Full=Probable 3-hydroxybutyryl-Co... 263 9e-85	ORTHOMCL2579	MSSHLGITAQQQARNYSSHHQPHHPLPKTFGVVGAGQMGGGIALVAAMNAKIPSVRVHDVSAQSIEKCKKLIQTLLDKYVQKGTLTAEERQVILSERLSFSSGTDLSKLALGCEFIVEAATEQTELKLGLFKDLSQMVHSNNSAETSKTILATNTSSISITKIASQTLDPSTVIGMHFMNPVPVMTLVEIIRGLQTSDETYERTTQLAHAMHKTCTLSIKDSPGFIANRILMPYINEAVNVLHEGIATVEDIDKTMKLGTNVPMGPLTLADFIGLDTCLAIMRVLYTEFADSKYRPSPLLVKMVEAGWLGKKTGRGFYKY
Naegleria fowleri 986	Nfowleri986_g7899.t2	cytochrome-b5 reductase		EC 1.6.2.2		Nfowleri30863_g812.t2	NfowleriV212_g7958.t1	jgi|Naegr1|3483|gw1.1.402.1	not predictable	0.1378	S	extr	3		Chre163751	NP_057313 cytochrome b5 reductase b5R.2	NP_796190 cytochrome b5 reductase b5R.2			XP_844767 NADH-dependent fumarate reductase [Trypanosoma brucei TREU927]				Oxidoreductase FAD-binding domain (PF00970) 79->173, Oxidoreductase NAD-binding domain (PF00175) 183->288	sp|Q54NC1.1|NCB5R_DICDI RecName: Full=NADH-cytochrome b5 reducta... 280 2e-91	ORTHOMCL2601	MNKIIEKLLSGDLTTIGVTAFAIVAISVLVNKIMGSRPTKPVEKSSSTTTATTAQMKKEESVISPEEYRPFKLIEKKSLTEGENVKCPVRLFRFELPAGKSLGLPVGQHISLKATINGEEVSRSYTPTSSNDDKGFFDLVVKIYPKGLMTQYLDNMKIGDTILVSGPKGRFNYEKNKYNKLGMIAGGTGITPMLQVIEEILKHPDDKTEIALLYGNLTEQDIILRDRLEELARKHSQFTLYHVLNEPPANWTQGVGFITQEMIEKYLPPVGEKMNILMCGPPPMLGAMKSHLEKLGMKRGEHYFSF
Naegleria fowleri 986	Nfowleri986_g7899.t1	cytochrome-b5 reductase		EC 1.6.2.2		Nfowleri30863_g812.t1	NfowleriV212_g7958.t1	jgi|Naegr1|3483|gw1.1.402.1	not predictable	0.1132	_	cyto	3		Chre163751	NP_057313 cytochrome b5 reductase b5R.2	NP_796190 cytochrome b5 reductase b5R.2			XP_844767 NADH-dependent fumarate reductase [Trypanosoma brucei TREU927]				Oxidoreductase FAD-binding domain (PF00970) 89->183, Oxidoreductase NAD-binding domain (PF00175) 193->298	sp|Q54NC1.1|NCB5R_DICDI RecName: Full=NADH-cytochrome b5 reducta... 280 3e-91	ORTHOMCL2601	MRVVHPSSDKPQSIIEKLLSGDLTTIGVTAFAIVAISVLVNKIMGSRPTKPVEKSSSTTTATTAQMKKEESVISPEEYRPFKLIEKKSLTEGENVKCPVRLFRFELPAGKSLGLPVGQHISLKATINGEEVSRSYTPTSSNDDKGFFDLVVKIYPKGLMTQYLDNMKIGDTILVSGPKGRFNYEKNKYNKLGMIAGGTGITPMLQVIEEILKHPDDKTEIALLYGNLTEQDIILRDRLEELARKHSQFTLYHVLNEPPANWTQGVGFITQEMIEKYLPPVGEKMNILMCGPPPMLGAMKSHLEKLGMKRGEHYFSF
Naegleria fowleri 986	Nfowleri986_g9780.t2	Ras family protein				Nfowleri30863_g8826.t2	NfowleriV212_g10572.t1	jgi|Naegr1|34455|e_gw1.30.96.1	not predictable	0.0156	_	cyto	3		Chre60490	NP_112243 RAB1B, member RAS oncogene family							TVAG_383350 RAB-2,4,14, putative	Ras family (PF00071) 10->64, Ras family (PF00071) 66->133	sp|Q7T3A4.1|RAB13_DANRE RecName: Full=Ras-related protein Rab-13... 115 1e-30	ORTHOMCL2603	MDSDYDVICKLLVIGDSSVGKSCMLLRYSDDRFLENHMATIGVDFKLKKETVGNYKAKIQIWDTGWYDEVKQNTQEGVCIIMCGNKADIEKDRVVSTAEGEKLASQLGIAFFETSAKTSDNIHIAFRKLIESCIKKQALGKKNLSNSPNTTSLNDNEKKPTEHGCCG
Naegleria fowleri 986	Nfowleri986_g5254.t2	AFG1 family protein				Nfowleri30863_g10980.t1	NfowleriV212_g550.t1	jgi|Naegr1|32540|e_gw1.16.49.1	MRRFPSSSSVRLLSLQGLLQSCSATTQNGGLVAFGFRNFAPTTRSNNSRG	0.9839	M	mito	3			NP_660358 lactation elevated 1	NP_665686 lactation elevated 1	142_03233_X_ATPase,_AFG1_family_protein						AFG1-like ATPase (PF03969) 168->450	sp|Q3V384.1|LACE1_MOUSE RecName: Full=Lactation elevated protein... 266 1e-80	ORTHOMCL2616	MRRFPSSSSVRLLSLQGLLQSCSATTQNGGLVAFGFRNFAPTTRSNNSRGKTYLLNYSNNSKRNEWKDLTSSISEFDDFKCFSTMVNKTMTISKHAEDISVSGKTPMEVYKEMVRNGTTRAIIHSYIGTSSSSKSSSSMNAPSTTSSKNIAFDYKAISKEIKPHPPGLPKSLYIYGDVGCGKTFLMDMFFKCVPLQKKLRVHFNSFMIDFHTRMHQLNRKNKDGNANMEKLMDEISENYHLICFDEFQVTDIADAMILKRLFEGLLNRGVVVVKTSNRMPDNLYENGINREAFLPFIDVVKMKYDIFDMEAVCDYRLSSGNKQTNVYYTPHNKETEKFLEDLFKKLTYPHDAEPRPIMVMNRVLVIPRAARGVAFCTFDFLCKQPKSAVDYIGICKEFH…
Naegleria fowleri 986	Nfowleri986_g5254.t1	AFG1 family protein				Nfowleri30863_g10980.t1	NfowleriV212_g550.t1	jgi|Naegr1|32540|e_gw1.16.49.1	MRRFPSSSSVRLLSLQGLLQSCSATTQNGGLVAFGFRNFAPTTRSNNSRG	0.9843	M	mito	3			NP_660358 lactation elevated 1	NP_665686 lactation elevated 1	142_03233_X_ATPase,_AFG1_family_protein						AFG1-like ATPase (PF03969) 196->478	sp|Q5TYS0.1|LCE1B_DANRE RecName: Full=Lactation elevated protein... 267 1e-80	ORTHOMCL2616	MRRFPSSSSVRLLSLQGLLQSCSATTQNGGLVAFGFRNFAPTTRSNNSRGKTYLLNYSNNSKRNEWKDLTSSISEFDDFKCFSTMVNKTMTISKHAEDISVSGKTPMEVYKEMVRNGTVSEDPRQIELLKKLTHLYEKLLNYDIKQTRAIIHSYIGTSSSSKSSSSMNAPSTTSSKNIAFDYKAISKEIKPHPPGLPKSLYIYGDVGCGKTFLMDMFFKCVPLQKKLRVHFNSFMIDFHTRMHQLNRKNKDGNANMEKLMDEISENYHLICFDEFQVTDIADAMILKRLFEGLLNRGVVVVKTSNRMPDNLYENGINREAFLPFIDVVKMKYDIFDMEAVCDYRLSSGNKQTNVYYTPHNKETEKFLEDLFKKLTYPHDAEPRPIMVMNRVLVIPRAAR…
Naegleria fowleri 986	Nfowleri986_g11159.t2	alkylglycerone-phosphate synthase		EC 2.5.1.26		Nfowleri30863_g11263.t1	NfowleriV212_g7945.t1	jgi|Naegr1|54573|fgeneshHS_pg.scaffold_99000002	not predictable	0.0492	_	cyto	3		Chre129874	NP_003650 alkyldihydroxyacetone phosphate synthase precursor	NP_766254 alkyldihydroxyacetone phosphate synthase							Alcohol dehydrogenase GroES-like domain (PF08240) 38->165, Zinc-binding dehydrogenase (PF00107) 207->335, FAD binding domain (PF01565) 547->687, FAD linked oxidases, C-terminal domain (PF02913) 728->999	sp|O00116.1|ADAS_HUMAN RecName: Full=Alkyldihydroxyacetonephosph... 625 0.0	ORTHOMCL284	MSESSTAGKPIECKAAVCWAPNQPLSLETVTVAPPKKGEVRIKLLCTALCHTDVYTWSGSDPEGIFPTILGHEGVGIVESVGEGVESVKVGDTVIPCYTPQCKECKWCKSPKTNLCQKIRATQGRGLMPDETSRFTCKGQTVYHFMGTSTFSEYTVLPEIACAKINPNAPKAGACLFGCGLTTGLGAALNTAKVEPGSNCVVFGLGAVGLATILGCKKAGAAKIVGVDINEAKFEVAKKFGATDFINPNKVDDVVKAIVDLTDGGADFSFECVGNVKLMRQALECCHKGWGVSTIIGVAAAGQEISTRPFQLVTGRVWKGTAFGGYKSRDSVPQLVEDYMKGEIDADAFITHHFDFEDINQSFEALKASRRLHMIGAHLMQSNDHQRFSSENIVSSNEC…
Naegleria fowleri 986	Nfowleri986_g11159.t3	alkylglycerone-phosphate synthase		EC 2.5.1.26		Nfowleri30863_g11263.t1	NfowleriV212_g7945.t1	jgi|Naegr1|54573|fgeneshHS_pg.scaffold_99000002	not predictable	0.0486	_	cyto	3		Chre129874	NP_003650 alkyldihydroxyacetone phosphate synthase precursor	NP_766254 alkyldihydroxyacetone phosphate synthase							Alcohol dehydrogenase GroES-like domain (PF08240) 38->165, Zinc-binding dehydrogenase (PF00107) 207->335, FAD binding domain (PF01565) 560->700, FAD linked oxidases, C-terminal domain (PF02913) 741->1012	sp|P97275.1|ADAS_CAVPO RecName: Full=Alkyldihydroxyacetonephosph... 627 0.0	ORTHOMCL284	MSESSTAGKPIECKAAVCWAPNQPLSLETVTVAPPKKGEVRIKLLCTALCHTDVYTWSGSDPEGIFPTILGHEGVGIVESVGEGVESVKVGDTVIPCYTPQCKECKWCKSPKTNLCQKIRATQGRGLMPDETSRFTCKGQTVYHFMGTSTFSEYTVLPEIACAKINPNAPKAGACLFGCGLTTGLGAALNTAKVEPGSNCVVFGLGAVGLATILGCKKAGAAKIVGVDINEAKFEVAKKFGATDFINPNKVDDVVKAIVDLTDGGADFSFECVGNVKLMRQALECCHKGWGVSTIIGVAAAGQEISTRPFQLVTGRVWKGTAFGGYKSRDSVPQLVEDYMKGEIDADAFITHHFDFEDINQSFEALKVSPCSSSLLDNEKASRRLHMIGAHLMQSNDHQ…
Naegleria fowleri 986	Nfowleri986_g8156.t1	methylcrotonoyl-CoA carboxylase		EC 6.4.1.4		Nfowleri30863_g10849.t1	NfowleriV212_g9222.t1	jgi|Naegr1|79559|estExt_fgeneshNG_pg.C_210064	MKSSALRKSIASAASKRISTTSSCLSTTLHNNNCGGVNKHYSTARTSHHQHGKNSSGFFSSSLMMISNSSNASRV	0.9972	M	mito	3			NP_064551 methylcrotonoyl-Coenzyme A carboxylase 1 (alpha)	NP_076133 methylcrotonoyl-Coenzyme A carboxylase 1 (alpha)	34_08063_N_carbamoyl-phosphate_synthase_L_chain,_ATP-binding-domain-containing_protein_(3-methylcrotonyl-CoAcarboxylase_())		CBK25252 Propionyl-CoA carboxylase subunit ? [Blastocystis hominis]				Carbamoyl-phosphate synthase L chain, N-terminal domain (PF00289) 99->207, Carbamoyl-phosphate synthase L chain, ATP binding domain (PF02786) 213->421, Biotin carboxylase C-terminal domain (PF02785) 434->542, Biotin-requiring enzyme (PF00364) 699->764	sp|Q54KE6.1|MCCA_DICDI RecName: Full=Methylcrotonoyl-CoA carboxy... 676 0.0	ORTHOMCL2995	MKSSALRKSIASAASKRISTTSSCLSTTLHNNNCGGVNKHYSTARTSHHQHGKNSSGFFSSSLMMISNSSNASRVMTVANGLSSSSYHTNLQEFKKPLFDKILIANRGEIACRVIKTAKKLGIQTVAVYSEADANSMHVAMADEAYLLGPPESSRSYLLGEKIIEIAKKSGAQAIHPGYGFLSENANFASLCAKNGIVFIGPPEGAIIAMGSKSESKKIMEKANVPVVPGYHGDEQGEEKLLSEAKKIGFPVLIKAVMGGGGKGMKLANSEKDFKEALSSAKRESKASFGDDRVLIEKYIQTPRHIEIQVFADTLGNCVYLFERDCSVQRRHQKIIEEAPAPGLEDDVRKAMGESAVDAARAVGYVGAGTVEFIMDNDTQKYYFMEMNTRLQVEHPVTE…
Naegleria fowleri 986	Nfowleri986_g980.t4	glutaminyl-tRNA synthase (glutamine-hydrolysing)		EC 6.3.5.7		Nfowleri30863_g5022.t4	NfowleriV212_g731.t1	jgi|Naegr1|36099|estExt_gwp_gw1.C_150033	not predictable	0.9152	M	mito	3			NP_004555 PET112-like	NP_659145 PET112-like		YBL080C Protein required for mitochondrial translation; mutation is functionally complemented by a Bacillus subtilis ortholog					GatB/GatE catalytic domain (PF02934) 95->386, GatB domain (PF02637) 439->579	sp|D2V9W6.1|GATB_NAEGR RecName: Full=Glutamyl-tRNA(Gln) amidotra... 893 0.0	ORTHOMCL308	MKLFSSLSQSRAHRISKCTSSSFYSCTGLVKRNDLSSITSNNNHQLLNNNYAQFHNNFVIGESIKERRRKEYEQHTSKKYLHTSGDESVLKGYKPVIGLEIHAQIISNSKLFSSGSTQFTNSMPNVNVTLFDASFPGTLPILNEFCIRQAVKTGLAIGSKVNLYSQFDRKHYFYPDLPLGYQITQQFYPLISEGKVRIDIPQGDGTYQAKYIRIARIQVEQDSGKSVHDVDYTLIDLNRAGNPLMEIITYPDISSSLEAELFVKKLQFLLRYIGTCDGNMEEGSLRCDVNVSVYNASANEHPLSGTRCEVKNISSANNIPRAIDFEIKRHIDLLTSGQKVEQQTRTFDAKKGETILLRSKENIPDYKFFPDPDLPYVELTEEYVQDVAKSITSLPDQVI…
Naegleria fowleri 986	Nfowleri986_g980.t3	glutaminyl-tRNA synthase (glutamine-hydrolysing)		EC 6.3.5.7		Nfowleri30863_g5022.t3	NfowleriV212_g730.t1	jgi|Naegr1|36099|estExt_gwp_gw1.C_150033	not predictable	0.4733	_	mito	3			NP_004555 PET112-like	NP_659145 PET112-like		YBL080C Protein required for mitochondrial translation; mutation is functionally complemented by a Bacillus subtilis ortholog					Uncharacterised conserved protein (PF09758) 72->164, GatB/GatE catalytic domain (PF02934) 792->1083, GatB domain (PF02637) 1136->1276	sp|D2V9W6.1|GATB_NAEGR RecName: Full=Glutamyl-tRNA(Gln) amidotra... 894 0.0	ORTHOMCL308	MRKLISGLFVSPSPFPQKFSLEALNKLCDTLEQNKIINDTNAEIVVETLRSISELMVWGDKHNEKFWEFNFVENIYLSSEVDFLLSNNHINELINHPLDFSDEELLAYYINFLKTISLKFDKSMIQFFFDSYNLRFPLYDQCIKFCNHSDSMIRIAVRTITLNTYSVKDPALHKYVTSGPYFSMLADSLIDQLSSLNYIIIKTRENKSSVRILEDYSADLLDHLFYLKDIINTNIERMDEKITESIVDFTLRKLIRDVMLSGEAITENSELQNEKKYGLLLETVLYCISQVYTIFNHKILIERLTGVIFSNDIGFEYSFYETILQQVDKENNNESLLLTALSTIYSIASNECKYFTKAEGELIIILKASPSHILSNYGIVRPNDLEELADDQKQKCYEF…
Naegleria fowleri 986	Nfowleri986_g1653.t1	tyrosine-tRNA ligase	Aminoacyl-tRNA biosynthesis	EC 6.1.1.1		Nfowleri30863_g9621.t1	NfowleriV212_g5983.t1	jgi|Naegr1|75743|fgeneshNG_pg.scaffold_84000052	MKTFLSKPSSQHFKRLVSKSSKPPVLFSSEAFPRFFHQSISTT	0.9536	M	mito	3			NP_001035526 tyrosyl-tRNA synthetase 2 (mitochondrial)	NP_937889 tyrosyl-tRNA synthetase 2 (mitochondrial)		YPL097W Mitochondrial tyrosyl-tRNA synthetase					tRNA synthetases class I (W and Y) (PF00579) 85->392, S4 domain (PF01479) 440->482	sp|A7Z7R1.1|SYY_BACA2 RecName: Full=Tyrosine--tRNA ligase; AltNa... 323 e-104	ORTHOMCL3099	MKTFLSKPSSQHFKRLVSKSSKPPVLFSSEAFPRFFHQSISTTLFPSSPTDFIRDIKTRGVLNDATSGFEQLVNEMANGQPGNQKKPIGIYAGFDPTASGLHVGNLLVLQTLKRFQKAFEPNKVHIYCLVGGATGRIGDPSGRKTERPLLDEDIISGNIEGLKREMNAFFSSENTSNVTVVNNADWLGEMKMIDLLRNVGKYFQITNMLRLESVKSRLENADAENAGMTFTEFSYSLFQSYDFYYLFNSNNVRLQIGGSDQWGNITSGLEFIKKKQTMNPEMSQISCSGMTIPLLTTADGVKFGKSMGNAVWLNPEMTSPFDFYQYFMRVQDADVEKLLKVLTFVSVDGIEQIMNEHKKQPEKRIAQQILADQLTQQIHGTDQLECVKKCSQLLYGSGS…
Naegleria fowleri 986	Nfowleri986_g11411.t1	D-lactate dehydrogenase			too many enzymes with same name to be certain which one	Nfowleri30863_g11090.t1	NfowleriV212_g11596.t1	jgi|Naegr1|75708|fgeneshNG_pg.scaffold_84000017	not predictable	0.0502	S	extr	3			NP_919417 D-lactate dehydrogenase isoform 2 precursor	NP_081846 D-lactate dehydrogenase		YDL174C D-lactate dehydrogenase, oxidizes D-lactate to pyruvate, transcription is heme-dependent, repressed by glucose, and derepressed in ethanol or lactate; located in the mitochondrial inner membrane					FAD binding domain (PF01565) 114->251, FAD linked oxidases, C-terminal domain (PF02913) 290->546	sp|Q94AX4.1|DLD_ARATH RecName: Full=D-lactate dehydrogenase [cyt... 319 2e-99	ORTHOMCL3101	MIGKALVVVLLAVVVYQTLQIQEYKQQLEKPSYEAAIINENLKASSNAATEYSGTTTTVPYSTFTSKHYDIILNILGGDQSRLFSTKFGPKDVNQTITVEKYTMDASHFHRGQADVVVFPTSNEEVSNIMALCVNERIPIVAQGTLTGLEGSAVPYEGGVAINMRLMRSVVHLYEEDLQVQVQAGIKKSELNEYLEKKGLMFAVDPGSDSSIGGQLSTGASGTLSIAHGTIRENVIQLKVVLPDEKGTIITTKSRALKSSTGFDLTHLFIGSEGLLGIIVEATLKVVAKPSKVLASRVIFNTISEAAKTVIEIKSRGVSQMARCELINKYGILAVNKLFNRTYEIKPTLFFEFHGSDEASLKVSSTIVQEIAQKHNGYGYLATTDENEQKEVWHARRNV…
Naegleria fowleri 986	Nfowleri986_g3619.t4	kinesin heavy chain			?	Nfowleri30863_g253.t4	NfowleriV212_g7272.t3	jgi|Naegr1|34320|e_gw1.29.59.1	MLFPSFLCSVLSQHPYLCAASALLVASYASLRYFVINGVST	0.5965	S	pero	3			NP_065956 retinol dehydrogenase 14 (all-trans and 9-cis)	NP_076186 alcohol dehydrogenase PAN2				Genbank|GL50803_102101 | organism=Giardia_Assemblage_A_isolate_WB | product=Kinesin-3 | location=GLCHR04:998288-1001368(+) | length=1026			short chain dehydrogenase (PF00106) 52->199, Kinesin motor domain (PF00225) 377->723	sp|O43093.1|KINH_SYNRA RecName: Full=Kinesin heavy chain; AltNam... 145 8e-34	ORTHOMCL311	MLFPSFLCSVLSQHPYLCAASALLVASYASLRYFVINGVSTNGEEQNLNGKIFIVTGATSGIGSYTAQVLYRQGGKVYLACRSEEKALEMIRTIREKVQKDQSLSGVGSLHFLHLDLNDLESVRECAKEFLKTGDTLDCLINNAGCVTNSIRYTKQGYEEMMQANVLGHHLLIELLWQNMEKNPRGSRIVIVASMAHMFVSDRDFWNEQTKTYSLLNHVKKPVTKFSSIEYIDVNKQYGLTKLCNIYQVFNIHEQRIKNNPNCKITINCCHPGAIRSGLVREAPFYMTIILGLMQLLFFKNVKQGSQNTLHLACSPDVQGKSGAYYDDCRVTEPRPVAGNKVLREEFARLCEEMIIKAAKKMSNSQPQPHRAKVVVRFKPPSSSSSSSSSSSRERSSSS…
Naegleria fowleri 986	Nfowleri986_g3619.t3	kinesin heavy chain			?	Nfowleri30863_g253.t2	NfowleriV212_g7272.t3	jgi|Naegr1|34320|e_gw1.29.59.1	MLFPSFLCSVLSQHPYLCAASALLVASYASLRYFVINGVST	0.5876	S	pero	3			NP_065956 retinol dehydrogenase 14 (all-trans and 9-cis)	NP_076186 alcohol dehydrogenase PAN2				Genbank|GL50803_102101 | organism=Giardia_Assemblage_A_isolate_WB | product=Kinesin-3 | location=GLCHR04:998288-1001368(+) | length=1026			short chain dehydrogenase (PF00106) 52->199, Kinesin motor domain (PF00225) 362->708	sp|O43093.1|KINH_SYNRA RecName: Full=Kinesin heavy chain; AltNam... 144 1e-33	ORTHOMCL311	MLFPSFLCSVLSQHPYLCAASALLVASYASLRYFVINGVSTNGEEQNLNGKIFIVTGATSGIGSYTAQVLYRQGGKVYLACRSEEKALEMIRTIREKVQKDQSLSGVGSLHFLHLDLNDLESVRECAKEFLKTGDTLDCLINNAGCVTNSIRYTKQGYEEMMQANVLGHHLLIELLWQNMEKNPRGSRIVIVASMAHMFVSDRDFWNEQTKTYSLLNHVKKPVTKFSSIEYIDVNKQYGLTKLCNIYQVFNIHEQRIKNNPNCKITINCCHPGAIRSGLVREAPFYMTIILGLMQLLFFKNVKQGSQNTLHLACSPDVQGKSGAYYDDCRVTEPRPVAGNKVLREEFARLCEEPHRAKVVVRFKPPSSSSSSSSSSSRERSSSSANLNDWFVFEGNNGI…
Naegleria fowleri 986	Nfowleri986_g4877.t1	inorganic diphosphatase	Oxidative phosphorylation	EC 3.6.1.1		Nfowleri30863_g7823.t1	NfowleriV212_g10960.t1	jgi|Naegr1|74919|fgeneshNG_pg.scaffold_75000033	not predictable	0.7959	_	cyto	3		Chre133620			57_23056_X_inorganic_pyrophosphatase_family_protein				gi|67466595|ref|XP_649445.1| inorganic pyrophosphatase [Entamoeba histolytica HM-1:IMSS]		Inorganic pyrophosphatase (PF00719) 54->248	sp|Q18680.4|IPYR_CAEEL RecName: Full=Probable inorganic pyrophos... 177 7e-51	ORTHOMCL3125	MSSQLTKLGITKILEGTVGARGFKIMYKSQQCFISPWHNIPLIASEKSKLYHYLNEIPLGTLKKMEVNTKEEHNPIIQDEKKGKLREFTYRVDKGGIPFNYGMLPQTWEDPNKVIHVPFGSVKDGIYQPTIAVKGDGDPLDVVEVSDNALEMGEVYKVKVFGILGMIDEGEMDWKVLAKVVSSDEEQASDFSQDIYNIPKRKLNDIIDWFRMYKTTDGKPENHFAFQDSFLDRSYATYIIEQTHKHWMERLPPQSKH
Naegleria fowleri 986	Nfowleri986_g1760.t1	arginine-tRNA ligase	Aminoacyl-tRNA biosynthesis	EC 6.1.1.19		Nfowleri30863_g8265.t1	NfowleriV212_g7892.t1	jgi|Naegr1|73626|fgeneshNG_pg.scaffold_62000053	not predictable	0.6453	M	mito	3			NP_002878 arginyl-tRNA synthetase	NP_080212 arginyl-tRNA synthetase		YHR091C Mitochondrial arginyl-tRNA synthetase					tRNA synthetases class I (R) (PF00750) 159->199, tRNA synthetases class I (R) (PF00750) 202->361, tRNA synthetases class I (R) (PF00750) 379->478, DALR anticodon binding domain (PF05746) 492->619	sp|B8HSK8.1|SYR_CYAP4 RecName: Full=Arginine--tRNA ligase; AltNa... 357 e-113	ORTHOMCL3160	MFRSSVKGDLSTLFRKALLNTTMTSSSSISTTTTFPWSIGKSTASTTIASLPFMSVPSVNKTKKTAFSGDYQTPIAVQLANQMKTIPSLDFAKILSDQVMMMHNQQEEVHQVLDQLEVVGNGVIALSLREEYVKRKIIEIFKEKKKREEIKSTTTPNGIDKIKVVVDFSSPNMAKRMHVGHLRSTIIGDCICRVLERDGRFEVERFKSLAHQKVIQLQQGNDENIQSLWKYLLECSRYEFDSIYERLDVKLEEKGESFYKTYIPSVLEMLKPIIKESKGARCIFTEDDKIDPSSSTNTEEPPLMVQKADGGFTYDTTDLATLWYRLNVSKAKWLIYVTDSGQALHFKHVFKVGEMMNWIDPVESSKDIIWQENILDIINSPKKVRIDHVGFGVVLDEEK…
Naegleria fowleri 986	Nfowleri986_g10451.t1	acyl-Coenzyme A dehydrogenase				Nfowleri30863_g4812.t1	NfowleriV212_g8946.t1	jgi|Naegr1|72624|fgeneshNG_pg.scaffold_54000113	not predictable	0.1124	_	cyto	3		Chre118751	NP_079523 acyl-Coenzyme A dehydrogenase family, member 10	NP_082313 acyl-Coenzyme A dehydrogenase family, member 10							Phosphotransferase enzyme family (PF01636) 59->346, Acyl-CoA dehydrogenase, N-terminal domain (PF02771) 462->581, Acyl-CoA dehydrogenase, middle domain (PF02770) 585->629, Acyl-CoA dehydrogenase, C-terminal domain (PF00441) 701->863	sp|B3DMA2.1|ACD11_RAT RecName: Full=Acyl-CoA dehydrogenase famil... 640 0.0	ORTHOMCL3192	MSFSQSAAPLIHIRPQHLFNVEAFAKYLQEHATELLSINNNYHSNKNNNGSVQLALKSIQQFSDGQSNPSFKVVCTISLPQLHKDRSGGASSSVLTKELVLRKKPPGKLLPSAHDIYREYAIMKSLHSIQFPVPYPYFYCRDEKIIGTEFYVMEFIQGRIFKDGTFAEMHKSSVELLKNHELTMTGPEKLTPQDRREMMTDFIRTLSRLHRVDFMQFELLRPLFASSQRNKATKESTSREETAQKQHDSSNTKNTYYERQIATWTRQYLASETHENDSMNRLMKWLPKNIPKETESDKLTIVHGDYKFDNVIYHPTENRIIAVLDWELSTLGHPIADLSYSCMYYHFPRIPGFSGLRGTNFQQSGVLTEKECLDLYTSFTQRSKIDKWHFYLTFSIFRL…
Naegleria fowleri 986	Nfowleri986_g10088.t1	succinate-semialdehyde dehydrogenase		EC 1.2.1		Nfowleri30863_g1240.t1	NfowleriV212_g10668.t2	jgi|Naegr1|72193|fgeneshNG_pg.scaffold_51000128	not predictable	0.9715	M	mito	3	gi|15219379|ref|NP_178062.1| ALDH5F1 (SUCCINIC SEMIALDEHYDE DEHYDROGENASE); 3-chloroallyl aldehyde dehydrogenase/ succinate-semialdehyde dehydrogenase [Arabidopsis thaliana]	Chre118012		NP_766120 aldehyde dehydrogenase family 5, subfamily A1							Aldehyde dehydrogenase family (PF00171) 37->507	sp|O69497.1|GABD1_MYCLE RecName: Full=Succinate-semialdehyde deh... 334 e-107	ORTHOMCL3208	MFKSASTKSVRQVLKKSPPTSSLTIPSSSSFVVRNHYVSINPTTGKESEKKFTSLSNEQLEETIQASWKSFEAWNPQLYGVNPKELSDLIRWRCESVMNPLAELFDSKKNELAKLMALDMGKPLAQGIAEAEKCALLIRYYAKNAESIMRDRIVTENEKHISKVVYQPLGPILQCAPFNFPYWQVIRFCIPAMLAGNTVLIRHNHQVPQCAESINHLFAEALDKGNAPKELRKIYQNVFLENEQVSTAIAHPKVRGVAFTGSTQVGKIIATQAAANLKKHVLELGGADAFIVLKDADLELAVKNAVTSRINNCGQTCIAAKRFIVEKDVLPQFEKMLVERVNKLVVGNPLENGVEVGPMARKDLRDKLDEQVQLCKQQGAKVLTGGFKLKDKEGWFYAP…
Naegleria fowleri 986	Nfowleri986_g9964.t2	peptide chain release factor		EC 2.1.1.297		Nfowleri30863_g5193.t1	NfowleriV212_g11173.t1	jgi|Naegr1|69739|fgeneshNG_pg.scaffold_36000054	MFLRQPFFSLART	0.9132	M	mito	3			NP_061914 mitochondrial translational release factor 1-like	NP_780583 mitochondrial translational release factor 1-like		YGL143C Mitochondrial polypeptide chain release factor, involved in stop codon recognition and hydrolysis of the peptidyl-tRNA bond during mitochondrial translation; lack of MRF1 causes mitochondrial genome instability					PCRF domain (PF03462) 144->252, RF-1 domain (PF00472) 294->401	sp|B2V5M0.1|RF2_SULSY RecName: Full=Peptide chain release factor... 253 4e-78	ORTHOMCL3281	MFLRQPFFSLARTTTTTTILTNRSLFVGSPYLTWLGMDGTAQLNHFHTCFKTHQDVILIQNSCKEMIDNSRTIYHEIIKRWNQQEIERELKEIKQLTESSNFWSSPNAQELICKQNILEEKLNFIVNTNSEIENNEELLKLAVSENDTEMVAHIQQMMEELLKKLEQRELESLMTDPQDIKDCFLEIHTGAGGEDASDWSQMLLKMYLNWLKNSELSSFQVSLEDISYKEVGIRSALIQVIGKYAYGYLKSEQGVHRLVRLSPFDAAHKRHTSFSAVRVYPTADSQDSNSMFHTIPEKDLKYDTVRAATAGGQHANKTESGIRLTHLPTGIQVQCIASRSQHQNKEQAFNQLRARLQNIEQAKKVKEMKEISRAEMESNQFAGNVIRSYVLHPYQMVKD…
Naegleria fowleri 986	Nfowleri986_g9964.t1	peptide chain release factor		EC 2.1.1.297		Nfowleri30863_g5193.t1	NfowleriV212_g11173.t1	jgi|Naegr1|69739|fgeneshNG_pg.scaffold_36000054	not predictable	0.4508	_	cyto	3			NP_061914 mitochondrial translational release factor 1-like	NP_780583 mitochondrial translational release factor 1-like		YGL143C Mitochondrial polypeptide chain release factor, involved in stop codon recognition and hydrolysis of the peptidyl-tRNA bond during mitochondrial translation; lack of MRF1 causes mitochondrial genome instability					PCRF domain (PF03462) 79->187, RF-1 domain (PF00472) 229->336	sp|B2V5M0.1|RF2_SULSY RecName: Full=Peptide chain release factor... 254 4e-79	ORTHOMCL3281	MIDNSRTIYHEIIKRWNQQEIERELKEIKQLTESSNFWSSPNAQELICKQNILEEKLNFIVNTNSEIENNEELLKLAVSENDTEMVAHIQQMMEELLKKLEQRELESLMTDPQDIKDCFLEIHTGAGGEDASDWSQMLLKMYLNWLKNSELSSFQVSLEDISYKEVGIRSALIQVIGKYAYGYLKSEQGVHRLVRLSPFDAAHKRHTSFSAVRVYPTADSQDSNSMFHTIPEKDLKYDTVRAATAGGQHANKTESGIRLTHLPTGIQVQCIASRSQHQNKEQAFNQLRARLQNIEQAKKVKEMKEISRAEMESNQFAGNVIRSYVLHPYQMVKDSRAQIVLNNAEDILEGKDARSFDTMIKGILRNISSSVTNNNVVSDD
Naegleria fowleri 986	Nfowleri986_g9892.t2	citrate synthase		EC 2.3.3		Nfowleri30863_g8349.t2	NfowleriV212_g7835.t2	jgi|Naegr1|82269|estExt_fgeneshNG_pg.C_900011	not predictable	0.2055	_	nucl	3			NP_004068 citrate synthase precursor, isoform a	NP_080720 citrate synthase		YNR001C Citrate synthase, catalyzes the condensation of acetyl coenzyme A and oxaloacetate to form citrate; the rate-limiting enzyme of the TCA cycle; nuclear encoded mitochondrial protein					Citrate synthase (PF00285) 86->452	sp|Q8MQU6.1|CISYP_DICDI RecName: Full=Citrate synthase, peroxiso... 650 0.0	ORTHOMCL33	MSQQSSSCSSPMNLSNNSNNNLSCDQDQKSSSNNQKNTLTVTDNRTGKSFEIPIEDGYFINSTHFKKMVVDGEDKNGIMCFDPSFMNTAVADSKICFIDGEKGELRYRGYRIEELAEKSTFLEVAYLLIYGELPTQSQYKDWCSKITTHTFIHENLVSMLKTFRYDAHPMGILISGLSALGTFYAEANPALVGTDVYKDENKRNKQIFRLLGKVPTIAACAYRHRIGRPYNTPVNHLSYTENFLYMLDRLSEPNYRPHPRLAKALDVLFILHADHELNCSTAAMRHVGSSLVDPYTAVSASAAALYGPLHGGANEAVLHMLEEIAKPENVPQFLQDVKNKKRKLMGFGHRVYKNYDPRAKILKGVAKEVFEICGKSGLWVIAEELEKQALQDEYFVSRK…
Naegleria fowleri 986	Nfowleri986_g9892.t1	citrate synthase		EC 2.3.3		Nfowleri30863_g8349.t2	NfowleriV212_g7835.t2	NfowleriV212_g7835.t2	not predictable	0.2392	_	nucl	3			NP_938083 citrate synthase precursor, isoform b	NP_080720 citrate synthase		YNR001C Citrate synthase, catalyzes the condensation of acetyl coenzyme A and oxaloacetate to form citrate; the rate-limiting enzyme of the TCA cycle; nuclear encoded mitochondrial protein					Citrate synthase (PF00285) 86->452	sp|Q8MQU6.1|CISYP_DICDI RecName: Full=Citrate synthase, peroxiso... 643 0.0	ORTHOMCL33	MSQQSSSCSSPMNLSNNSNNNLSCDQDQKSSSNNQKNTLTVTDNRTGKSFEIPIEDGYFINSTHFKKMVVDGEDKNGIMCFDPSFMNTAVADSKICFIDGEKGELRYRGYRIEELAEKSTFLEVAYLLIYGELPTQSQYKDWCSKITTHTFIHENLVSMLKTFRYDAHPMGILISGLSALGTFYAEANPALVGTDVYKDENKRNKQIFRLLGKVPTIAACAYRHRIGRPYNTPVNHLSYTENFLYMLDRLSEPNYRPHPRLAKALDVLFILHADHELNCSTAAMRHVGSSLVDPYTAVSASAAALYGPLHGGANEAVLHMLEEIAKPENVPQFLQDVKNKKRKLMGFGHRVYKNYDPRAKILKGVAKEVFEICGKSGLWVIAEELEKQALQDEYFVSRK…
Naegleria fowleri 986	Nfowleri986_g1254.t1	tRNA uridine 5-carboxymethylase			?	Nfowleri30863_g160.t1	NfowleriV212_g2289.t1	jgi|Naegr1|617|gw1.29.18.1	MKRILLQRPFHLYKGGTSFFPESSALNRTHTTTTHFSKRT	0.6916	M	nucl	3			NP_036255 mitochondrial translation optimization 1 homolog isoform b	NP_080934 MTO1		YGL236C Mitochondrial protein, forms a heterodimer complex with Mss1p that performs the 5-carboxymethylaminomethyl modification of the wobble uridine base in mitochondrial tRNAs; required for respiration in paromomycin-resistant 15S rRNA mutants					Glucose inhibited division protein A (PF01134) 125->546	sp|Q5FS12.1|MNMG_GLUOX RecName: Full=tRNA uridine 5-carboxymethy... 435 e-139	ORTHOMCL3505	MKRILLQRPFHLYKGGTSFFPESSALNRTHTTTTHFSKRTHSSNGLNINKPISTSRNFHSTSILPTDHHNHHEQQQQQHPSNTINMDSYHSATQQHDHMKNNKHSVSSSLRKSSTTLRTHPTFFDTIVVGGGHSGCEAAHAALFHNATTLMVTHSSDTIGVLSCNPSIGGVGKGILVKEVDALGGLMGVVSDYAMIHYNVLNQSKGPAVYGPRGQMDRHMYRTKMQQILTEYTKRYPDKFQIISGSVDEILHENGEIRGVILKDGTKIRAKSVVITTGTFLRGEIHIGNTVRFAGGRISEIGTERTCGSLSDCFYKEFQFEMGRMKTGTPPRLHRESIDWSKLVEQPSAKFIEPFSYMHDENTFYGTRVPHDQPHMMCYETETNERTHEIILNNCNALA…
Naegleria fowleri 986	Nfowleri986_g802.t1	probable mitochondrial chaperone				Nfowleri30863_g3818.t1	NfowleriV212_g3230.t1	jgi|Naegr1|59933|estExt_fgeneshHS_pg.C_820019	MNKRIAAPHSKLFISRY	0.2893	S	plas	3	gi|30693378|ref|NP_190662.2| AAA-type ATPase family protein [Arabidopsis thaliana]			NP_080060 BCS1-like		YDR375C Protein of the mitochondrial inner membrane that functions as an ATP-dependent chaperone, required for the assembly of the cytochrome bc(1) complex from the Rip1p and Qcr10p proteins; member of the CDC48/PAS1/SEC18 ATPase family					ATPase family associated with various cellular activities (AAA) (PF00004) 419->545	sp|Q9P6Q3.1|BCS1_SCHPO RecName: Full=Probable mitochondrial chap... 211 2e-59	ORTHOMCL3549	MNKRIAAPHSKLFISRYRAVFYQVVVVVLSLLLLLKSLPIVLGSDLSHNNKQGKEELNVGACLSNTDRPLGELSEQKGGTRAPPSSFTAELFNTHSLFLSLLALVVGALSSFMLYSLKLSLETVLIRILFFQLSLSDKDEEFMWFNSWFSYHPYTLSGSSQIKPYKQSLKINGAVSLIHRSTSDRNDDSCSLQNLNETLKNFEKKVNFVPSYGYHVIYVNSQPYVIYLQMTVQNTVNEVREKEFITIWKPRYSWMNMWIRFLYPCVDNVTNSHHVNDMLLRAGFKKEFLTWNNLASIESQPKESSESFHNENASNHHKNHLLEDKKHLEPSHSTTAFSMFTELLRDCFYVHTLLTREKTKIFTAYYQSWALATIKEKREVNTVILDEGVFEELHSDICE…
Naegleria fowleri 986	Nfowleri986_g7735.t1	ornithine aminotransferase		EC 2.6.1.13		Nfowleri30863_g4508.t1	NfowleriV212_g4634.t1	jgi|Naegr1|57548|estExt_fgeneshHS_pg.C_140112	not predictable	0.0271	_	cyto	3			NP_000265 ornithine aminotransferase precursor	NP_058674 ornithine aminotransferase	399_17690_N_ornithine_aminotransferase_family_protein						Aminotransferase class-III (PF00202) 60->378	sp|Q24VD4.1|GSA_DESHY RecName: Full=Glutamate-1-semialdehyde 2,1... 196 1e-55	ORTHOMCL3605	MTTVTIDREHLKKLYAEEEALFLKNHPKCKEAFEKAKNSLLDGVPMHWMKKWTGGHPLFVQQAKGGHFTDLDGHKYIDFCLGDTGSMTGHSPDAVVDFVSQQLRNGITYMLPNENAIWVGDELKKRFGLPYWQVAVSATDANRFTLRIARHITKRPKVLVFNYCYHGTVDEAFITLGEDGQPQCRSTNIGPQTNPVNTTKVVEFNDVEGLEKALADRDVAAVLCEPAMTNIGIVMPQPGFLEKLRELTTKYGTLLIIDETHTISAGSGGCTKEWNLKPDLFTIGKAIGSGVPTAVYGLSEEVANRLRSALNLEGIDVGGIGGTLAGNALSVAAMRATLEHILTPENYEYTIGLAKKFCEGVEQVIADYKLPWIVKRLGCRTEYWFRPAEPVNGGEAAEV…
[truncated: 1,806 more rows]
