# Supplementary material for: Genomics and transcriptomics yields a system-level view of the biology of the pathogen Naegleria fowleri
Source: BMC Biol. 2021 Jul 22;19:142. doi: 10.1186/s12915-021-01078-1 (PMC8296547; doi:10.1186/s12915-021-01078-1)
Supplement: Supplementary file 12 — Additional file 12: Table S10. Differentially expressed genes following mouse-passage of N. fowleri LEE. Grey shading indicates genes found in N. fowleri alone or N. fowleri. [file 12915_2021_1078_MOESM12_ESM.xlsx]

## Sheet: UP-REGULATED
Additional File 12-TableS10. Differentially expressed genes following mouse-passage of N. fowleri LEE. Grey shading indicates genes found in N. fowleri alone or N. fowleri and N. gruberi, but no other taxa.
GENE ID	logFC	logCPM	PValue	FDR		TOP HUMAN BLAST HIT	TOP NR BLAST HIT
Cytoskeleton
NfowleriV212_g11430	1.37361	5.73822	0.000727449	0.0475407		tubulin beta-4B chain	beta tubulin
NfowleriV212_g3850	1.13904	8.01087	0.00227069	0.0932542		actin-related protein 3	arp3
NfowleriV212_g9171	2.09565	4.8975	0.000129343	0.0147344		flotillin-1	flotillin domain containing protein
NfowleriV212_g11065	1.25711	6.4079	0.000716101	0.0470467		twinfilin-1 isoform 1	twinfilin
NfowleriV212_g6609	1.21159	6.87666	0.00136594	0.068611		gelsolin isoform e	severin/fragmin/gelsolin
NfowleriV212_g7492	1.08053	7.14612	0.00194737	0.0839603		WASH complex subunit strumpellin isoform X2	WASH complex subunit strumpellin isoform X2
NfowleriV212_g5864	1.54738	5.58771	8.24553e-05	0.0105907		MORN repeat-containing protein 1	phosphatidylinositol-4-phosphate 5-kinase
NfowleriV212_g2303	1.50969	4.37051	0.000583974	0.0414354		serine/threonine-protein kinase BRSK2 isoform 2	serine/threonine-protein kinase
NfowleriV212_g11143	2.60632	7.2675	2.60684e-09	2.02307e-06		No human	phospholipase D
Chemotaxis/extracellular sensing
NfowleriV212_g7450	2.96317	3.21778	0.000166103	0.0172018		No human	Ammonium transporter AmtA
NfowleriV212_g7451	1.71817	7.07349	3.75207e-05	0.0061348		No human	Ammonium transporter AmtA (seen at top of list, probably bad gene model)
NfowleriV212_g10201	1.37106	5.0191	0.000475483	0.0362213		5'-nucleotidase isoform 1 preproprotein	metallophosphatase/5' nucleosidase
Adhesion and cell migration
NfowleriV212_g7924	1.61331	6.00729	0.00100385	0.0564021		mucin-4 isoform f precursor	Naegleria-specific
NfowleriV212_g5835	1.0489	5.93335	0.00193162	0.0835711		serine/threonine-protein kinase PAK 3	P21 activated protein kinase
NfowleriV212_g6175	1.19887	5.46642	0.000869142	0.0531632		rho GTPase-activating protein 22 isoform X4	rho GTPase-activating protein 22
Receptor G protein signalling
NfowleriV212_g3226	1.5029	6.74395	0.000131662	0.0148295		No human	RGS domain protein
NfowleriV212_g11424	1.75056	4.6055	0.00202922	0.0862907		regulator of G-protein signaling 8 isoform 1	regulator of G-protein signaling
Lysosomal/extracellular proteolysis
NfowleriV212_g12224	3.14084	7.2614	2.85841e-14	1.1831e-10		Cathepsin E, pepsinogen 4	cathepsin D
NfowleriV212_g3310	3.08851	9.87914	3.02548e-17	3.75673e-13		lysosomal pepstatin-insensitive protease	tripeptidyl peptidase
NfowleriV212_g5344	2.97828	7.99441	1.18454e-15	7.35422e-12		tripeptidyl peptidase 1	tripeptidyl peptidase 1
NfowleriV212_g9483	2.62248	4.92535	5.41968e-06	0.001402		cathepsin B isoform 1	cathepsin B isoform 1
NfowleriV212_g9975	1.88532	7.77467	5.13325e-07	0.000219792		No human	potential serine protease
NfowleriV212_g2080	1.7877	9.90961	3.94568e-06	0.00108874		tripeptidyl-peptidase 1 preproprotein	tripeptidyl-peptidase 1 preproprotein
NfowleriV212_g6183	1.6717	5.14311	0.000316598	0.0278808		cathepsin F	cathepsin F
NfowleriV212_g4238	1.55271	9.64349	1.80716e-05	0.00367861		cathepsin D preproprotein	cathepsin D
NfowleriV212_g5245	1.54773	6.72058	0.000212928	0.0206557		cathepsin Z preproprotein	cathepsin Z preproprotein
NfowleriV212_g3103	1.50761	5.21759	0.000363857	0.0303222		gamma-glutamyl hydrolase precursor	peptidase C26
NfowleriV212_g10536	1.45716	7.34036	4.84295e-05	0.00742407		cathepsin B	cathepsin B
NfowleriV212_g899	1.42859	11.5133	8.96505e-05	0.0113591		cathepsin B	cathepsin B
NfowleriV212_g1467	1.38775	8.98813	0.000132848	0.0148295		cathepsin B	cathepsin B
NfowleriV212_g1535	1.38119	12.0145	0.000191437	0.0188657		cathepsin B	cathepsin B
NfowleriV212_g1531	1.37134	11.4929	0.000170467	0.0174914		cathepsin B	cathepsin B
NfowleriV212_g7021	1.14373	10.1668	0.00110877	0.0598102		cathepsin B	cathepsin B
NfowleriV212_g441	1.13638	10.8345	0.00098106	0.0556248		cathepsin F	cysteine protease
Other proteolysis
NfowleriV212_g472	1.8977	6.98544	5.69206e-07	0.000235594		acylamino-acid-releasing enzyme	peptidase S9; bacterial and Naegleria LGT
Lysosomal protection
NfowleriV212_g3303	1.59162	6.05267	7.56856e-05	0.0101053		CATHEPSIN A	virulence protein NF314
NfowleriV212_g7124	2.77162	10.2892	4.99536e-13	1.24055e-09		Cathepsin A	Cathepsin A/Nf314
NfowleriV212_g2090	2.97098	7.52703	4.13718e-13	1.24055e-09		serine carboxypeptidase CPVL precursor	peptidase S10
NfowleriV212_g1006	1.62781	7.18274	8.75278e-06	0.00205063		probable serine carboxypeptidase CPVL precursor	peptidase S10
NfowleriV212_g7881	1.62292	6.28637	2.79046e-06	0.000866228		cytochrome b-245 heavy chain	ferric reductase like transmembrane component family protein
Vacuolar proton ATPase
NfowleriV212_g1278	1.43723	8.99808	0.000107741	0.0131159		V-type proton ATPase 16 kDa proteolipid subunit	vacuolar ATPase
NfowleriV212_g3049	1.40399	6.71865	6.62229e-05	0.00893793		V-type proton ATPase 21 kDa proteolipid subunit	vacuolar ATP synthase
NfowleriV212_g2017	1.23373	8.79789	0.000454293	0.0354777		V-type proton ATPase 116 kDa subunit a isoform 1 isoform b	V-type proton ATPase
Lysosomal transport
NfowleriV212_g8618	1.18768	5.26192	0.00183094	0.0817798		probable lysosomal cobalamin transporter isoform X1	LMBR1-like membrane protein
NfowleriV212_g11912	1.08743	7.84798	0.00158405	0.0757922		No human	CIMPR
NfowleriV212_g8802	1.89444	6.80144	1.04413e-06	0.000370427		ras-related protein Rab-32	rab32
NfowleriV212_g8240	1.29583	6.69968	0.000296387	0.0269042		vacuolar protein sorting-associated protein 35	vacuolar protein sorting-associated protein 35
Lysosomal RNA degradation
NfowleriV212_g3191	1.32518	6.90125	0.00046892	0.0362213		ribonuclease T2 precursor	ribonuclease OY
Nucleotide sugar transport
NfowleriV212_g12057	1.2123	8.16756	0.00115946	0.0615259		solute carrier family 35 member E3	nucleotide sugar transporter family
NfowleriV212_g173	1.54021	4.66907	0.000301656	0.0269778		solute carrier family 35 member E3	uncharacterized membrane protein
NfowleriV212_g3544	2.15758	6.44764	1.96799e-09	1.62911e-06		solute carrier family 35 member E4	DMT superfamily
Amino acid and protein transport
NfowleriV212_g918	2.77391	5.54596	2.03992e-08	1.2156e-05		proton-coupled amino acid transporter 4	amino acid transporter ANTL1-like
NfowleriV212_g1385	2.08402	7.10551	2.05586e-08	1.2156e-05		No human	Drug/metabolite transporter superfamily
NfowleriV212_g2676	1.72506	5.66289	1.06064e-05	0.00237742		feline leukemia virus subgroup C receptor- related protein 1	major facilitator superfamily
NfowleriV212_g4526	1.71335	6.64044	2.09933e-05	0.00407303		solute carrier family 15 member 2	solute carrier family 15
NfowleriV212_g4035	1.63968	6.17245	3.42265e-06	0.000988349		No human	WAT1 related protein
NfowleriV212_g6384	1.26559	6.21443	0.00111268	0.0598102		No human	transporter, major facilitator subfamily protein (in euks)
General metabolism
NfowleriV212_g11588	1.83013	8.17711	1.76913e-07	9.15304e-05		dTDP-D-glucose 4,6-dehydratase	UDP-glucuronate epimerase
NfowleriV212_g11012	1.47322	7.40369	4.52692e-05	0.00720651		phospholipase B-like 1	phospholipase B-like 1
NfowleriV212_g7763	1.21889	6.65464	0.00148688	0.0726873		putative phospholipase B-like 2 isoform 1 precursor	phospholipase B-like
NfowleriV212_g1309	1.18548	6.28672	0.00153331	0.0741661		C-1-tetrahydrofolate synthase, cytoplasmic	formate dihydrofolate ligase
NfowleriV212_g50	1.16192	7.03225	0.00188984	0.082276		dehydrogenase/reductase SDR family member 4	oxidoreductase
Lipid synthesis and degradation
NfowleriV212_g9212	1.33492	5.89077	0.000361541	0.0303222		hydroxyacyl-coenzyme A dehydrogenase, mitochondrial isoform 2	3-hydroxybutyryl-CoA dehydrogenase
NfowleriV212_g4009	1.23361	6.13371	0.00117355	0.0620084		fatty aldehyde dehydrogenase	aldehyde dehydrogenase family protein
NfowleriV212_g3259	1.42914	5.07687	0.000631542	0.0438055		No human	ketoacyl acp synthase; Naegleria and bacterial LGT
NfowleriV212_g4919	2.00196	6.68297	2.55394e-07	0.000117453		very long-chain acyl-CoA synthetase isoform	long chain acyl coA synthetase
NfowleriV212_g10134	2.05502	3.83219	0.000203953	0.0199408		squalene synthase	squalene synthase
NfowleriV212_g10097	1.34059	8.99617	9.27869e-05	0.0116377		elongation of very long chain fatty acids protein 6	long chain fatty acid elongase
Phosphatidate/Phosphatidylethanolamine synthesis
NfowleriV212_g542	1.43313	4.75169	0.000453396	0.0354777		choline/ethanolaminephosphotransferase 1	choline/ethanolaminephosphotransferase 1
NfowleriV212_g11474	1.29686	6.26696	0.000924798	0.0541072		lysophospholipid acyltransferase 2	MBOAT2 protein
Sphingosine and ceramide metabolism
NfowleriV212_g7348	1.47337	4.18739	0.001669	0.0777939		sphingosine-1-phosphate phosphatase 1	phosphoesterase
NfowleriV212_g9239	1.25533	6.95668	0.000446766	0.0354777		sphingolipid delta(4)-desaturase DES1 isoform 1	sphingolipid delta(4)-desaturase DES1 isoform 1
Carbohydrate metabolism
NfowleriV212_g7796	1.21415	6.0756	0.00233736	0.0937461		glucosamine-6-phosphate isomerase 2	glucosamine-6-phosphate deaminase (Naegleria and bacterial LGT)
NfowleriV212_g6574	1.25908	4.97653	0.00168642	0.0778451		No human	glucokinase
NfowleriV212_g3773	1.5408	6.09934	6.38566e-05	0.00881008		No human	beta amylase
Amino acid metabolism
Glutamate
NfowleriV212_g9421	1.31929	5.9687	0.000171857	0.0174914		glutamate dehydrogenase 1	leucine dehydrogenase (naegleria and bacterial lgt)
Valine and propionyl metabolism	(to generate acetyl coA for TCA cycle)
NfowleriV212_g3522	1.17952	6.10928	0.00056638	0.0408881		3-hydroxyisobutyrate dehydrogenase, mitochondrial precursor	3-hydroxyisobutyrate dehydrogenase; Naegleria and bacterial LGT
NfowleriV212_g10170	1.31126	4.98596	0.000772643	0.0491295		putative oxidoreductase GLYR1	3-hydroxyisobutyrate dehydrogenase
NfowleriV212_g5227	1.21266	8.48792	0.00124735	0.0648048		methylmalonate-semialdehyde dehydrogenase [acylating], mitochondrial	methylmalonate-semialdehyde dehydrogenase [acylating], mitochondrial
Tryptophan
NfowleriV212_g8461	1.27368	6.85301	0.000580162	0.0414016		kynurenine--oxoglutarate transaminase 3	aminotransferase; in other amoebae and bacteria but not gruberi
Glycine, serine, threonine
NfowleriV212_g9201	1.3155	8.52858	0.000969714	0.0554882		D-3-phosphoglycerate dehydrogenase	D-3-phosphoglycerate dehydrogenase
Cysteine, methionine
NfowleriV212_g6571	1.32393	8.78622	0.000703013	0.0469318		cystathionine beta-synthase-like	cysteine synthase
NfowleriV212_g4735	1.20437	7.92002	0.000572058	0.0410592		thioredoxin domain-containing protein 17	1,2-Dihydroxy-3-keto-5-methylthiopentene dioxygenase
Ubiquinone biosynthesis
NfowleriV212_g9791	1.20251	5.48523	0.00137034	0.068611		2-methoxy-6-polyprenyl-1,4-benzoquinol methylase, mitochondrial	methyltransferase
Cytochrome P450
NfowleriV212_g2904	1.46843	6.0743	0.000363455	0.0303222		cytochrome P450 3A4 isoform 1	cytochrome P450
NfowleriV212_g6099	1.2384	4.72159	0.00234044	0.0937461		trans-1,2-dihydrobenzene-1,2-diol dehydrogenase	oxidoreductase
Citric acid cycle
NfowleriV212_g7910	1.27842	5.25129	0.00147865	0.0726329		isocitrate dehydrogenase [NAD] subunit alpha, mitochondrial precursor	isocitrate dehydrogenase
Mitochondrion complex I
NfowleriV212_g2447	1.40735	5.37015	0.000128819	0.0147344		NADH dehydrogenase [ubiquinone] 1 alpha subcomplex subunit 12	NADH dehydrogenase
NfowleriV212_g11200	1.38384	5.52587	0.00022124	0.0211318		NADH dehydrogenase	NADH dehydrogenase, ubiquinone
NfowleriV212_g7145	1.28955	5.5024	0.000360301	0.0303222		NADH dehydrogenase [ubiquinone] 1 alpha subcomplex subunit 5	NADH dehydrogenase [ubiquinone] 1 alpha subcomplex subunit 5
Mitochondrion complex III
NfowleriV212_g3344	1.1606	7.6327	0.000646596	0.0443579		cytochrome b-c1 complex subunit Rieske, mitochondrial	cytochrome b-c1
Mitochondrion ATP export
NfowleriV212_g4246	1.43321	6.42572	3.38994e-05	0.00587157		ADP/ATP translocase 3	mitochondrial ADP/ATP translocator
Transcription
NfowleriV212_g6634	1.70809	7.57083	6.35196e-06	0.00160964		histone H2A deubiquitinase MYSM1	myb domain protein, REVEILLE8-like
NfowleriV212_g3167	2.02855	8.79461	2.92142e-05	0.00539364		myb-related protein B	myb-related protein B
NfowleriV212_g3904	2.09988	3.53342	0.000296841	0.0269042		mediator of RNA polymerase II transcription subunit 7	mediator of RNA polymerase II transcription subunit 7
NfowleriV212_g11247	1.29113	6.26375	0.000140647	0.0153195		pre-B-cell leukemia transcription factor 4	pre-B-cell leukemia transcription factor
NfowleriV212_g4821	1.16073	7.65588	0.00115629	0.0615259		No human	RWP-RK domain containing protein
Translation
NfowleriV212_g11206	1.33074	9.51849	0.000904793	0.0537551		60S acidic ribosomal protein P0	60S acidic ribosomal protein P0
NfowleriV212_g11952	2.3624	6.63506	7.66336e-11	1.10987e-07		elongation factor 1-alpha 2	elongation factor 1-alpha 2
NfowleriV212_g4427	1.92051	9.50251	1.76013e-06	0.00059069		elongation factor 1-alpha 2	elongation factor 1-alpha
NfowleriV212_g9116	1.2339	6.2325	0.000714685	0.0470467		translocon-associated protein subunit beta isoform X	translocon-associated protein subunit beta
NfowleriV212_g3172	1.0565	7.27346	0.00215742	0.0905021		eukaryotic peptide chain release factor GTP-binding subunit ERF3A isoform 3	eukaryotic peptide chain release factor
NfowleriV212_g6982	1.13364	6.16025	0.00185661	0.082276		serine/threonine-protein kinase RIO1	serine/threonine-protein kinase RIO1
NfowleriV212_g1341	1.20281	7.07094	0.000951706	0.0549644		No human	acetyltransferase
Protein folding and modification
NfowleriV212_g3809	1.21093	8.89029	0.00144731	0.0718851		heat shock cognate 71 kDa protein isoform 1	DNAK
NfowleriV212_g2123	1.33243	5.1843	0.00165759	0.0777939		protein-lysine methyltransferase METTL21D isoform a	METTL21D
NfowleriV212_g12295	2.60639	8.67948	4.79269e-10	4.95924e-07		stromal cell-derived factor 2-like protein 1 precursor/ O-mannosyl transferase	stromal cell-derived factor 2
NfowleriV212_g11446	1.39217	6.02358	0.000618421	0.0433838		UDP-N-acetylglucosamine--dolichyl-phosphate N-acetylglucosaminephosphotransferase	UDP-N-acetylglucosamine--dolichyl-phosphate N-acetylglucosaminephosphotransferase
Other
NfowleriV212_g10028	1.43816	5.73171	0.000154828	0.0165733		No human	unknown
NfowleriV212_g10136	1.65603	7.83166	5.34381e-05	0.00780636		No human	unknown
NfowleriV212_g10202	1.59466	7.47952	4.65228e-05	0.00722092		No human	penicillin-binding protein; Naegleria and bacterial LGT
NfowleriV212_g10297	1.4289	4.68811	0.00141454	0.0705394		No human	Naegleria-specific
NfowleriV212_g1071	1.1605	5.64525	0.00209317	0.0884044		No human	secreted protein
NfowleriV212_g10886	2.39357	3.81164	0.00118832	0.0625229		No human	interferon alpha inducible protein 27-like protein 2A
NfowleriV212_g11030	1.10933	7.17034	0.00172303	0.0783694		acid phosphatase type 7	metallophosphatase
NfowleriV212_g11105	1.241	5.59627	0.000685847	0.0460333		No human	agmatine deiminase; naegleria and bacterial LGT
NfowleriV212_g11115	1.72421	6.64884	2.35124e-05	0.00449159		thymus-specific serine protease	serine protease
NfowleriV212_g11118	1.80354	11.2038	1.88911e-07	9.38284e-05		glutamate decarboxylase 2	histidine decarboxylase
NfowleriV212_g11182	2.81972	4.12902	8.19044e-05	0.0105907		No human	Naegleria-specific
NfowleriV212_g11183	1.25435	7.71992	0.000266468	0.024692		No human	N. fowleri-specific
NfowleriV212_g11320	1.41092	8.05506	0.000101259	0.0125733		No human	Naegleria-specific
NfowleriV212_g11404	1.65942	4.91177	0.000778429	0.0491295		No human	N. fowleri-specific
NfowleriV212_g11469	1.52638	4.84291	0.000326598	0.0283592		No human	mitochondrial fission regulator 2
NfowleriV212_g11644	1.39884	6.33465	0.000671058	0.0452855		No human	Naegleria-specific
NfowleriV212_g12117	1.20282	4.9253	0.00230505	0.0932982		RCC1 and BTB domain-containing protein 2	UVB resistance protein
NfowleriV212_g12296	1.71488	5.28186	1.616e-05	0.00340477		No human	N. fowleri-specific
NfowleriV212_g12297	2.67192	6.44652	8.9383e-11	1.10987e-07		No human	N. fowleri-specific
NfowleriV212_g12390	2.48898	7.34799	1.49392e-09	1.325e-06		WD repeat domain phosphoinositide-interacting protein 3	ATG18
NfowleriV212_g1243	1.30914	6.12546	0.000886968	0.0534635		sperm-tail PG-rich repeat-containing protein 2 isoform X1	sperm-tail PG-rich
NfowleriV212_g1270	1.35633	4.59275	0.00199302	0.0850424		No human	Naegleria-specific
NfowleriV212_g128	1.21939	7.3501	0.000479073	0.0362723		mitochondrial-processing peptidase subunit beta precursor	mitochondrial-processing peptidase
NfowleriV212_g1377	1.15694	8.49518	0.00146475	0.0724611		No human	potential bacterial lateral gene transfer
NfowleriV212_g150	2.28898	7.46737	8.2519e-11	1.10987e-07		No human	potential bacterial lateral gene transfer
NfowleriV212_g1513	1.87311	3.30353	0.00160314	0.0762689		No human	N. fowleri-specific
NfowleriV212_g1515	1.93629	3.60259	0.000370566	0.0306437		No human	Naegleria-specific
NfowleriV212_g1532	1.68825	5.6593	7.47566e-06	0.00184107		No human	YeeE/YedE integral membrane protein
NfowleriV212_g1556	1.49426	4.63317	0.00110183	0.0598102		No human	Naegleria-specific
NfowleriV212_g1632	1.18023	7.3062	0.00196494	0.0841332		No human	Naegleria-specific
NfowleriV212_g1882	2.59409	8.47057	4.13009e-06	0.00110405		No human	found in other amoebae
NfowleriV212_g2075	1.59001	5.80468	3.82028e-05	0.00616058		ankyrin repeat and death domain-containing protein 1A	ankyrin repeat and death domain-containing protein 1A
NfowleriV212_g2570	1.62558	7.07897	6.19087e-05	0.00863731		serine/threonine-protein kinase Nek2 isoform 3	NHL domain serine kinase
NfowleriV212_g29	1.38786	4.50729	0.00225763	0.0931328		No human	Naegleria-specific
NfowleriV212_g2922	1.51695	5.79023	5.78949e-05	0.0081691		No human	Naegleria-specific
NfowleriV212_g2953	2.12566	3.24727	0.00125567	0.0649653		No human	dynein light chain
NfowleriV212_g2959	1.16206	6.54599	0.00135719	0.0686008		No human	hypothetical protein
NfowleriV212_g3219	1.44524	5.77654	4.60374e-05	0.00722092		guanine nucleotide-binding protein G(t) subunit alpha-1	guanine nucleotide-binding protein G(t) subunit alpha-1
NfowleriV212_g3225	1.8257	4.06246	0.00110877	0.0598102		No human	Naegleria-specific
NfowleriV212_g3232	1.18217	5.20366	0.00246592	0.0975947		No human	Naegleria-specific
NfowleriV212_g3311	2.64811	7.02276	2.204e-12	4.56118e-09		RCC1 and BTB domain containing protein	serine/threonine protein kinase
NfowleriV212_g3425	1.58145	4.68747	0.000847135	0.0521806		No human	uncharacterized protein
NfowleriV212_g3548	1.92167	9.09479	2.10325e-06	0.000687265		prosaposin isoform a preproprotein	Naegleriapore A pore forming peptide precursor
NfowleriV212_g3577	1.10125	6.00939	0.00222961	0.0926171		No human	Naegleria-specific
NfowleriV212_g3638	1.06325	7.62059	0.00188897	0.082276		No human	adenylate cyclase
NfowleriV212_g3720	1.22714	5.76754	0.000475226	0.0362213		No human	Naegleria-specific
NfowleriV212_g3901	1.20175	6.95525	0.00188963	0.082276		voltage-gated potassium channel subunit beta-1 isoform 3	oxidoreductase
NfowleriV212_g3983	1.39808	5.12493	0.000622344	0.0434137		No human	NYN domain-containing protein; Naegleria and bacteria LGT
NfowleriV212_g4014	1.12983	7.91197	0.00177069	0.0802432		No human	Naegleria-specific
NfowleriV212_g4270	1.73227	8.12622	0.000146968	0.0158687		glyoxalase domain-containing protein 4	glyoxalase domain-containing protein 4
NfowleriV212_g444	1.33066	5.14888	0.00050616	0.0376961		MOB kinase activator 3B	MOB1
NfowleriV212_g4527	1.30713	5.74593	0.000886926	0.0534635		No human	Naegleria-specific
NfowleriV212_g4665	1.49995	7.73169	0.00089247	0.0535073		No human	Naegleria and potentially bacteria LGT
NfowleriV212_g4788	1.19653	6.19178	0.00223021	0.0926171		No human	beta-lactamase
NfowleriV212_g4847	1.29056	6.40643	0.00133139	0.0677535		No human	Naegleria-specific
NfowleriV212_g5119	1.34128	6.09344	0.00228802	0.0932982		No human	Naegleria-specific
NfowleriV212_g5220	1.28821	4.66947	0.00170664	0.0779096		No human	potential bacterial lateral gene transfer
NfowleriV212_g5283	1.26474	5.00247	0.00169678	0.0779096		No human	N. fowleri-specific
NfowleriV212_g5391	1.42518	5.0268	0.000991067	0.0559367		No human	Naegleria-specific
NfowleriV212_g5566	1.66664	9.50933	7.62193e-06	0.00184107		No human	Naegleria-specific
NfowleriV212_g5575	1.88281	6.27908	2.96922e-07	0.000131674		poor hit (high mobility group protein HMGI-C)	Naegleria-specific
NfowleriV212_g5827	2.24959	4.89741	2.66382e-08	1.50348e-05		sorting and assembly machinery component 50	sorting and assembly machinery component 50
NfowleriV212_g5838	1.28244	5.31845	0.00100922	0.0564483		cyclin-dependent kinase inhibitor 3	protein tyrosine phosphatase
NfowleriV212_g5851	1.53284	5.43709	0.00189506	0.082276		No human	Naegleria-specific
NfowleriV212_g6090	1.22288	8.36785	0.0005353	0.0393303		No human	Naegleria-specific
NfowleriV212_g6155	1.87062	3.85032	0.000506986	0.0376961		TANC1	ankyrin
NfowleriV212_g6369	1.35287	4.94405	0.00127778	0.0658348		No human	Naegleria-specific
NfowleriV212_g667	1.15994	6.65961	0.00186334	0.082276		No human	HutD family protein; naegleria and bacteria LGT
NfowleriV212_g668	1.56949	11.2829	5.61943e-05	0.00811355		No human	hypothetical protein shared by amoebae
NfowleriV212_g6706	1.18931	8.27093	0.00231423	0.0932982		E3 ubiquitin-protein ligase	E3 ubiquitin-protein ligase
NfowleriV212_g6792	1.70139	6.41	7.36102e-07	0.000294845		No human	unknown, found in Naegleria and other amoebae
NfowleriV212_g6829	1.26907	5.61315	0.00105363	0.0581465		No human	N. fowleri-specific
NfowleriV212_g6889	1.46862	5.51572	5.27347e-05	0.00779532		No human	potential bacterial lateral gene transfer
NfowleriV212_g7042	1.26982	7.20715	0.000664183	0.0450665		No human	N. fowleri-specific
NfowleriV212_g7064	1.55586	5.56788	0.000250272	0.0233656		No human	N. fowleri-specific
NfowleriV212_g7358	1.26362	5.32533	0.00110078	0.0598102		No human	Naegleria-specific
NfowleriV212_g7390	1.21761	6.20836	0.00131229	0.0670565		No human	Naegleria-specific
NfowleriV212_g7710	1.63435	8.14448	3.32816e-05	0.00587157		No human	cytokinin dehydrogenase 6-like
NfowleriV212_g7758	1.65986	4.34539	0.000219944	0.0211318		No human	Naegleria-specific
NfowleriV212_g7946	1.32177	5.51927	0.000974714	0.0555184		superoxide dismutase [Mn], mitochondrial	superoxide dismutase; Naegleria and bacterial LGT
NfowleriV212_g80	1.46891	5.61301	0.000350446	0.0300102		acyloxyacyl hydrolase isoform 1	acyloxyacyl hydrolase
NfowleriV212_g8154	1.37125	5.13482	0.000449567	0.0354777		No human	Naegleria-specific
NfowleriV212_g8173	1.60469	4.80325	0.00032337	0.0282766		No human	Naegleria-specific
NfowleriV212_g8294	1.35321	5.97699	7.82072e-05	0.0103308		No human	Naegleria-specific
NfowleriV212_g8301	1.15717	6.70575	0.000779457	0.0491295		No human	Naegleria-specific
NfowleriV212_g8502	1.58097	5.53248	0.000343625	0.0296305		inter-alpha-trypsin inhibitor heavy chain H4 isoform 1 precursor	potential bacterial lateral gene transfer
NfowleriV212_g8617	1.55543	7.23162	1.0722e-05	0.00237742		No human	potential bacterial lateral gene transfer
NfowleriV212_g9158	1.21322	5.54985	0.00246797	0.0975947		No human	oxidoreductase
NfowleriV212_g9173	1.29003	6.45804	0.000274732	0.0252693		No human	N. fowleri-specific
NfowleriV212_g9179	1.42191	6.62837	0.00013376	0.0148295		No human	Naegleria-specific
NfowleriV212_g9219	1.03912	7.49785	0.00252224	0.0994241		No human	Naegleria-specific
NfowleriV212_g9308	1.41162	5.71693	0.000125467	0.0146974		No human	Naegleria-specific
NfowleriV212_g9320	1.26992	6.21286	0.000301999	0.0269778		No human	Naegleria-specific
NfowleriV212_g9323	3.16849	2.92431	0.00030868	0.0273777		No human	Naegleria-specific
NfowleriV212_g9406	2.31951	7.83031	2.2615e-10	2.55282e-07		No human	Naegleria-specific
NfowleriV212_g9433	1.29987	5.42948	0.000836534	0.0520513		No human	N. fowleri-specific
NfowleriV212_g9537	2.27267	3.21798	0.000470069	0.0362213		No human	potential bacterial lateral gene transfer
NfowleriV212_g9619	1.40644	5.7266	0.00037265	0.0306437		guanine nucleotide-binding protein G(i) subunit alpha-1	guanine nucleotide-binding protein G(i) subunit alpha-1
NfowleriV212_g9749	2.18213	4.77345	1.01306e-06	0.000369974		No human	Naegleria-specific
NfowleriV212_g9856	1.438	6.32207	6.53977e-05	0.00892356		No human	unknown, found in basal opisthokonts

## Sheet: DOWN-REGULATED
GENE ID	logFC	logCPM	PValue	FDR		TOP HUMAN BLAST HIT	TOP NR BLAST HIT
Translation
NfowleriV212_g5981	-1.21246	6.01899	0.000930713	0.0541072		eukaryotic translation initiation factor 4E type 1B	EIF4E
NfowleriV212_g10163	-3.5817	6.28963	5.90038e-12	1.04664e-08		EIF5A2	fused gene: EIF5A and unknown Naegleria-specific protein
NfowleriV212_g5734	-1.75172	6.99209	0.000496944	0.0373973		cactin isoform X1	cactin
NfowleriV212_g178	-1.53932	4.54803	0.00219277	0.0916753		U5 small nuclear ribonucleoprotein 40 kDa protein	U3 small nucleolar RNA associated protein
NfowleriV212_g10672	-1.20212	6.23812	0.00231223	0.0932982		RNA-binding motif protein, X-linked 2	RNA-binding motif protein, X-linked 2
Translation suppression
NfowleriV212_g11233	-2.00391	4.37503	0.000247343	0.0232671		E3 ubiquitin-protein ligase TRIM71	TRIM71-like
Transcriptional inhibition
NfowleriV212_g1124	-2.35423	3.38103	0.00135909	0.0686008		No human	O-acetyl ADP ribose deacetylase
NfowleriV212_g9199	-2.59186	2.99519	0.00170323	0.0779096		No human	NmrA family protein, Naegleria and bacterial LGT
Cell stress
NfowleriV212_g11244	-2.1318	5.54507	3.01206e-06	0.000902322		26S proteasome non-ATPase regulatory subunit 10 isoform 2	Naegleria-specific
NfowleriV212_g1927	-2.26298	5.05653	1.6178e-05	0.00340477		No human	Hsp20/bacterial and naegleria type III secretion protein
NfowleriV212_g5464	-2.10192	5.17186	0.000175984	0.0177658		dnaJ homolog subfamily A member 4	dnaJ homologue subfamily C
NfowleriV212_g3989	-2.94994	5.25497	0.000389688	0.0313248		mitochondrial peptide methionine sulfoxide reductase isoform d	methionine sulfoxide reductase (naegleria and bacterial LGT)
DNA damage and repair
NfowleriV212_g12574	-2.44853	8.46939	5.20409e-10	4.97071e-07		No human	CHK1 checkpoint like protein
NfowleriV212_g4524	-1.52189	5.68338	0.000127958	0.0147344		No human	GLTSCR1-like
NfowleriV212_g7809	-1.15207	5.99258	0.00213292	0.089778		uracil-DNA glycosylase isoform UNG2	uracil DNA glycosylase (Naegleria and bacterial LGT)
NfowleriV212_g12327	-2.69625	8.09247	3.51293e-09	2.56588e-06		No human	TAR1
Ubiquitination
NfowleriV212_g7025	-1.42043	4.68958	0.00164381	0.0777939		polyubiquitin-B precursor	polyubiquitin
NfowleriV212_g12415	-3.18061	5.9234	1.1479e-08	7.50183e-06		E3 ubiquitin-protein ligase RNF181	RING like E3 ubiquitin ligase
Membrane trafficking
NfowleriV212_g7379	-2.73253	3.095	0.000787649	0.0493952		vesicle-associated membrane protein 7 isoform 1	VAMP7 protein
NfowleriV212_g3635	-1.79584	4.92327	0.000179165	0.017941		ADP-ribosylation factor 1	Arf protein
NfowleriV212_g8306	-1.98672	4.16296	0.00167101	0.0777939		ankyrin repeat domain-containing protein 27 isoform X2	ankyrin repeat protein
NfowleriV212_g1982	-1.36368	5.21178	0.000896313	0.0535073		unconventional myosin-X	myosin heavy chain
Flagellar motility
NfowleriV212_g4491	-1.98504	5.0171	0.000117479	0.0141324		cilia- and flagella-associated protein 100	coiled coil domain containing protein 37
NfowleriV212_g669	-2.06443	4.59695	0.000166241	0.0172018		tubulin delta chain isoform 1	tubulin delta chain
NfowleriV212_g497	-1.60542	4.53363	0.000708362	0.047036		sperm-associated antigen 16 protein isoform X6	SPAG16-like
Respiration
NfowleriV212_g7376	-1.42918	6.70563	0.00110546	0.0598102		No human	hemerythrin, Naegleria (and other euk) and bacterial LGT
NfowleriV212_g4787	-1.74013	8.66878	3.40463e-05	0.00587157		No human	dyp type peroxidase YfeX like protein
Signalling and environment sensing
NfowleriV212_g8907	-1.79839	4.46711	0.00166507	0.0777939		regulator of G-protein signaling 4 isoform 2	G protein signalling regulator (as annotated in N. gruberi)
NfowleriV212_g7011	-3.70842	2.73543	0.00178064	0.0804009		hippocalcin-like protein 1	hippocalcin-like
NfowleriV212_g6838	-2.47546	6.76197	0.000163656	0.0172018		No human	conditioned medium factor (in amoebae and bacteria)
NfowleriV212_g5978	-2.02228	3.83103	0.000912507	0.0539552		serine/threonine-protein kinase Nek4 isoform X5	fused gene: NEK kinase, RasGEF A
Adenylyl/guanylyl cyclases
NfowleriV212_g5733	-5.61875	2.41182	0.001247	0.0648048		adenylate cyclase type 8	histidine kinase/adenylate-guanylate cyclase
NfowleriV212_g11245	-3.46972	4.26986	1.23235e-05	0.00268458		No human	adenylyl guanylyl cyclase protein
NfowleriV212_g12459	-2.5737	3.75862	0.000932508	0.0541072		No human	adenylyl cyclase
NfowleriV212_g12193	-1.69775	5.7648	3.65474e-05	0.0061348		atrial natriuretic peptide receptor 2	adenylate guanylate cyclase protein
NfowleriV212_g1098	-1.35935	5.27859	0.00185309	0.082276		atrial natriuretic peptide receptor 1	adenylate cyclase
Other
NfowleriV212_g10412	-1.79058	7.23023	0.000157584	0.0167241		No human	unknown excavate and bacterial protein
NfowleriV212_g10548	-4.02496	2.96311	0.00153505	0.0741661		No human	N. fowleri-specific
NfowleriV212_g10643	-1.52715	4.47496	0.00167905	0.0777939		No human	N. fowleri-specific
NfowleriV212_g10705	-2.56547	3.75368	0.00038999	0.0313248		No human	Naegleria-specific
NfowleriV212_g10709	-3.35955	3.13143	0.00154206	0.074216		No human	Naegleria-specific
NfowleriV212_g10711	-2.64323	3.03109	0.0019601	0.0841332		No human	N. fowleri-specific
NfowleriV212_g11045	-1.81632	4.55694	0.000138567	0.0152264		No human	IQ domain containing protein D
NfowleriV212_g11048	-1.43536	5.19205	0.00101943	0.0567637		No human	N. fowleri-specific
NfowleriV212_g11238	-6.56333	3.0967	3.61895e-06	0.00102128		No human	N. fowleri-specific
NfowleriV212_g11241	-4.5158	4.0754	5.18318e-09	3.57553e-06		No human	Naegleria-specific
NfowleriV212_g11243	-2.8208	3.73608	0.000118368	0.0141324		No human	DUF4442 domain containing protein
NfowleriV212_g11382	-2.01911	6.37002	0.000758964	0.0485776		No human	N. fowleri-specific
NfowleriV212_g11386	-3.53566	6.10934	1.27793e-06	0.000440779		No human	unknown
NfowleriV212_g11742	-2.02433	3.83243	0.0018873	0.082276		No human	N. fowleri-specific
NfowleriV212_g11983	-1.70814	5.01364	0.0011588	0.0615259		No human	N. fowleri-specific
NfowleriV212_g12007	-1.22586	5.39941	0.00230491	0.0932982		No human	Naegleria-specific
NfowleriV212_g12092	-1.58229	4.14341	0.00225025	0.0931328		No human	archaeal/bacterial LGT
NfowleriV212_g12191	-1.70425	5.85637	3.75489e-05	0.0061348		No human	Naegleria-specific
NfowleriV212_g12324	-3.64015	2.6898	0.000740531	0.0480909		No human	N. fowleri-specific
NfowleriV212_g12325	-1.77456	8.966	4.17899e-06	0.00110405		No human	unknown conserved protein
NfowleriV212_g12328	-1.81313	6.1994	5.1809e-05	0.00775076		No human	unknown conserved protein
NfowleriV212_g12329	-1.94161	6.58179	9.12212e-06	0.00209758		No human	N. fowleri-specific
NfowleriV212_g12330	-2.01792	6.27249	2.51559e-06	0.000800925		No human	N. fowleri-specific
NfowleriV212_g12331	-2.07347	5.81414	7.71005e-06	0.00184107		No human	N. fowleri-specific
NfowleriV212_g12332	-1.87499	8.34104	8.27335e-05	0.0105907		No human	potential cytochrome P450 monooxygenase
NfowleriV212_g12334	-1.56499	8.07315	0.000106625	0.0131086		No human	N. fowleri-specific
NfowleriV212_g12573	-2.08597	8.99302	9.63149e-07	0.000362407		No human	N. fowleri-specific
NfowleriV212_g12612	-2.01396	6.47893	1.70109e-05	0.00352041		No human	N. fowleri speific
NfowleriV212_g1359	-1.9949	3.50832	0.00243154	0.0967707		No human	N. fowleri-specific
NfowleriV212_g1647	-2.07063	4.11689	0.00130712	0.0670565		von Willebrand factor D and EGF domain-containing protein	lectin-like
NfowleriV212_g1739	-1.42606	6.221	0.000551662	0.040294		alpha-1,3-mannosyl-glycoprotein 2-beta-N-acetylglucosaminyltransferase	alpha-1,3-mannosyl-glycoprotein 2-beta-N-acetylglucosaminyltransferase
NfowleriV212_g174	-2.72795	3.09202	0.00124606	0.0648048		No human	Naegleria-specific
NfowleriV212_g2469	-1.79339	8.06566	0.000615139	0.0433838		No human	bacterial and Naegleria LGT
NfowleriV212_g260	-2.36804	5.33442	1.99166e-05	0.00398877		No human	Naegleria-specific
NfowleriV212_g2821	-1.5351	5.23109	0.000650581	0.0443861		No human	Naegleria-specific
NfowleriV212_g2913	-1.92317	6.35869	5.7398e-05	0.0081691		No human	N. fowleri-specific
NfowleriV212_g3060	-2.68052	4.03308	0.000123258	0.0145762		No human	Naegleria-specific
NfowleriV212_g3506	-1.58203	4.30411	0.00238069	0.0950514		No human	Naegleria-specific
NfowleriV212_g3547	-2.31114	3.55918	0.00151759	0.0738976		mitochondrial basic amino acids transporter isoform	solute carrier family protein 25
NfowleriV212_g3613	-1.38671	6.93683	0.000752793	0.0484323		type I iodothyronine deiodinase	type I iodothyronine deiodinase
NfowleriV212_g4023	-1.69882	5.39797	0.000239391	0.022691		No human	MBL fold metallohydrolase (Naegleria and bacteria LGT)
NfowleriV212_g4029	-1.43313	4.98772	0.000838387	0.0520513		No human	Naegleria-specific
NfowleriV212_g4059	-1.61928	4.78589	0.000556511	0.0404105		tenascin-X isoform 1	lectin-like
NfowleriV212_g4131	-2.00085	3.67154	0.00180732	0.0810164		No human	Naegleria-specific
NfowleriV212_g4298	-3.29918	3.85505	0.000187245	0.0186002		No human	Naegleria-specific
NfowleriV212_g4874	-1.71073	4.61428	0.000925975	0.0541072		No human	Naegleria-specific
NfowleriV212_g5470	-1.22597	8.71872	0.00158702	0.0757922		No human	Naegleria-specific
NfowleriV212_g5493	-1.87049	5.78213	0.000530458	0.0392065		No human	N. fowleri-specific
NfowleriV212_g5517	-2.66431	3.3583	0.000743614	0.0480909		No human	N. fowleri-specific
NfowleriV212_g5518	-2.12667	4.37556	0.000635015	0.0438055		No human	N. fowleri-specific
NfowleriV212_g5704	-2.46577	4.02811	3.27506e-05	0.00587157		No human	Naegleria-specific
NfowleriV212_g5962	-1.28514	5.84975	0.00179453	0.0807341		No human	N. fowleri-specific
NfowleriV212_g6217	-1.32331	7.37641	0.0016729	0.0777939		No human	Naegleria-specific
NfowleriV212_g6250	-2.1143	4.55182	0.000386431	0.0313248		No human	unknown, conserved in excavates
NfowleriV212_g6853	-2.82357	3.16039	0.00103935	0.0576142		No human	oxidoreductase (Naegleria and bacterial LGT)
NfowleriV212_g7580	-2.80968	5.83154	8.12521e-07	0.000315284		No human	Naegleria-specific
NfowleriV212_g7638	-2.32721	4.06548	0.000965377	0.0554882		apolipoprotein A-I	fowleri bacterial LGT
NfowleriV212_g7736	-2.27298	4.15571	3.6934e-05	0.0061348		No human	GCN5 related Nacetyltransferase
NfowleriV212_g7973	-1.72324	5.97859	2.95375e-05	0.00539364		No human	AAC rich mRNA clone AAC4 protein like
NfowleriV212_g8277	-1.49783	5.0802	0.00207866	0.088091		No human	unknown conserved in eukaryotes
NfowleriV212_g832	-2.14652	7.24242	3.05207e-06	0.000902322		No human	N. fowleri-specific
NfowleriV212_g833	-2.47257	6.89523	2.01707e-07	9.63306e-05		No human	N. fowleri-specific
NfowleriV212_g8591	-1.65717	5.5438	0.000391024	0.0313248		inter-alpha-trypsin inhibitor heavy chain H4 isoform 1 precursor	von willebrand factor type A protein
NfowleriV212_g8889	-2.2086	3.48399	0.00227559	0.0932542		No human	N. fowleri-specific
NfowleriV212_g8890	-1.76574	5.10791	5.0889e-05	0.00770597		No human	Naegleria and bacterial LGT
NfowleriV212_g9020	-1.44928	5.31267	0.000848876	0.0521806		No human	N. fowleri-specific
NfowleriV212_g927	-1.72629	6.38389	2.07671e-05	0.00407303		No human	N. fowleri-specific
NfowleriV212_g9573	-1.86437	7.01829	2.47656e-05	0.0046593		potassium voltage-gated channel subfamily B	voltage gated potassium channel
NfowleriV212_g9635	-2.24799	3.30361	0.00147992	0.0726329		No human	stimulated by retinoic acid gene 6
NfowleriV212_g1125	-1.58446	6.16878	0.000885749	0.0534635		No human	PHAGE RNL2 family RNA ligase (Naegleria and bacterial LGT)
NfowleriV212_g307	-3.72635	0	8.41268e-08	4.54175e-05		No human	PHAGE RNL2 family RNA ligase (Naegleria and bacterial LGT)

## Sheet: ALL GENES
Gene name	logFC	logCPM	PValue	FDR
TrinAxHiSeq_g3310	3.08851	9.87914	3.02548e-17	3.75673e-13
TrinAxHiSeq_g5344	2.97828	7.99441	1.18454e-15	7.35422e-12
TrinAxHiSeq_g12224	3.14084	7.2614	2.85841e-14	1.1831e-10
TrinAxHiSeq_g2090	2.97098	7.52703	4.13718e-13	1.24055e-09
TrinAxHiSeq_g7124	2.77162	10.2892	4.99536e-13	1.24055e-09
TrinAxHiSeq_g3311	2.64811	7.02276	2.204e-12	4.56118e-09
TrinAxHiSeq_g10163	-3.5817	6.28963	5.90038e-12	1.04664e-08
TrinAxHiSeq_g11952	2.3624	6.63506	7.66336e-11	1.10987e-07
TrinAxHiSeq_g150	2.28898	7.46737	8.2519e-11	1.10987e-07
TrinAxHiSeq_g12297	2.67192	6.44652	8.9383e-11	1.10987e-07
TrinAxHiSeq_g9406	2.31951	7.83031	2.2615e-10	2.55282e-07
TrinAxHiSeq_g12295	2.60639	8.67948	4.79269e-10	4.95924e-07
TrinAxHiSeq_g12574	-2.44853	8.46939	5.20409e-10	4.97071e-07
TrinAxHiSeq_g12390	2.48898	7.34799	1.49392e-09	1.325e-06
TrinAxHiSeq_g3544	2.15758	6.44764	1.96799e-09	1.62911e-06
TrinAxHiSeq_g11143	2.60632	7.2675	2.60684e-09	2.02307e-06
TrinAxHiSeq_g12327	-2.69625	8.09247	3.51293e-09	2.56588e-06
TrinAxHiSeq_g11241	-4.5158	4.0754	5.18318e-09	3.57553e-06
TrinAxHiSeq_g12415	-3.18061	5.9234	1.1479e-08	7.50183e-06
TrinAxHiSeq_g918	2.77391	5.54596	2.03992e-08	1.2156e-05
TrinAxHiSeq_g1385	2.08402	7.10551	2.05586e-08	1.2156e-05
TrinAxHiSeq_g5827	2.24959	4.89741	2.66382e-08	1.50348e-05
TrinAxHiSeq_g307	-3.72635	4.49556	8.41268e-08	4.54175e-05
TrinAxHiSeq_g11588	1.83013	8.17711	1.76913e-07	9.15304e-05
TrinAxHiSeq_g11118	1.80354	11.2038	1.88911e-07	9.38284e-05
TrinAxHiSeq_g833	-2.47257	6.89523	2.01707e-07	9.63306e-05
TrinAxHiSeq_g4919	2.00196	6.68297	2.55394e-07	0.000117453
TrinAxHiSeq_g5575	1.88281	6.27908	2.96922e-07	0.000131674
TrinAxHiSeq_g9975	1.88532	7.77467	5.13325e-07	0.000219792
TrinAxHiSeq_g472	1.8977	6.98544	5.69206e-07	0.000235594
TrinAxHiSeq_g6792	1.70139	6.41	7.36102e-07	0.000294845
TrinAxHiSeq_g7580	-2.80968	5.83154	8.12521e-07	0.000315284
TrinAxHiSeq_g12573	-2.08597	8.99302	9.63149e-07	0.000362407
TrinAxHiSeq_g9749	2.18213	4.77345	1.01306e-06	0.000369974
TrinAxHiSeq_g8802	1.89444	6.80144	1.04413e-06	0.000370427
TrinAxHiSeq_g11386	-3.53566	6.10934	1.27793e-06	0.000440779
TrinAxHiSeq_g4427	1.92051	9.50251	1.76013e-06	0.00059069
TrinAxHiSeq_g3548	1.92167	9.09479	2.10325e-06	0.000687265
TrinAxHiSeq_g12330	-2.01792	6.27249	2.51559e-06	0.000800925
TrinAxHiSeq_g7881	1.62292	6.28637	2.79046e-06	0.000866228
TrinAxHiSeq_g11244	-2.1318	5.54507	3.01206e-06	0.000902322
TrinAxHiSeq_g832	-2.14652	7.24242	3.05207e-06	0.000902322
TrinAxHiSeq_g4035	1.63968	6.17245	3.42265e-06	0.000988349
TrinAxHiSeq_g11238	-6.56333	3.0967	3.61895e-06	0.00102128
TrinAxHiSeq_g2080	1.7877	9.90961	3.94568e-06	0.00108874
TrinAxHiSeq_g1882	2.59409	8.47057	4.13009e-06	0.00110405
TrinAxHiSeq_g12325	-1.77456	8.966	4.17899e-06	0.00110405
TrinAxHiSeq_g9483	2.62248	4.92535	5.41968e-06	0.001402
TrinAxHiSeq_g6634	1.70809	7.57083	6.35196e-06	0.00160964
TrinAxHiSeq_g1532	1.68825	5.6593	7.47566e-06	0.00184107
TrinAxHiSeq_g5566	1.66664	9.50933	7.62193e-06	0.00184107
TrinAxHiSeq_g12331	-2.07347	5.81414	7.71005e-06	0.00184107
TrinAxHiSeq_g1006	1.62781	7.18274	8.75278e-06	0.00205063
TrinAxHiSeq_g12329	-1.94161	6.58179	9.12212e-06	0.00209758
TrinAxHiSeq_g2676	1.72506	5.66289	1.06064e-05	0.00237742
TrinAxHiSeq_g8617	1.55543	7.23162	1.0722e-05	0.00237742
TrinAxHiSeq_g11245	-3.46972	4.26986	1.23235e-05	0.00268458
TrinAxHiSeq_g12296	1.71488	5.28186	1.616e-05	0.00340477
TrinAxHiSeq_g1927	-2.26298	5.05653	1.6178e-05	0.00340477
TrinAxHiSeq_g12612	-2.01396	6.47893	1.70109e-05	0.00352041
TrinAxHiSeq_g4238	1.55271	9.64349	1.80716e-05	0.00367861
TrinAxHiSeq_g260	-2.36804	5.33442	1.99166e-05	0.00398877
TrinAxHiSeq_g927	-1.72629	6.38389	2.07671e-05	0.00407303
TrinAxHiSeq_g4526	1.71335	6.64044	2.09933e-05	0.00407303
TrinAxHiSeq_g11115	1.72421	6.64884	2.35124e-05	0.00449159
TrinAxHiSeq_g9573	-1.86437	7.01829	2.47656e-05	0.0046593
TrinAxHiSeq_g3167	2.02855	8.79461	2.92142e-05	0.00539364
TrinAxHiSeq_g7973	-1.72324	5.97859	2.95375e-05	0.00539364
TrinAxHiSeq_g5704	-2.46577	4.02811	3.27506e-05	0.00587157
TrinAxHiSeq_g7710	1.63435	8.14448	3.32816e-05	0.00587157
TrinAxHiSeq_g4246	1.43321	6.42572	3.38994e-05	0.00587157
TrinAxHiSeq_g4787	-1.74013	8.66878	3.40463e-05	0.00587157
TrinAxHiSeq_g12193	-1.69775	5.7648	3.65474e-05	0.0061348
TrinAxHiSeq_g7736	-2.27298	4.15571	3.6934e-05	0.0061348
TrinAxHiSeq_g7451	1.71817	7.07349	3.75207e-05	0.0061348
TrinAxHiSeq_g12191	-1.70425	5.85637	3.75489e-05	0.0061348
TrinAxHiSeq_g2075	1.59001	5.80468	3.82028e-05	0.00616058
TrinAxHiSeq_g11012	1.47322	7.40369	4.52692e-05	0.00720651
TrinAxHiSeq_g3219	1.44524	5.77654	4.60374e-05	0.00722092
TrinAxHiSeq_g10202	1.59466	7.47952	4.65228e-05	0.00722092
TrinAxHiSeq_g10536	1.45716	7.34036	4.84295e-05	0.00742407
TrinAxHiSeq_g8890	-1.76574	5.10791	5.0889e-05	0.00770597
TrinAxHiSeq_g12328	-1.81313	6.1994	5.1809e-05	0.00775076
TrinAxHiSeq_g6889	1.46862	5.51572	5.27347e-05	0.00779532
TrinAxHiSeq_g10136	1.65603	7.83166	5.34381e-05	0.00780636
TrinAxHiSeq_g668	1.56949	11.2829	5.61943e-05	0.00811355
TrinAxHiSeq_g2913	-1.92317	6.35869	5.7398e-05	0.0081691
TrinAxHiSeq_g2922	1.51695	5.79023	5.78949e-05	0.0081691
TrinAxHiSeq_g2570	1.62558	7.07897	6.19087e-05	0.00863731
TrinAxHiSeq_g3773	1.5408	6.09934	6.38566e-05	0.00881008
TrinAxHiSeq_g9856	1.438	6.32207	6.53977e-05	0.00892356
TrinAxHiSeq_g3049	1.40399	6.71865	6.62229e-05	0.00893793
TrinAxHiSeq_g3303	1.59162	6.05267	7.56856e-05	0.0101053
TrinAxHiSeq_g8294	1.35321	5.97699	7.82072e-05	0.0103308
TrinAxHiSeq_g11182	2.81972	4.12902	8.19044e-05	0.0105907
TrinAxHiSeq_g5864	1.54738	5.58771	8.24553e-05	0.0105907
TrinAxHiSeq_g12332	-1.87499	8.34104	8.27335e-05	0.0105907
TrinAxHiSeq_g899	1.42859	11.5133	8.96505e-05	0.0113591
TrinAxHiSeq_g10097	1.34059	8.99617	9.27869e-05	0.0116377
TrinAxHiSeq_g11320	1.41092	8.05506	0.000101259	0.0125733
TrinAxHiSeq_g12334	-1.56499	8.07315	0.000106625	0.0131086
TrinAxHiSeq_g1278	1.43723	8.99808	0.000107741	0.0131159
TrinAxHiSeq_g4491	-1.98504	5.0171	0.000117479	0.0141324
TrinAxHiSeq_g11243	-2.8208	3.73608	0.000118368	0.0141324
TrinAxHiSeq_g3060	-2.68052	4.03308	0.000123258	0.0145762
TrinAxHiSeq_g9308	1.41162	5.71693	0.000125467	0.0146974
TrinAxHiSeq_g4524	-1.52189	5.68338	0.000127958	0.0147344
TrinAxHiSeq_g2447	1.40735	5.37015	0.000128819	0.0147344
TrinAxHiSeq_g9171	2.09565	4.8975	0.000129343	0.0147344
TrinAxHiSeq_g3226	1.5029	6.74395	0.000131662	0.0148295
TrinAxHiSeq_g1467	1.38775	8.98813	0.000132848	0.0148295
TrinAxHiSeq_g9179	1.42191	6.62837	0.00013376	0.0148295
TrinAxHiSeq_g11045	-1.81632	4.55694	0.000138567	0.0152264
TrinAxHiSeq_g11247	1.29113	6.26375	0.000140647	0.0153195
TrinAxHiSeq_g4270	1.73227	8.12622	0.000146968	0.0158687
TrinAxHiSeq_g10028	1.43816	5.73171	0.000154828	0.0165733
TrinAxHiSeq_g10412	-1.79058	7.23023	0.000157584	0.0167241
TrinAxHiSeq_g6838	-2.47546	6.76197	0.000163656	0.0172018
TrinAxHiSeq_g7450	2.96317	3.21778	0.000166103	0.0172018
TrinAxHiSeq_g669	-2.06443	4.59695	0.000166241	0.0172018
TrinAxHiSeq_g1531	1.37134	11.4929	0.000170467	0.0174914
TrinAxHiSeq_g9421	1.31929	5.9687	0.000171857	0.0174914
TrinAxHiSeq_g5464	-2.10192	5.17186	0.000175984	0.0177658
TrinAxHiSeq_g3635	-1.79584	4.92327	0.000179165	0.017941
TrinAxHiSeq_g4298	-3.29918	3.85505	0.000187245	0.0186002
TrinAxHiSeq_g1535	1.38119	12.0145	0.000191437	0.0188657
TrinAxHiSeq_g10134	2.05502	3.83219	0.000203953	0.0199408
TrinAxHiSeq_g5245	1.54773	6.72058	0.000212928	0.0206557
TrinAxHiSeq_g7758	1.65986	4.34539	0.000219944	0.0211318
TrinAxHiSeq_g11200	1.38384	5.52587	0.00022124	0.0211318
TrinAxHiSeq_g4023	-1.69882	5.39797	0.000239391	0.022691
TrinAxHiSeq_g11233	-2.00391	4.37503	0.000247343	0.0232671
TrinAxHiSeq_g7064	1.55586	5.56788	0.000250272	0.0233656
TrinAxHiSeq_g11183	1.25435	7.71992	0.000266468	0.024692
TrinAxHiSeq_g9173	1.29003	6.45804	0.000274732	0.0252693
TrinAxHiSeq_g8240	1.29583	6.69968	0.000296387	0.0269042
TrinAxHiSeq_g3904	2.09988	3.53342	0.000296841	0.0269042
TrinAxHiSeq_g173	1.54021	4.66907	0.000301656	0.0269778
TrinAxHiSeq_g9320	1.26992	6.21286	0.000301999	0.0269778
TrinAxHiSeq_g9323	3.16849	2.92431	0.00030868	0.0273777
TrinAxHiSeq_g6183	1.6717	5.14311	0.000316598	0.0278808
TrinAxHiSeq_g8173	1.60469	4.80325	0.00032337	0.0282766
TrinAxHiSeq_g11469	1.52638	4.84291	0.000326598	0.0283592
TrinAxHiSeq_g8502	1.58097	5.53248	0.000343625	0.0296305
TrinAxHiSeq_g80	1.46891	5.61301	0.000350446	0.0300102
TrinAxHiSeq_g7145	1.28955	5.5024	0.000360301	0.0303222
TrinAxHiSeq_g9212	1.33492	5.89077	0.000361541	0.0303222
TrinAxHiSeq_g2904	1.46843	6.0743	0.000363455	0.0303222
TrinAxHiSeq_g3103	1.50761	5.21759	0.000363857	0.0303222
TrinAxHiSeq_g1515	1.93629	3.60259	0.000370566	0.0306437
TrinAxHiSeq_g9619	1.40644	5.7266	0.00037265	0.0306437
TrinAxHiSeq_g6250	-2.1143	4.55182	0.000386431	0.0313248
TrinAxHiSeq_g3989	-2.94994	5.25497	0.000389688	0.0313248
TrinAxHiSeq_g10705	-2.56547	3.75368	0.00038999	0.0313248
TrinAxHiSeq_g8591	-1.65717	5.5438	0.000391024	0.0313248
TrinAxHiSeq_g9239	1.25533	6.95668	0.000446766	0.0354777
TrinAxHiSeq_g8154	1.37125	5.13482	0.000449567	0.0354777
TrinAxHiSeq_g542	1.43313	4.75169	0.000453396	0.0354777
TrinAxHiSeq_g2017	1.23373	8.79789	0.000454293	0.0354777
TrinAxHiSeq_g3191	1.32518	6.90125	0.00046892	0.0362213
TrinAxHiSeq_g9537	2.27267	3.21798	0.000470069	0.0362213
TrinAxHiSeq_g3720	1.22714	5.76754	0.000475226	0.0362213
TrinAxHiSeq_g10201	1.37106	5.0191	0.000475483	0.0362213
TrinAxHiSeq_g128	1.21939	7.3501	0.000479073	0.0362723
TrinAxHiSeq_g5734	-1.75172	6.99209	0.000496944	0.0373973
TrinAxHiSeq_g444	1.33066	5.14888	0.00050616	0.0376961
TrinAxHiSeq_g6155	1.87062	3.85032	0.000506986	0.0376961
TrinAxHiSeq_g5493	-1.87049	5.78213	0.000530458	0.0392065
TrinAxHiSeq_g6090	1.22288	8.36785	0.0005353	0.0393303
TrinAxHiSeq_g1739	-1.42606	6.221	0.000551662	0.040294
TrinAxHiSeq_g4059	-1.61928	4.78589	0.000556511	0.0404105
TrinAxHiSeq_g3522	1.17952	6.10928	0.00056638	0.0408881
TrinAxHiSeq_g4735	1.20437	7.92002	0.000572058	0.0410592
TrinAxHiSeq_g8461	1.27368	6.85301	0.000580162	0.0414016
TrinAxHiSeq_g2303	1.50969	4.37051	0.000583974	0.0414354
TrinAxHiSeq_g2469	-1.79339	8.06566	0.000615139	0.0433838
TrinAxHiSeq_g11446	1.39217	6.02358	0.000618421	0.0433838
TrinAxHiSeq_g3983	1.39808	5.12493	0.000622344	0.0434137
TrinAxHiSeq_g3259	1.42914	5.07687	0.000631542	0.0438055
TrinAxHiSeq_g5518	-2.12667	4.37556	0.000635015	0.0438055
TrinAxHiSeq_g3344	1.1606	7.6327	0.000646596	0.0443579
TrinAxHiSeq_g2821	-1.5351	5.23109	0.000650581	0.0443861
TrinAxHiSeq_g7042	1.26982	7.20715	0.000664183	0.0450665
TrinAxHiSeq_g11644	1.39884	6.33465	0.000671058	0.0452855
TrinAxHiSeq_g11105	1.241	5.59627	0.000685847	0.0460333
TrinAxHiSeq_g6571	1.32393	8.78622	0.000703013	0.0469318
TrinAxHiSeq_g497	-1.60542	4.53363	0.000708362	0.047036
TrinAxHiSeq_g9116	1.2339	6.2325	0.000714685	0.0470467
TrinAxHiSeq_g11065	1.25711	6.4079	0.000716101	0.0470467
TrinAxHiSeq_g11430	1.37361	5.73822	0.000727449	0.0475407
TrinAxHiSeq_g12324	-3.64015	2.6898	0.000740531	0.0480909
TrinAxHiSeq_g5517	-2.66431	3.3583	0.000743614	0.0480909
TrinAxHiSeq_g3613	-1.38671	6.93683	0.000752793	0.0484323
TrinAxHiSeq_g11382	-2.01911	6.37002	0.000758964	0.0485776
TrinAxHiSeq_g10170	1.31126	4.98596	0.000772643	0.0491295
TrinAxHiSeq_g11404	1.65942	4.91177	0.000778429	0.0491295
TrinAxHiSeq_g8301	1.15717	6.70575	0.000779457	0.0491295
TrinAxHiSeq_g7379	-2.73253	3.095	0.000787649	0.0493952
TrinAxHiSeq_g9433	1.29987	5.42948	0.000836534	0.0520513
TrinAxHiSeq_g4029	-1.43313	4.98772	0.000838387	0.0520513
TrinAxHiSeq_g3425	1.58145	4.68747	0.000847135	0.0521806
TrinAxHiSeq_g9020	-1.44928	5.31267	0.000848876	0.0521806
TrinAxHiSeq_g6175	1.19887	5.46642	0.000869142	0.0531632
TrinAxHiSeq_g1125	-1.58446	6.16878	0.000885749	0.0534635
TrinAxHiSeq_g4527	1.30713	5.74593	0.000886926	0.0534635
TrinAxHiSeq_g1243	1.30914	6.12546	0.000886968	0.0534635
TrinAxHiSeq_g4665	1.49995	7.73169	0.00089247	0.0535073
TrinAxHiSeq_g1982	-1.36368	5.21178	0.000896313	0.0535073
TrinAxHiSeq_g11206	1.33074	9.51849	0.000904793	0.0537551
TrinAxHiSeq_g5978	-2.02228	3.83103	0.000912507	0.0539552
TrinAxHiSeq_g11474	1.29686	6.26696	0.000924798	0.0541072
TrinAxHiSeq_g4874	-1.71073	4.61428	0.000925975	0.0541072
TrinAxHiSeq_g5981	-1.21246	6.01899	0.000930713	0.0541072
TrinAxHiSeq_g12459	-2.5737	3.75862	0.000932508	0.0541072
TrinAxHiSeq_g1341	1.20281	7.07094	0.000951706	0.0549644
TrinAxHiSeq_g7638	-2.32721	4.06548	0.000965377	0.0554882
TrinAxHiSeq_g9201	1.3155	8.52858	0.000969714	0.0554882
TrinAxHiSeq_g7946	1.32177	5.51927	0.000974714	0.0555184
TrinAxHiSeq_g441	1.13638	10.8345	0.00098106	0.0556248
TrinAxHiSeq_g5391	1.42518	5.0268	0.000991067	0.0559367
TrinAxHiSeq_g7924	1.61331	6.00729	0.00100385	0.0564021
TrinAxHiSeq_g5838	1.28244	5.31845	0.00100922	0.0564483
TrinAxHiSeq_g11048	-1.43536	5.19205	0.00101943	0.0567637
TrinAxHiSeq_g6853	-2.82357	3.16039	0.00103935	0.0576142
TrinAxHiSeq_g6829	1.26907	5.61315	0.00105363	0.0581465
TrinAxHiSeq_g7358	1.26362	5.32533	0.00110078	0.0598102
TrinAxHiSeq_g1556	1.49426	4.63317	0.00110183	0.0598102
TrinAxHiSeq_g7376	-1.42918	6.70563	0.00110546	0.0598102
TrinAxHiSeq_g3225	1.8257	4.06246	0.00110877	0.0598102
TrinAxHiSeq_g7021	1.14373	10.1668	0.00110877	0.0598102
TrinAxHiSeq_g6384	1.26559	6.21443	0.00111268	0.0598102
TrinAxHiSeq_g4821	1.16073	7.65588	0.00115629	0.0615259
TrinAxHiSeq_g11983	-1.70814	5.01364	0.0011588	0.0615259
TrinAxHiSeq_g12057	1.2123	8.16756	0.00115946	0.0615259
TrinAxHiSeq_g4009	1.23361	6.13371	0.00117355	0.0620084
TrinAxHiSeq_g10886	2.39357	3.81164	0.00118832	0.0625229
TrinAxHiSeq_g174	-2.72795	3.09202	0.00124606	0.0648048
TrinAxHiSeq_g5733	-5.61875	2.41182	0.001247	0.0648048
TrinAxHiSeq_g5227	1.21266	8.48792	0.00124735	0.0648048
TrinAxHiSeq_g2953	2.12566	3.24727	0.00125567	0.0649653
TrinAxHiSeq_g6369	1.35287	4.94405	0.00127778	0.0658348
TrinAxHiSeq_g1647	-2.07063	4.11689	0.00130712	0.0670565
TrinAxHiSeq_g7390	1.21761	6.20836	0.00131229	0.0670565
TrinAxHiSeq_g4847	1.29056	6.40643	0.00133139	0.0677535
TrinAxHiSeq_g2959	1.16206	6.54599	0.00135719	0.0686008
TrinAxHiSeq_g1124	-2.35423	3.38103	0.00135909	0.0686008
TrinAxHiSeq_g6609	1.21159	6.87666	0.00136594	0.068611
TrinAxHiSeq_g9791	1.20251	5.48523	0.00137034	0.068611
TrinAxHiSeq_g10297	1.4289	4.68811	0.00141454	0.0705394
TrinAxHiSeq_g3809	1.21093	8.89029	0.00144731	0.0718851
TrinAxHiSeq_g1377	1.15694	8.49518	0.00146475	0.0724611
TrinAxHiSeq_g7910	1.27842	5.25129	0.00147865	0.0726329
TrinAxHiSeq_g9635	-2.24799	3.30361	0.00147992	0.0726329
TrinAxHiSeq_g7763	1.21889	6.65464	0.00148688	0.0726873
TrinAxHiSeq_g3547	-2.31114	3.55918	0.00151759	0.0738976
TrinAxHiSeq_g1309	1.18548	6.28672	0.00153331	0.0741661
TrinAxHiSeq_g10548	-4.02496	2.96311	0.00153505	0.0741661
TrinAxHiSeq_g10709	-3.35955	3.13143	0.00154206	0.074216
TrinAxHiSeq_g11912	1.08743	7.84798	0.00158405	0.0757922
TrinAxHiSeq_g5470	-1.22597	8.71872	0.00158702	0.0757922
TrinAxHiSeq_g1513	1.87311	3.30353	0.00160314	0.0762689
TrinAxHiSeq_g7025	-1.42043	4.68958	0.00164381	0.0777939
TrinAxHiSeq_g2123	1.33243	5.1843	0.00165759	0.0777939
TrinAxHiSeq_g8907	-1.79839	4.46711	0.00166507	0.0777939
TrinAxHiSeq_g7348	1.47337	4.18739	0.001669	0.0777939
TrinAxHiSeq_g8306	-1.98672	4.16296	0.00167101	0.0777939
TrinAxHiSeq_g6217	-1.32331	7.37641	0.0016729	0.0777939
TrinAxHiSeq_g10643	-1.52715	4.47496	0.00167905	0.0777939
TrinAxHiSeq_g6574	1.25908	4.97653	0.00168642	0.0778451
TrinAxHiSeq_g5283	1.26474	5.00247	0.00169678	0.0779096
TrinAxHiSeq_g9199	-2.59186	2.99519	0.00170323	0.0779096
TrinAxHiSeq_g5220	1.28821	4.66947	0.00170664	0.0779096
TrinAxHiSeq_g11030	1.10933	7.17034	0.00172303	0.0783694
TrinAxHiSeq_g4014	1.12983	7.91197	0.00177069	0.0802432
TrinAxHiSeq_g7011	-3.70842	2.73543	0.00178064	0.0804009
TrinAxHiSeq_g5962	-1.28514	5.84975	0.00179453	0.0807341
TrinAxHiSeq_g4131	-2.00085	3.67154	0.00180732	0.0810164
TrinAxHiSeq_g8618	1.18768	5.26192	0.00183094	0.0817798
TrinAxHiSeq_g1098	-1.35935	5.27859	0.00185309	0.082276
TrinAxHiSeq_g6982	1.13364	6.16025	0.00185661	0.082276
TrinAxHiSeq_g667	1.15994	6.65961	0.00186334	0.082276
TrinAxHiSeq_g11742	-2.02433	3.83243	0.0018873	0.082276
TrinAxHiSeq_g3638	1.06325	7.62059	0.00188897	0.082276
TrinAxHiSeq_g3901	1.20175	6.95525	0.00188963	0.082276
TrinAxHiSeq_g50	1.16192	7.03225	0.00188984	0.082276
TrinAxHiSeq_g5851	1.53284	5.43709	0.00189506	0.082276
TrinAxHiSeq_g5835	1.0489	5.93335	0.00193162	0.0835711
TrinAxHiSeq_g7492	1.08053	7.14612	0.00194737	0.0839603
TrinAxHiSeq_g10711	-2.64323	3.03109	0.0019601	0.0841332
TrinAxHiSeq_g1632	1.18023	7.3062	0.00196494	0.0841332
TrinAxHiSeq_g1270	1.35633	4.59275	0.00199302	0.0850424
TrinAxHiSeq_g11424	1.75056	4.6055	0.00202922	0.0862907
TrinAxHiSeq_g8277	-1.49783	5.0802	0.00207866	0.088091
TrinAxHiSeq_g1071	1.1605	5.64525	0.00209317	0.0884044
TrinAxHiSeq_g7809	-1.15207	5.99258	0.00213292	0.089778
TrinAxHiSeq_g3172	1.0565	7.27346	0.00215742	0.0905021
TrinAxHiSeq_g178	-1.53932	4.54803	0.00219277	0.0916753
TrinAxHiSeq_g3577	1.10125	6.00939	0.00222961	0.0926171
TrinAxHiSeq_g4788	1.19653	6.19178	0.00223021	0.0926171
TrinAxHiSeq_g12092	-1.58229	4.14341	0.00225025	0.0931328
TrinAxHiSeq_g29	1.38786	4.50729	0.00225763	0.0931328
TrinAxHiSeq_g3850	1.13904	8.01087	0.00227069	0.0932542
TrinAxHiSeq_g8889	-2.2086	3.48399	0.00227559	0.0932542
TrinAxHiSeq_g5119	1.34128	6.09344	0.00228802	0.0932982
TrinAxHiSeq_g12007	-1.22586	5.39941	0.00230491	0.0932982
TrinAxHiSeq_g12117	1.20282	4.9253	0.00230505	0.0932982
TrinAxHiSeq_g10672	-1.20212	6.23812	0.00231223	0.0932982
TrinAxHiSeq_g6706	1.18931	8.27093	0.00231423	0.0932982
TrinAxHiSeq_g7796	1.21415	6.0756	0.00233736	0.0937461
TrinAxHiSeq_g6099	1.2384	4.72159	0.00234044	0.0937461
TrinAxHiSeq_g3506	-1.58203	4.30411	0.00238069	0.0950514
TrinAxHiSeq_g1359	-1.9949	3.50832	0.00243154	0.0967707
TrinAxHiSeq_g3232	1.18217	5.20366	0.00246592	0.0975947
TrinAxHiSeq_g9158	1.21322	5.54985	0.00246797	0.0975947
TrinAxHiSeq_g9219	1.03912	7.49785	0.00252224	0.0994241
TrinAxHiSeq_g10750	1.10889	6.36818	0.00257282	0.101097
TrinAxHiSeq_g7626	1.45499	4.26113	0.00259153	0.101302
TrinAxHiSeq_g11744	-1.37264	6.31997	0.00259997	0.101302
TrinAxHiSeq_g10707	-1.23341	5.07807	0.00260252	0.101302
TrinAxHiSeq_g4594	1.18781	8.09165	0.00263725	0.10211
TrinAxHiSeq_g12333	-1.78237	8.05734	0.00263971	0.10211
TrinAxHiSeq_g3890	1.10546	10.0235	0.00266013	0.10258
TrinAxHiSeq_g8596	-3.44317	2.55729	0.00268894	0.10337
TrinAxHiSeq_g632	1.09915	6.26698	0.00276042	0.105791
TrinAxHiSeq_g1733	-1.85326	3.83426	0.00278533	0.106417
TrinAxHiSeq_g11579	1.15727	5.11054	0.00279547	0.106476
TrinAxHiSeq_g9710	-1.83379	3.93858	0.00281085	0.106735
TrinAxHiSeq_g10419	-1.67961	4.37653	0.0028609	0.108304
TrinAxHiSeq_g6623	1.07513	7.5267	0.00288005	0.108698
TrinAxHiSeq_g5471	-1.28695	7.40252	0.00294595	0.110559
TrinAxHiSeq_g985	1.14704	6.04028	0.00296112	0.110559
TrinAxHiSeq_g6129	-1.25133	9.08518	0.00296497	0.110559
TrinAxHiSeq_g10290	1.02589	7.49051	0.00297146	0.110559
TrinAxHiSeq_g12672	-5.35818	2.24667	0.00297389	0.110559
TrinAxHiSeq_g12341	1.33445	5.18368	0.00304076	0.112708
TrinAxHiSeq_g11230	1.28996	6.78474	0.00308173	0.11371
TrinAxHiSeq_g5199	-1.92193	3.75585	0.00308612	0.11371
TrinAxHiSeq_g7294	-1.16065	6.47132	0.00310472	0.113883
TrinAxHiSeq_g66	1.01747	8.10888	0.00310916	0.113883
TrinAxHiSeq_g2577	1.31721	4.65942	0.0031197	0.113933
TrinAxHiSeq_g5707	-1.49529	4.45113	0.00318322	0.115912
TrinAxHiSeq_g1387	-1.3696	5.38597	0.00319939	0.116006
TrinAxHiSeq_g7446	1.31496	5.50246	0.00321237	0.116006
TrinAxHiSeq_g8303	1.46139	4.09632	0.00321692	0.116006
TrinAxHiSeq_g10674	-1.21834	6.61901	0.00322726	0.116006
TrinAxHiSeq_g844	-1.25991	4.94276	0.0032325	0.116006
TrinAxHiSeq_g7889	-1.57428	4.57403	0.00327478	0.116706
TrinAxHiSeq_g5317	1.28812	4.57936	0.00327623	0.116706
TrinAxHiSeq_g9709	1.21445	8.45702	0.00328515	0.116706
TrinAxHiSeq_g5494	-1.22129	6.3002	0.0032896	0.116706
TrinAxHiSeq_g2395	-1.08821	9.68902	0.00333903	0.118122
TrinAxHiSeq_g9505	1.43422	4.07964	0.00341635	0.120514
TrinAxHiSeq_g4367	1.01846	9.04723	0.00344358	0.120671
TrinAxHiSeq_g473	-2.91402	2.81374	0.00344581	0.120671
TrinAxHiSeq_g9747	-1.23223	7.38972	0.00345847	0.120671
TrinAxHiSeq_g232	-1.55843	4.7391	0.00345969	0.120671
TrinAxHiSeq_g6760	1.03462	8.37709	0.00348221	0.121116
TrinAxHiSeq_g4357	1.2323	5.0686	0.00349925	0.121336
TrinAxHiSeq_g3526	-1.55584	4.12393	0.00351059	0.121336
TrinAxHiSeq_g1249	1.04061	6.82958	0.00351785	0.121336
TrinAxHiSeq_g11884	1.15781	4.98582	0.00355132	0.122152
TrinAxHiSeq_g6786	1.20156	4.70023	0.00359301	0.123244
TrinAxHiSeq_g12166	1.01271	6.09518	0.00361507	0.123468
TrinAxHiSeq_g6538	-1.34582	10.3115	0.00363025	0.123468
TrinAxHiSeq_g9304	1.065	5.68333	0.00364175	0.123468
TrinAxHiSeq_g6055	1.20875	5.18101	0.00365528	0.123468
TrinAxHiSeq_g7410	-5.35272	2.24415	0.00365707	0.123468
TrinAxHiSeq_g12378	1.21657	5.71213	0.00366709	0.123468
TrinAxHiSeq_g1913	-2.69467	3.06612	0.0036751	0.123468
TrinAxHiSeq_g4356	1.33044	4.30189	0.00367907	0.123468
TrinAxHiSeq_g2714	1.46533	6.04956	0.00369293	0.123599
TrinAxHiSeq_g4368	1.0462	5.31719	0.00371039	0.123628
TrinAxHiSeq_g7062	-1.49651	4.45196	0.00371372	0.123628
TrinAxHiSeq_g169	-1.23835	4.96722	0.00373296	0.123936
TrinAxHiSeq_g11052	-1.06675	6.78721	0.00375248	0.124252
TrinAxHiSeq_g8814	-1.26859	5.79254	0.00376737	0.124288
TrinAxHiSeq_g5548	1.08351	6.17323	0.00377543	0.124288
TrinAxHiSeq_g10695	-2.21621	3.48832	0.00378359	0.124288
TrinAxHiSeq_g1182	-2.43583	2.88781	0.00379535	0.124345
TrinAxHiSeq_g1107	-2.43641	2.88814	0.00384106	0.125139
TrinAxHiSeq_g10726	1.09222	7.27053	0.00384322	0.125139
TrinAxHiSeq_g4091	-2.12549	3.21679	0.00386353	0.125139
TrinAxHiSeq_g5844	1.09506	5.62502	0.00386712	0.125139
TrinAxHiSeq_g7125	1.17584	6.04419	0.00387978	0.125139
TrinAxHiSeq_g3755	-1.34077	5.48616	0.00388005	0.125139
TrinAxHiSeq_g642	1.44497	3.88767	0.00392228	0.126174
TrinAxHiSeq_g4330	1.0586	5.86671	0.00399305	0.12751
TrinAxHiSeq_g11860	1.05263	6.19227	0.0040042	0.12751
TrinAxHiSeq_g11102	-1.12396	7.12656	0.0040044	0.12751
TrinAxHiSeq_g7484	1.16243	8.20538	0.00400489	0.12751
TrinAxHiSeq_g671	1.18487	6.89899	0.00402552	0.127839
TrinAxHiSeq_g1709	-1.38372	6.27772	0.00404971	0.128038
TrinAxHiSeq_g3884	1.05456	7.10965	0.00405241	0.128038
TrinAxHiSeq_g9608	1.00332	6.93006	0.0040814	0.128565
TrinAxHiSeq_g12336	-1.10261	6.54349	0.00408981	0.128565
TrinAxHiSeq_g740	-1.2426	7.15743	0.0041052	0.128723
TrinAxHiSeq_g7322	-1.45745	7.0367	0.00412544	0.129032
TrinAxHiSeq_g4778	1.23308	4.68839	0.0041483	0.129421
TrinAxHiSeq_g2490	1.13612	4.94995	0.0042097	0.131007
TrinAxHiSeq_g6176	0.987302	7.57122	0.00424092	0.131649
TrinAxHiSeq_g6264	1.2863	4.63407	0.00425942	0.131893
TrinAxHiSeq_g11162	0.966426	6.02069	0.004316	0.133312
TrinAxHiSeq_g12410	1.19855	4.80219	0.00432672	0.133312
TrinAxHiSeq_g7723	1.1871	5.41956	0.00434195	0.13345
TrinAxHiSeq_g7608	1.04328	7.26704	0.00439037	0.134546
TrinAxHiSeq_g12230	1.10334	6.93524	0.00439927	0.134546
TrinAxHiSeq_g4503	0.978043	7.31892	0.00442539	0.134762
TrinAxHiSeq_g5484	-1.37731	5.18607	0.00442803	0.134762
TrinAxHiSeq_g8275	1.01831	10.408	0.0044506	0.135089
TrinAxHiSeq_g12326	-1.27378	6.33984	0.00446053	0.135089
TrinAxHiSeq_g962	1.1461	4.72109	0.0044738	0.135161
TrinAxHiSeq_g1145	-3.37244	2.51107	0.00449439	0.135454
TrinAxHiSeq_g9701	1.71178	3.30393	0.00453916	0.136472
TrinAxHiSeq_g301	-1.65959	4.87213	0.00458422	0.137398
TrinAxHiSeq_g10368	1.20408	5.03905	0.0045978	0.137398
TrinAxHiSeq_g6759	1.09183	4.90635	0.00460318	0.137398
TrinAxHiSeq_g4831	1.17375	6.15665	0.00464407	0.137934
TrinAxHiSeq_g8235	1.00944	5.83706	0.00464979	0.137934
TrinAxHiSeq_g12408	1.25255	5.5828	0.00465445	0.137934
TrinAxHiSeq_g11295	1.1108	8.84787	0.00470102	0.138982
TrinAxHiSeq_g463	1.15903	5.06931	0.00473087	0.139092
TrinAxHiSeq_g10774	1.00785	5.71543	0.00474688	0.139092
TrinAxHiSeq_g5976	-1.27544	5.14565	0.00474753	0.139092
TrinAxHiSeq_g1205	-1.12365	7.18322	0.00474953	0.139092
TrinAxHiSeq_g11180	1.0832	11.034	0.00476543	0.139229
TrinAxHiSeq_g3560	-2.85698	2.77466	0.00482848	0.14074
TrinAxHiSeq_g10712	-1.94167	3.62742	0.00485388	0.140984
TrinAxHiSeq_g12569	-2.73036	2.6906	0.00486366	0.140984
TrinAxHiSeq_g9859	0.982126	6.07231	0.00487691	0.140984
TrinAxHiSeq_g2896	-1.07246	6.59366	0.00488844	0.140984
TrinAxHiSeq_g4047	-1.80617	3.67149	0.00490398	0.140984
TrinAxHiSeq_g3619	-2.31542	3.56174	0.00490499	0.140984
TrinAxHiSeq_g7597	-1.15863	6.54876	0.00493772	0.141598
TrinAxHiSeq_g4051	-1.34951	7.7687	0.00499466	0.142668
TrinAxHiSeq_g11354	1.0245	5.80517	0.00499805	0.142668
TrinAxHiSeq_g6467	0.956567	8.92268	0.0050194	0.142705
TrinAxHiSeq_g6772	1.18328	4.52211	0.00502233	0.142705
TrinAxHiSeq_g2921	1.67757	3.66915	0.00508241	0.144053
TrinAxHiSeq_g8543	1.187	5.13813	0.00511558	0.144053
TrinAxHiSeq_g537	1.42281	4.15609	0.00512515	0.144053
TrinAxHiSeq_g3514	0.948212	8.62509	0.00512651	0.144053
TrinAxHiSeq_g11492	-1.48558	4.68503	0.00512776	0.144053
TrinAxHiSeq_g501	-1.32238	4.44901	0.00517815	0.145024
TrinAxHiSeq_g6071	1.15592	4.64564	0.0051857	0.145024
TrinAxHiSeq_g9877	0.978023	7.21527	0.00521123	0.1452
TrinAxHiSeq_g6282	1.06738	8.38174	0.00521538	0.1452
TrinAxHiSeq_g12122	-1.50574	7.01902	0.00526419	0.146231
TrinAxHiSeq_g10413	-1.09672	5.38884	0.00530338	0.146991
TrinAxHiSeq_g11199	0.993665	6.32245	0.00538721	0.148872
TrinAxHiSeq_g10510	-1.28808	4.83522	0.00539521	0.148872
TrinAxHiSeq_g12369	1.07032	10.7511	0.00542272	0.149243
TrinAxHiSeq_g6775	1.2197	4.44767	0.00544661	0.149243
TrinAxHiSeq_g5660	-1.17428	5.07097	0.0054524	0.149243
TrinAxHiSeq_g12363	0.988216	5.87884	0.00545672	0.149243
TrinAxHiSeq_g1123	-5.15603	2.12576	0.00548185	0.1496
TrinAxHiSeq_g4243	1.03271	7.74111	0.00550034	0.149776
TrinAxHiSeq_g3996	1.2901	4.57895	0.00554085	0.150442
TrinAxHiSeq_g4185	1.09182	4.95255	0.00554904	0.150442
TrinAxHiSeq_g2985	1.06937	9.30756	0.00557018	0.150686
TrinAxHiSeq_g8317	-2.38188	2.85154	0.00561213	0.151491
TrinAxHiSeq_g6132	1.32718	8.67513	0.00562609	0.151538
TrinAxHiSeq_g5568	0.992952	6.56019	0.00564283	0.15166
TrinAxHiSeq_g6861	1.05663	7.37881	0.0056604	0.151804
TrinAxHiSeq_g3059	-1.14861	5.25153	0.00572169	0.153117
TrinAxHiSeq_g1351	0.983882	8.47385	0.00576271	0.1538
TrinAxHiSeq_g10409	-1.22142	5.03219	0.00577199	0.1538
TrinAxHiSeq_g12250	-3.29587	2.462	0.00579352	0.154043
TrinAxHiSeq_g10455	1.30222	5.18307	0.00581974	0.15441
TrinAxHiSeq_g10732	1.08029	5.22995	0.00588529	0.155816
TrinAxHiSeq_g11109	1.15095	5.13878	0.00599969	0.158009
TrinAxHiSeq_g8325	1.12585	6.57043	0.00600592	0.158009
TrinAxHiSeq_g51	1.65339	3.4351	0.00600632	0.158009
TrinAxHiSeq_g5480	-0.986995	8.44324	0.0060584	0.159043
TrinAxHiSeq_g4391	0.975203	5.7108	0.00610819	0.160011
TrinAxHiSeq_g2826	-1.21852	8.78994	0.00614138	0.160542
TrinAxHiSeq_g6283	1.10567	5.8469	0.00617844	0.161172
TrinAxHiSeq_g12493	-1.28764	6.82659	0.00624557	0.16225
TrinAxHiSeq_g9574	-1.26513	5.51423	0.00624592	0.16225
TrinAxHiSeq_g10348	-1.23284	5.11409	0.00641075	0.166184
TrinAxHiSeq_g6377	1.00238	7.61676	0.0064584	0.166858
TrinAxHiSeq_g10864	1.16084	6.11073	0.00646362	0.166858
TrinAxHiSeq_g10362	-2.02976	3.35489	0.00654186	0.168491
TrinAxHiSeq_g5407	1.18675	5.03198	0.006554	0.168491
TrinAxHiSeq_g187	-1.28718	4.59175	0.00658712	0.168992
TrinAxHiSeq_g4856	1.18262	4.4616	0.00662129	0.169519
TrinAxHiSeq_g5708	-1.29698	5.04983	0.00670836	0.171394
TrinAxHiSeq_g8989	0.984283	7.26041	0.00673538	0.171731
TrinAxHiSeq_g8933	1.01322	9.71289	0.0067758	0.172167
TrinAxHiSeq_g6383	1.04617	6.20234	0.00678018	0.172167
TrinAxHiSeq_g5732	-1.73973	3.48385	0.0068126	0.172637
TrinAxHiSeq_g7680	0.996259	7.29534	0.00685474	0.173084
TrinAxHiSeq_g3347	1.24439	4.33282	0.00685814	0.173084
TrinAxHiSeq_g9724	0.966851	6.56639	0.0070041	0.176409
TrinAxHiSeq_g8434	1.36753	3.79276	0.00702803	0.176654
TrinAxHiSeq_g11809	-1.80162	3.66847	0.00711406	0.178455
TrinAxHiSeq_g12478	1.15047	4.40993	0.00717719	0.179676
TrinAxHiSeq_g6367	0.950134	6.05021	0.00722578	0.180528
TrinAxHiSeq_g1000	1.27468	9.8169	0.00725296	0.18073
TrinAxHiSeq_g5519	1.11186	7.80698	0.00727411	0.18073
TrinAxHiSeq_g10103	1.06788	6.56411	0.00729513	0.18073
TrinAxHiSeq_g5730	-1.28411	5.22204	0.00730764	0.18073
TrinAxHiSeq_g10175	0.963548	6.578	0.00730769	0.18073
TrinAxHiSeq_g6145	0.905231	6.0243	0.0073212	0.18073
TrinAxHiSeq_g11730	1.73449	3.48674	0.00735631	0.181237
TrinAxHiSeq_g2329	1.00765	6.26164	0.00739998	0.181952
TrinAxHiSeq_g5111	0.990037	6.37696	0.00742064	0.182099
TrinAxHiSeq_g3792	-0.956149	6.27894	0.00752881	0.184389
TrinAxHiSeq_g2841	-1.9836	3.79955	0.00757388	0.184786
TrinAxHiSeq_g820	1.20293	4.98299	0.00757516	0.184786
TrinAxHiSeq_g6229	-0.987006	7.15205	0.00758968	0.184786
TrinAxHiSeq_g12424	0.944967	5.73302	0.00772182	0.187131
TrinAxHiSeq_g9647	-2.47975	3.47775	0.00772561	0.187131
TrinAxHiSeq_g5197	1.21629	4.44922	0.00773119	0.187131
TrinAxHiSeq_g3584	1.01452	5.12624	0.00779502	0.188243
TrinAxHiSeq_g6214	0.998071	5.28793	0.00780746	0.188243
TrinAxHiSeq_g165	-1.30176	4.70461	0.00784076	0.18868
TrinAxHiSeq_g3832	-1.71399	3.60541	0.00787919	0.189096
TrinAxHiSeq_g3628	1.18796	5.83882	0.00788851	0.189096
TrinAxHiSeq_g10416	-2.06291	3.71631	0.00791258	0.189307
TrinAxHiSeq_g3511	0.966815	8.40021	0.0079634	0.190157
TrinAxHiSeq_g5162	0.94456	7.05021	0.00800131	0.190695
TrinAxHiSeq_g907	0.906812	6.32335	0.00802323	0.190852
TrinAxHiSeq_g1702	-1.64548	3.55742	0.00805479	0.191236
TrinAxHiSeq_g3805	0.923421	6.27288	0.0081203	0.192423
TrinAxHiSeq_g11765	1.13917	4.61559	0.00813888	0.192496
TrinAxHiSeq_g12312	-1.63825	3.79499	0.00818737	0.193275
TrinAxHiSeq_g11981	-1.55975	4.20849	0.00822447	0.193429
TrinAxHiSeq_g10930	0.979702	6.08739	0.00823053	0.193429
TrinAxHiSeq_g3742	0.931363	8.87754	0.00824065	0.193429
TrinAxHiSeq_g1836	0.934641	6.42942	0.00828606	0.193977
TrinAxHiSeq_g5365	-1.16688	5.41323	0.00829521	0.193977
TrinAxHiSeq_g11949	1.22221	8.40767	0.00833129	0.194454
TrinAxHiSeq_g7196	1.51957	3.43427	0.00838985	0.195317
TrinAxHiSeq_g6107	1.01348	5.94761	0.00839974	0.195317
TrinAxHiSeq_g8646	1.05538	8.54019	0.00844301	0.195868
TrinAxHiSeq_g10260	0.981404	5.5829	0.00847818	0.195868
TrinAxHiSeq_g10346	-1.25088	4.51144	0.00848906	0.195868
TrinAxHiSeq_g2088	1.03025	7.48799	0.00851298	0.195868
TrinAxHiSeq_g3693	-1.38833	4.30588	0.00854176	0.195868
TrinAxHiSeq_g3267	0.976992	5.25943	0.00854287	0.195868
TrinAxHiSeq_g8396	-1.13287	7.82985	0.00855027	0.195868
TrinAxHiSeq_g10734	1.52998	3.94548	0.00855619	0.195868
TrinAxHiSeq_g1192	-0.95408	5.91946	0.00856539	0.195868
TrinAxHiSeq_g5476	-1.16924	5.54912	0.00864123	0.197239
TrinAxHiSeq_g9590	1.15782	4.64492	0.0086741	0.197346
TrinAxHiSeq_g4163	-0.978512	6.37595	0.00867771	0.197346
TrinAxHiSeq_g5291	-1.02221	5.53966	0.00874417	0.197996
TrinAxHiSeq_g10782	-2.38182	2.8514	0.00874988	0.197996
TrinAxHiSeq_g4166	-1.16536	5.80331	0.00875413	0.197996
TrinAxHiSeq_g4895	-1.1847	7.00469	0.00877507	0.198037
TrinAxHiSeq_g9663	-1.52015	3.71132	0.00878958	0.198037
TrinAxHiSeq_g6905	0.940761	6.14607	0.00880376	0.198037
TrinAxHiSeq_g12384	-2.10111	4.78758	0.00883388	0.198355
TrinAxHiSeq_g1141	-1.04031	5.96439	0.00885643	0.198413
TrinAxHiSeq_g7660	1.05242	12.0042	0.008881	0.198413
TrinAxHiSeq_g5824	0.935666	5.73688	0.00889886	0.198413
TrinAxHiSeq_g3551	1.07557	8.75053	0.00890036	0.198413
TrinAxHiSeq_g10716	-1.00111	10.3641	0.00892611	0.198628
TrinAxHiSeq_g5789	0.920995	6.73633	0.00894845	0.198628
TrinAxHiSeq_g12639	-1.64425	3.55653	0.00896959	0.198628
TrinAxHiSeq_g4148	-1.08509	5.53711	0.00897401	0.198628
TrinAxHiSeq_g5928	1.11292	5.3368	0.00900882	0.198756
TrinAxHiSeq_g7452	1.24342	5.22838	0.00901181	0.198756
TrinAxHiSeq_g2459	0.910061	5.65328	0.00905564	0.198886
TrinAxHiSeq_g8214	-1.07407	5.37229	0.00905663	0.198886
TrinAxHiSeq_g2753	0.893403	6.40147	0.00906578	0.198886
TrinAxHiSeq_g670	-1.07992	6.43745	0.00910273	0.199201
TrinAxHiSeq_g5442	0.921031	7.34911	0.00911222	0.199201
TrinAxHiSeq_g11567	-1.6931	3.83389	0.00927196	0.202251
TrinAxHiSeq_g4205	0.949607	7.8939	0.00928429	0.202251
TrinAxHiSeq_g8811	-1.2389	4.75399	0.00933474	0.202994
TrinAxHiSeq_g149	1.07077	5.06212	0.00944673	0.204968
TrinAxHiSeq_g7465	1.8847	3.30025	0.00945856	0.204968
TrinAxHiSeq_g9025	-1.09604	6.04057	0.00948563	0.204994
TrinAxHiSeq_g4373	0.999818	5.22473	0.00950094	0.204994
TrinAxHiSeq_g12009	-1.10374	8.97904	0.00950926	0.204994
TrinAxHiSeq_g34	-1.76909	5.11277	0.00953964	0.205292
TrinAxHiSeq_g7194	1.04677	7.10609	0.00959544	0.205848
TrinAxHiSeq_g2060	-1.0775	8.04233	0.00959863	0.205848
TrinAxHiSeq_g1660	-0.978132	8.64037	0.00964915	0.206575
TrinAxHiSeq_g9637	-1.37685	5.91955	0.00973984	0.208158
TrinAxHiSeq_g11074	-3.17008	2.99484	0.00975802	0.208188
TrinAxHiSeq_g10960	1.1519	4.59209	0.00978506	0.208407
TrinAxHiSeq_g5029	-1.47126	4.14479	0.00992411	0.211006
TrinAxHiSeq_g498	0.919435	7.14334	0.00997621	0.211752
TrinAxHiSeq_g5417	1.16004	4.31738	0.0100252	0.212429
TrinAxHiSeq_g2037	-1.79848	3.91027	0.0101426	0.213788
TrinAxHiSeq_g2444	0.976704	6.2683	0.0101429	0.213788
TrinAxHiSeq_g2104	1.56016	3.38398	0.0101635	0.213788
TrinAxHiSeq_g12192	-1.71839	3.7351	0.0101682	0.213788
TrinAxHiSeq_g688	0.982949	6.56915	0.0101822	0.213788
TrinAxHiSeq_g5696	1.00025	5.61501	0.0101927	0.213788
TrinAxHiSeq_g7373	1.31076	4.53425	0.0102771	0.215194
TrinAxHiSeq_g7937	-1.13509	5.49724	0.0103125	0.215194
TrinAxHiSeq_g9031	-2.49946	3.24017	0.0103243	0.215194
TrinAxHiSeq_g2191	1.04797	6.32348	0.010329	0.215194
TrinAxHiSeq_g10205	0.875776	7.96671	0.0103526	0.215324
TrinAxHiSeq_g924	-1.24043	4.44818	0.0103904	0.215748
TrinAxHiSeq_g10343	1.63747	3.82988	0.010429	0.216188
TrinAxHiSeq_g8570	1.09051	4.61538	0.0104805	0.216894
TrinAxHiSeq_g10288	1.05494	7.55495	0.0105584	0.217173
TrinAxHiSeq_g7912	1.06893	5.07646	0.010562	0.217173
TrinAxHiSeq_g6223	-2.595	2.60315	0.0105663	0.217173
TrinAxHiSeq_g3061	-1.2371	4.75288	0.0105812	0.217173
TrinAxHiSeq_g3910	0.898417	6.73214	0.0105814	0.217173
TrinAxHiSeq_g11155	-2.38363	5.08563	0.0106576	0.21793
TrinAxHiSeq_g10778	-2.5485	2.96333	0.010665	0.21793
TrinAxHiSeq_g5959	-0.940893	6.93915	0.0106889	0.21793
TrinAxHiSeq_g10299	-1.35675	4.413	0.0107131	0.21793
TrinAxHiSeq_g7918	0.913605	7.01935	0.0107192	0.21793
TrinAxHiSeq_g4374	-1.05826	5.94116	0.0107236	0.21793
TrinAxHiSeq_g4104	-1.24915	4.39611	0.0108005	0.218893
TrinAxHiSeq_g5123	-1.92177	3.45683	0.0108188	0.218893
TrinAxHiSeq_g10393	0.873446	6.15481	0.0108239	0.218893
TrinAxHiSeq_g10843	-1.4899	3.69036	0.0108699	0.219467
TrinAxHiSeq_g11156	1.05327	5.29002	0.0109111	0.219776
TrinAxHiSeq_g4705	-1.57796	3.51037	0.0109231	0.219776
TrinAxHiSeq_g3992	0.892611	8.282	0.0109384	0.219776
TrinAxHiSeq_g647	0.922397	5.68692	0.0111096	0.221962
TrinAxHiSeq_g5971	-1.38681	4.30475	0.0111121	0.221962
TrinAxHiSeq_g4731	0.90832	6.10388	0.0111135	0.221962
TrinAxHiSeq_g3497	0.961206	7.3167	0.011167	0.221962
TrinAxHiSeq_g2833	1.10478	4.51146	0.0111724	0.221962
TrinAxHiSeq_g12215	-1.10352	7.49159	0.0111818	0.221962
TrinAxHiSeq_g11739	-1.29384	4.74717	0.0111831	0.221962
TrinAxHiSeq_g8069	1.25689	5.9838	0.0111964	0.221962
TrinAxHiSeq_g4796	1.14863	4.41059	0.011208	0.221962
TrinAxHiSeq_g12499	-1.36746	4.22082	0.0112777	0.222986
TrinAxHiSeq_g4864	-1.46856	3.97365	0.011338	0.223822
TrinAxHiSeq_g1280	-2.44408	2.89188	0.0113745	0.224185
TrinAxHiSeq_g8569	-3.12981	2.35896	0.0114028	0.224387
TrinAxHiSeq_g639	0.927043	8.76598	0.0116154	0.228209
TrinAxHiSeq_g7339	1.00193	10.3038	0.0116939	0.228869
TrinAxHiSeq_g3304	0.937728	9.16537	0.0117069	0.228869
TrinAxHiSeq_g8819	0.954828	7.93959	0.0117194	0.228869
TrinAxHiSeq_g7595	0.94636	6.89041	0.0117227	0.228869
TrinAxHiSeq_g3153	1.04403	4.81207	0.0117732	0.229348
TrinAxHiSeq_g93	1.12602	5.77266	0.0117842	0.229348
TrinAxHiSeq_g8310	1.0821	4.57924	0.0118684	0.230626
TrinAxHiSeq_g3784	0.907259	8.26593	0.0119428	0.23171
TrinAxHiSeq_g5722	-3.0899	2.93138	0.0120543	0.233508
TrinAxHiSeq_g5667	0.919526	5.80635	0.0121686	0.235354
TrinAxHiSeq_g3675	-1.18126	5.14554	0.0122196	0.235973
TrinAxHiSeq_g9435	0.981546	4.94987	0.0122817	0.236747
TrinAxHiSeq_g2181	0.853968	5.96101	0.0122978	0.236747
TrinAxHiSeq_g4202	1.06814	8.26518	0.0124039	0.238373
TrinAxHiSeq_g11334	0.936786	11.2544	0.0124207	0.238373
TrinAxHiSeq_g7992	1.21001	4.34414	0.0124569	0.238601
TrinAxHiSeq_g2712	0.960138	6.11716	0.0124709	0.238601
TrinAxHiSeq_g109	0.894946	8.61818	0.012493	0.238655
TrinAxHiSeq_g5358	-2.00131	3.33314	0.0125489	0.23896
TrinAxHiSeq_g5047	-1.57503	3.50842	0.012559	0.23896
TrinAxHiSeq_g9345	-2.49849	2.92849	0.0125667	0.23896
TrinAxHiSeq_g3294	-1.11058	8.01493	0.0125934	0.239101
TrinAxHiSeq_g8241	0.936481	11.0768	0.012639	0.239507
TrinAxHiSeq_g6509	-1.32532	3.95874	0.0126561	0.239507
TrinAxHiSeq_g1671	-0.992509	5.49425	0.0126794	0.239507
TrinAxHiSeq_g621	1.0135	5.36519	0.0126919	0.239507
TrinAxHiSeq_g10885	0.943421	8.02903	0.0127841	0.240688
TrinAxHiSeq_g2279	-0.93257	7.07322	0.0127964	0.240688
TrinAxHiSeq_g9322	1.05081	6.50488	0.0128218	0.240688
TrinAxHiSeq_g2162	-1.09371	5.08185	0.0128321	0.240688
TrinAxHiSeq_g8184	2.69534	2.06157	0.0128961	0.241046
TrinAxHiSeq_g1160	-1.16503	4.74581	0.0129086	0.241046
TrinAxHiSeq_g2878	-1.08061	5.03837	0.0129207	0.241046
TrinAxHiSeq_g5873	-1.06995	6.58066	0.012945	0.241046
TrinAxHiSeq_g8900	-1.1892	5.00849	0.0129482	0.241046
TrinAxHiSeq_g4486	-1.22679	4.79091	0.0129684	0.241061
TrinAxHiSeq_g4501	-2.62841	3.59247	0.0130059	0.241397
TrinAxHiSeq_g11379	1.01881	6.54899	0.0130468	0.241794
TrinAxHiSeq_g10924	0.996459	4.9593	0.0130933	0.241934
TrinAxHiSeq_g4828	0.842306	6.35821	0.0130933	0.241934
TrinAxHiSeq_g1536	1.00902	5.43463	0.0132321	0.244134
TrinAxHiSeq_g4301	1.12328	4.39843	0.0132816	0.244684
TrinAxHiSeq_g4819	1.06636	4.99166	0.0133059	0.24477
TrinAxHiSeq_g5163	0.948885	7.78391	0.0133497	0.245212
TrinAxHiSeq_g4615	-1.20904	4.58715	0.0134065	0.245243
TrinAxHiSeq_g743	0.929406	6.56652	0.0134194	0.245243
TrinAxHiSeq_g5963	-1.27377	6.04722	0.0134307	0.245243
TrinAxHiSeq_g10638	-2.04047	3.36105	0.0134414	0.245243
TrinAxHiSeq_g8745	1.00755	5.52102	0.013451	0.245243
TrinAxHiSeq_g7975	1.6646	3.95946	0.0134699	0.245243
TrinAxHiSeq_g10869	-1.85007	3.02907	0.0134917	0.245281
TrinAxHiSeq_g6591	0.870264	6.01678	0.013531	0.245635
TrinAxHiSeq_g10935	1.21824	4.60453	0.0135798	0.246152
TrinAxHiSeq_g6653	-1.58268	3.75535	0.0136229	0.246152
TrinAxHiSeq_g3796	-1.43119	4.19256	0.0136351	0.246152
TrinAxHiSeq_g4820	0.992344	5.21471	0.0136388	0.246152
TrinAxHiSeq_g6257	0.856198	6.28289	0.0137553	0.247726
TrinAxHiSeq_g11726	1.28175	3.94056	0.0137659	0.247726
TrinAxHiSeq_g3346	1.9323	2.60347	0.0137949	0.247889
TrinAxHiSeq_g1745	-1.30218	4.70517	0.0138184	0.247952
TrinAxHiSeq_g9639	-4.92517	1.99596	0.0138533	0.24822
TrinAxHiSeq_g10819	-3.03631	2.30313	0.0139246	0.249137
TrinAxHiSeq_g7330	0.870152	6.15574	0.0140842	0.25163
TrinAxHiSeq_g3530	0.979771	5.25807	0.0141389	0.252187
TrinAxHiSeq_g11691	0.949317	6.78657	0.014156	0.252187
TrinAxHiSeq_g8901	-1.31874	4.71676	0.0141927	0.252377
TrinAxHiSeq_g800	0.884965	6.81479	0.0142072	0.252377
TrinAxHiSeq_g11605	-1.19786	11.0729	0.0142476	0.252731
TrinAxHiSeq_g5336	1.47472	3.40794	0.0142926	0.253169
TrinAxHiSeq_g9140	-3.12991	2.3589	0.0143466	0.253197
TrinAxHiSeq_g1361	0.862451	6.82518	0.0143481	0.253197
TrinAxHiSeq_g4755	1.01843	9.59547	0.0143554	0.253197
TrinAxHiSeq_g9708	0.952262	8.35109	0.0144233	0.254034
TrinAxHiSeq_g11519	0.897755	6.21841	0.0144962	0.254693
TrinAxHiSeq_g1206	-0.921463	5.64581	0.0145161	0.254693
TrinAxHiSeq_g9086	-1.01024	5.90619	0.0145623	0.254693
TrinAxHiSeq_g8433	1.04917	6.9109	0.0145924	0.254693
TrinAxHiSeq_g471	1.00005	5.13164	0.0145941	0.254693
TrinAxHiSeq_g10745	0.931277	5.88636	0.0146142	0.254693
TrinAxHiSeq_g2892	-1.2131	4.24666	0.0146304	0.254693
TrinAxHiSeq_g7633	0.9012	5.74213	0.014634	0.254693
TrinAxHiSeq_g1741	-1.39599	4.37838	0.0146453	0.254693
TrinAxHiSeq_g9393	0.953588	4.83118	0.0146678	0.254727
TrinAxHiSeq_g5095	0.884965	8.54377	0.0147019	0.254963
TrinAxHiSeq_g2862	-1.8507	3.0295	0.0147483	0.255412
TrinAxHiSeq_g2187	-1.39734	3.73206	0.0148525	0.256857
TrinAxHiSeq_g11517	1.29055	4.423	0.0149405	0.258019
TrinAxHiSeq_g10956	0.909812	5.34904	0.0150154	0.258877
TrinAxHiSeq_g424	-1.08481	7.76732	0.0150395	0.258877
TrinAxHiSeq_g9297	0.906692	7.69711	0.0150527	0.258877
TrinAxHiSeq_g10111	-1.02491	5.54173	0.0150824	0.25903
TrinAxHiSeq_g42	-1.24138	4.2004	0.0151547	0.259597
TrinAxHiSeq_g6752	0.834513	6.54018	0.0151573	0.259597
TrinAxHiSeq_g8422	0.920434	5.30795	0.0152216	0.26034
TrinAxHiSeq_g6785	-0.97416	6.31973	0.0152654	0.260446
TrinAxHiSeq_g7715	-1.28465	4.87631	0.0152838	0.260446
TrinAxHiSeq_g5486	-0.874549	7.13684	0.0152907	0.260446
TrinAxHiSeq_g7234	-1.06896	9.23494	0.0153171	0.260538
TrinAxHiSeq_g3480	1.41246	3.64859	0.01543	0.262099
TrinAxHiSeq_g6006	-0.990745	11.0174	0.0154973	0.262882
TrinAxHiSeq_g10140	0.913175	7.97578	0.0156082	0.264402
TrinAxHiSeq_g11685	0.874444	5.75443	0.0157858	0.267047
TrinAxHiSeq_g5179	1.05446	5.09738	0.015851	0.267413
TrinAxHiSeq_g5759	-0.936424	6.68082	0.0158667	0.267413
TrinAxHiSeq_g1034	-0.982758	5.19266	0.0158721	0.267413
TrinAxHiSeq_g6593	1.11726	4.18845	0.0158965	0.267462
TrinAxHiSeq_g6971	0.907682	5.8543	0.0159921	0.268706
TrinAxHiSeq_g2361	-1.15263	5.12454	0.0160195	0.268803
TrinAxHiSeq_g12222	-1.26703	4.21875	0.0160569	0.268852
TrinAxHiSeq_g12012	-1.56385	3.94771	0.0160657	0.268852
TrinAxHiSeq_g742	0.839385	7.54251	0.016091	0.268912
TrinAxHiSeq_g9289	1.37033	4.28826	0.0161307	0.269046
TrinAxHiSeq_g443	0.976122	5.09984	0.0161423	0.269046
TrinAxHiSeq_g5262	-1.68453	4.89377	0.0161918	0.269339
TrinAxHiSeq_g152	-1.20818	4.68463	0.016213	0.269339
TrinAxHiSeq_g4376	0.820726	6.45683	0.0162313	0.269339
TrinAxHiSeq_g6790	0.877446	8.40956	0.0162738	0.269339
TrinAxHiSeq_g8166	0.989751	9.4852	0.0163288	0.269339
TrinAxHiSeq_g10361	0.922343	5.47093	0.0163441	0.269339
TrinAxHiSeq_g6657	0.912065	5.33597	0.0163552	0.269339
TrinAxHiSeq_g5290	-1.49409	9.39577	0.0163629	0.269339
TrinAxHiSeq_g9178	1.97577	2.77036	0.0163859	0.269339
TrinAxHiSeq_g8221	-1.74402	3.15764	0.016416	0.269339
TrinAxHiSeq_g2399	0.839995	6.35883	0.0164393	0.269339
TrinAxHiSeq_g5189	-1.08857	6.33493	0.0164578	0.269339
TrinAxHiSeq_g7965	0.90761	5.64418	0.0164703	0.269339
TrinAxHiSeq_g10538	0.996101	4.96005	0.0164838	0.269339
TrinAxHiSeq_g2284	-1.85247	3.03063	0.0165018	0.269339
TrinAxHiSeq_g11490	-1.55587	3.3574	0.0165234	0.269339
TrinAxHiSeq_g8921	0.969526	5.28718	0.0165526	0.269339
TrinAxHiSeq_g11734	0.876938	7.59107	0.0165719	0.269339
TrinAxHiSeq_g1943	-1.70369	3.30416	0.0165721	0.269339
TrinAxHiSeq_g8348	0.872062	7.96619	0.0166208	0.269779
TrinAxHiSeq_g10710	-1.47943	3.98116	0.0166584	0.270032
TrinAxHiSeq_g589	0.93498	6.70678	0.0166799	0.270032
TrinAxHiSeq_g9234	0.982379	4.88567	0.0167289	0.270473
TrinAxHiSeq_g5817	0.878783	5.88473	0.01676	0.270623
TrinAxHiSeq_g434	-1.30759	4.49708	0.0167882	0.270727
TrinAxHiSeq_g5973	-0.932725	6.60401	0.0169317	0.272686
TrinAxHiSeq_g4792	0.924318	5.15003	0.0170656	0.274486
TrinAxHiSeq_g7931	-1.42877	5.29823	0.0171196	0.274999
TrinAxHiSeq_g11190	-1.02314	4.81221	0.0171624	0.275329
TrinAxHiSeq_g2620	0.881555	5.64528	0.0172375	0.27545
TrinAxHiSeq_g10345	-1.52593	4.4052	0.017241	0.27545
TrinAxHiSeq_g6404	0.949275	4.84964	0.0172707	0.27545
TrinAxHiSeq_g5735	-0.999615	6.18101	0.0172736	0.27545
TrinAxHiSeq_g1299	0.884716	5.26001	0.0172943	0.27545
TrinAxHiSeq_g4353	0.907189	6.67202	0.017303	0.27545
TrinAxHiSeq_g4932	0.960565	8.23959	0.0174275	0.276782
TrinAxHiSeq_g3378	0.858161	5.30989	0.0174312	0.276782
TrinAxHiSeq_g4306	-3.03449	2.30234	0.0175028	0.277511
TrinAxHiSeq_g11530	-0.856328	8.2963	0.0175219	0.277511
TrinAxHiSeq_g6910	-1.04229	6.73796	0.0175673	0.277876
TrinAxHiSeq_g8902	-0.912274	6.26101	0.017655	0.278909
TrinAxHiSeq_g10652	0.818127	8.31727	0.0177509	0.280067
TrinAxHiSeq_g9792	-1.42469	3.64507	0.0177846	0.280243
TrinAxHiSeq_g7645	-0.911791	7.65446	0.0178432	0.280489
TrinAxHiSeq_g9673	0.908069	7.06234	0.0178454	0.280489
TrinAxHiSeq_g4128	1.4441	3.15654	0.0178899	0.280582
TrinAxHiSeq_g350	0.976553	5.55426	0.0178965	0.280582
TrinAxHiSeq_g7586	-0.937916	6.8933	0.0179644	0.281291
TrinAxHiSeq_g1695	-1.10703	4.70428	0.0180221	0.281536
TrinAxHiSeq_g1525	1.11763	4.35565	0.0180254	0.281536
TrinAxHiSeq_g10594	0.881009	6.46397	0.0181313	0.282835
TrinAxHiSeq_g1990	-3.20224	2.40631	0.0181747	0.283155
TrinAxHiSeq_g10664	-1.57988	6.91595	0.0182071	0.283305
TrinAxHiSeq_g12441	-0.85171	6.1041	0.0182687	0.283908
TrinAxHiSeq_g6967	1.08471	4.8615	0.0183439	0.284602
TrinAxHiSeq_g7028	0.892275	5.40436	0.018405	0.284602
TrinAxHiSeq_g3750	0.908762	6.3162	0.0184093	0.284602
TrinAxHiSeq_g4839	0.927816	5.06353	0.0184957	0.284602
TrinAxHiSeq_g5241	1.06088	4.64465	0.0185056	0.284602
TrinAxHiSeq_g12458	-1.51867	3.81657	0.0185139	0.284602
TrinAxHiSeq_g9274	-1.49999	4.08287	0.0185151	0.284602
TrinAxHiSeq_g1322	0.809517	8.00105	0.0185379	0.284602
TrinAxHiSeq_g506	0.849543	8.54087	0.0185746	0.284602
TrinAxHiSeq_g1313	1.1712	5.18296	0.0185814	0.284602
TrinAxHiSeq_g267	0.884044	6.27012	0.0185886	0.284602
TrinAxHiSeq_g5636	0.988133	4.6354	0.0186105	0.284602
TrinAxHiSeq_g11743	-1.9352	2.85029	0.0186114	0.284602
TrinAxHiSeq_g12437	1.0631	6.41401	0.0186839	0.285361
TrinAxHiSeq_g10520	0.96675	7.51762	0.0187952	0.286707
TrinAxHiSeq_g5797	-1.95311	3.0971	0.0188245	0.286802
TrinAxHiSeq_g2547	0.815751	6.80114	0.0188897	0.287443
TrinAxHiSeq_g18	0.898848	5.42499	0.0189872	0.288573
TrinAxHiSeq_g10011	0.829153	6.02711	0.0190367	0.288971
TrinAxHiSeq_g2905	0.802657	6.10703	0.0190756	0.289209
TrinAxHiSeq_g10224	-2.9174	2.8144	0.0192074	0.290851
TrinAxHiSeq_g11939	0.979095	4.96626	0.019251	0.291125
TrinAxHiSeq_g5837	1.15471	4.24924	0.0192724	0.291125
TrinAxHiSeq_g1858	1.22702	4.17454	0.0193485	0.291921
TrinAxHiSeq_g2148	0.866171	5.41531	0.0193872	0.292041
TrinAxHiSeq_g2175	1.78968	2.81032	0.0194035	0.292041
TrinAxHiSeq_g12162	1.12266	4.52501	0.019431	0.2921
TrinAxHiSeq_g7579	1.33689	3.60153	0.0195136	0.292729
TrinAxHiSeq_g5698	-0.880488	6.33039	0.0195291	0.292729
TrinAxHiSeq_g11907	-1.79728	2.99438	0.0195503	0.292729
TrinAxHiSeq_g6455	0.805726	6.82404	0.0195792	0.292729
TrinAxHiSeq_g8135	-1.17324	4.56127	0.0195907	0.292729
TrinAxHiSeq_g2066	-0.932096	5.47509	0.0196257	0.292852
TrinAxHiSeq_g11332	0.818423	6.47479	0.0196461	0.292852
TrinAxHiSeq_g11587	-3.22308	2.41359	0.0196998	0.2933
TrinAxHiSeq_g12076	0.902395	5.72326	0.0197324	0.293434
TrinAxHiSeq_g1925	-0.963663	6.35229	0.0197865	0.293886
TrinAxHiSeq_g11301	-3.13188	2.35927	0.0199124	0.295364
TrinAxHiSeq_g4607	0.833952	5.35785	0.0199336	0.295364
TrinAxHiSeq_g4655	0.912782	5.62198	0.0199845	0.295766
TrinAxHiSeq_g2728	-0.985434	5.8324	0.0200336	0.29614
TrinAxHiSeq_g4862	1.33578	3.41017	0.0201027	0.296596
TrinAxHiSeq_g10437	-1.2246	4.04672	0.0201355	0.296596
TrinAxHiSeq_g1672	-1.14129	4.7722	0.0201361	0.296596
TrinAxHiSeq_g4472	-0.947405	7.04462	0.0203104	0.298809
TrinAxHiSeq_g10539	0.964176	5.31386	0.0203834	0.299528
TrinAxHiSeq_g7208	0.867304	5.25502	0.0204111	0.299579
TrinAxHiSeq_g12451	-1.10548	4.65781	0.0204603	0.299948
TrinAxHiSeq_g9600	-0.955608	5.2599	0.0205123	0.299971
TrinAxHiSeq_g5979	-1.45548	3.77237	0.0205269	0.299971
TrinAxHiSeq_g6704	1.3054	3.45955	0.0205372	0.299971
TrinAxHiSeq_g7999	-0.956628	5.79201	0.0206463	0.299971
TrinAxHiSeq_g10988	1.08338	4.57836	0.0206586	0.299971
TrinAxHiSeq_g2733	0.786162	6.40775	0.0207178	0.299971
TrinAxHiSeq_g960	0.795412	6.39128	0.0207275	0.299971
TrinAxHiSeq_g11508	-3.04177	2.30542	0.0207616	0.299971
TrinAxHiSeq_g7548	0.973845	7.23307	0.0207638	0.299971
TrinAxHiSeq_g6147	0.806068	7.30136	0.0207642	0.299971
TrinAxHiSeq_g7868	-3.04177	2.30542	0.020769	0.299971
TrinAxHiSeq_g5590	-1.62861	3.89432	0.0207788	0.299971
TrinAxHiSeq_g11503	0.949313	6.9409	0.0207823	0.299971
TrinAxHiSeq_g4914	-0.962233	5.94318	0.0208001	0.299971
TrinAxHiSeq_g3442	1.2537	4.13906	0.0209195	0.301343
TrinAxHiSeq_g4279	0.971101	10.8029	0.0209856	0.301944
TrinAxHiSeq_g12264	0.806884	6.47435	0.0210628	0.302246
TrinAxHiSeq_g980	-0.862103	6.25214	0.021115	0.302246
TrinAxHiSeq_g11759	0.82888	7.49446	0.0211375	0.302246
TrinAxHiSeq_g5755	0.898353	5.40139	0.0211419	0.302246
TrinAxHiSeq_g4737	0.840057	8.10278	0.0211441	0.302246
TrinAxHiSeq_g3589	-1.30427	4.37477	0.0211526	0.302246
TrinAxHiSeq_g2457	0.927207	4.98867	0.021219	0.302847
TrinAxHiSeq_g5627	-3.2151	2.41074	0.0212448	0.302867
TrinAxHiSeq_g4195	0.975195	5.19579	0.021441	0.305314
TrinAxHiSeq_g9591	1.05127	4.98261	0.0214679	0.305346
TrinAxHiSeq_g10617	0.869013	5.47138	0.0214932	0.305356
TrinAxHiSeq_g5455	0.890993	6.74428	0.0216232	0.30685
TrinAxHiSeq_g2405	-1.63553	3.41165	0.0217095	0.30685
TrinAxHiSeq_g1445	0.795108	7.8916	0.021746	0.30685
TrinAxHiSeq_g4447	0.809057	5.85499	0.021748	0.30685
TrinAxHiSeq_g2304	1.06287	4.82073	0.0217602	0.30685
TrinAxHiSeq_g12476	-2.19692	2.73096	0.0217934	0.30685
TrinAxHiSeq_g159	-1.36909	4.14763	0.0218033	0.30685
TrinAxHiSeq_g11240	-4.91389	1.99198	0.021837	0.30685
TrinAxHiSeq_g7499	-1.06808	4.95775	0.0218607	0.30685
TrinAxHiSeq_g10252	0.891264	6.6782	0.0218762	0.30685
TrinAxHiSeq_g4334	-1.44918	4.59938	0.0218854	0.30685
TrinAxHiSeq_g7700	-0.870601	6.50336	0.0218949	0.30685
TrinAxHiSeq_g2505	1.48751	2.99418	0.0219648	0.307482
TrinAxHiSeq_g10269	-2.32793	2.81454	0.0220347	0.308113
TrinAxHiSeq_g3006	0.936039	8.58828	0.0221361	0.309184
TrinAxHiSeq_g9152	-1.1369	6.986	0.0222008	0.309738
TrinAxHiSeq_g7149	0.861556	5.452	0.0222375	0.309903
TrinAxHiSeq_g204	-0.996245	6.54933	0.0223491	0.311109
TrinAxHiSeq_g7922	1.23055	3.86866	0.0223982	0.311443
TrinAxHiSeq_g4234	-1.46741	3.55962	0.0225178	0.312755
TrinAxHiSeq_g7810	-2.33229	2.81639	0.0225464	0.312803
TrinAxHiSeq_g10006	1.71229	2.77083	0.0225865	0.31301
TrinAxHiSeq_g6891	0.802313	6.5971	0.0226896	0.313816
TrinAxHiSeq_g8082	0.771182	6.03763	0.0226953	0.313816
TrinAxHiSeq_g10569	0.870886	7.59631	0.0228003	0.314919
TrinAxHiSeq_g4711	0.993015	5.38482	0.0228855	0.315743
TrinAxHiSeq_g8313	0.871446	5.22688	0.02304	0.317522
TrinAxHiSeq_g3264	1.29751	4.35666	0.0231089	0.317898
TrinAxHiSeq_g5632	0.816903	5.86842	0.0231184	0.317898
TrinAxHiSeq_g1664	-1.84573	3.02655	0.0231716	0.317951
TrinAxHiSeq_g8835	0.996259	6.02225	0.0231735	0.317951
TrinAxHiSeq_g7169	-1.21552	4.24874	0.0232167	0.318192
TrinAxHiSeq_g8375	0.837667	6.827	0.0232868	0.318338
TrinAxHiSeq_g9511	0.897326	5.44799	0.0233075	0.318338
TrinAxHiSeq_g11642	0.99097	4.35854	0.0233266	0.318338
TrinAxHiSeq_g10213	0.799834	6.39507	0.0233299	0.318338
TrinAxHiSeq_g11541	-1.00493	5.52709	0.0233998	0.318407
TrinAxHiSeq_g7941	-1.09582	4.34616	0.0234111	0.318407
TrinAxHiSeq_g8188	-1.64677	3.55747	0.0234213	0.318407
TrinAxHiSeq_g10809	-1.08606	5.76505	0.0234765	0.318407
TrinAxHiSeq_g1421	0.774391	9.38138	0.0234925	0.318407
TrinAxHiSeq_g7431	0.79358	5.87059	0.0235461	0.318407
TrinAxHiSeq_g8648	0.851809	7.93558	0.0235603	0.318407
TrinAxHiSeq_g994	0.820623	5.93497	0.0235621	0.318407
TrinAxHiSeq_g10718	1.26168	4.0318	0.0235658	0.318407
TrinAxHiSeq_g3281	2.54725	1.99443	0.0237031	0.319915
TrinAxHiSeq_g12315	-1.52778	3.7156	0.0237993	0.319969
TrinAxHiSeq_g959	-2.44936	2.51151	0.0238316	0.319969
TrinAxHiSeq_g4307	-1.30441	3.66863	0.0238674	0.319969
TrinAxHiSeq_g2495	1.20023	3.64623	0.0238842	0.319969
TrinAxHiSeq_g358	-0.954101	6.37083	0.0238854	0.319969
TrinAxHiSeq_g845	-1.42163	4.10947	0.0238869	0.319969
TrinAxHiSeq_g2517	0.800167	6.84852	0.0238875	0.319969
TrinAxHiSeq_g1165	-0.832538	6.91139	0.0240383	0.321641
TrinAxHiSeq_g5536	-1.24553	4.33279	0.0241061	0.322201
TrinAxHiSeq_g3482	0.867379	5.28033	0.0242512	0.322789
TrinAxHiSeq_g3428	0.82698	5.88126	0.0242613	0.322789
TrinAxHiSeq_g4046	-1.65008	3.56005	0.0242722	0.322789
TrinAxHiSeq_g6182	0.969703	5.29934	0.0243043	0.322789
TrinAxHiSeq_g5255	0.884461	4.95876	0.0243054	0.322789
TrinAxHiSeq_g6919	1.23641	3.77196	0.024306	0.322789
TrinAxHiSeq_g7852	-1.0183	5.02747	0.0243768	0.323383
TrinAxHiSeq_g3873	0.99831	5.17287	0.0244628	0.324178
TrinAxHiSeq_g9222	0.794469	7.67174	0.0245177	0.324229
TrinAxHiSeq_g5454	2.01374	2.64877	0.0245245	0.324229
TrinAxHiSeq_g12579	0.785882	7.32613	0.024551	0.324229
TrinAxHiSeq_g4384	0.832703	6.63984	0.0245711	0.324229
TrinAxHiSeq_g12507	0.882527	5.39651	0.0247059	0.325247
TrinAxHiSeq_g1398	-1.65422	3.56184	0.0247172	0.325247
TrinAxHiSeq_g2476	1.07031	4.04403	0.0247268	0.325247
TrinAxHiSeq_g12232	0.960755	4.46122	0.0247567	0.325296
TrinAxHiSeq_g2757	-0.865734	7.82798	0.0248057	0.325594
TrinAxHiSeq_g10775	-1.11444	5.16328	0.0248324	0.325601
TrinAxHiSeq_g5315	0.778941	7.56739	0.0249732	0.327102
TrinAxHiSeq_g11545	1.05354	4.4459	0.0251813	0.32948
TrinAxHiSeq_g5457	0.816385	5.30269	0.0252196	0.329634
TrinAxHiSeq_g10387	-0.87216	7.43069	0.0253008	0.330254
TrinAxHiSeq_g3745	-1.0616	4.87876	0.0253202	0.330254
TrinAxHiSeq_g10247	0.779434	9.95941	0.0254447	0.330958
TrinAxHiSeq_g581	0.848363	8.53661	0.025454	0.330958
TrinAxHiSeq_g6462	0.891575	4.98761	0.0254793	0.330958
TrinAxHiSeq_g10713	-0.797243	6.02044	0.0254874	0.330958
TrinAxHiSeq_g3978	0.832299	5.29539	0.0255075	0.330958
TrinAxHiSeq_g5828	-1.30509	4.17546	0.0255995	0.331805
TrinAxHiSeq_g3189	0.854696	5.09368	0.0256585	0.332223
TrinAxHiSeq_g11997	-1.66613	3.6966	0.0257412	0.332496
TrinAxHiSeq_g1155	0.820857	6.70463	0.0257471	0.332496
TrinAxHiSeq_g8520	-1.06131	4.53232	0.0258071	0.332496
TrinAxHiSeq_g6768	0.81338	5.91265	0.025819	0.332496
TrinAxHiSeq_g12335	-1.70341	3.72661	0.0258329	0.332496
TrinAxHiSeq_g9042	-0.861821	6.06606	0.0258403	0.332496
TrinAxHiSeq_g7909	0.90508	5.08689	0.0258937	0.332751
TrinAxHiSeq_g2425	-1.57479	3.21767	0.0259313	0.332751
TrinAxHiSeq_g11349	-1.13622	4.5847	0.0259405	0.332751
TrinAxHiSeq_g9021	-0.839561	5.92322	0.0260127	0.333245
TrinAxHiSeq_g6096	2.01383	2.64819	0.0260327	0.333245
TrinAxHiSeq_g11524	-1.07791	4.68358	0.0260928	0.333671
TrinAxHiSeq_g9876	-1.6146	3.2441	0.0261571	0.334149
TrinAxHiSeq_g7989	0.780361	8.20844	0.0263442	0.336193
TrinAxHiSeq_g2342	0.885633	6.02498	0.0264756	0.337209
TrinAxHiSeq_g4268	-0.898032	5.45057	0.0264781	0.337209
TrinAxHiSeq_g8951	-0.802001	6.05411	0.026626	0.338448
TrinAxHiSeq_g7332	-1.08662	6.84267	0.026673	0.338448
TrinAxHiSeq_g2194	0.821843	7.44923	0.0267057	0.338448
TrinAxHiSeq_g7978	-0.807474	6.48085	0.0267112	0.338448
TrinAxHiSeq_g1964	0.828418	7.69793	0.0267343	0.338448
TrinAxHiSeq_g6149	1.18051	4.48238	0.026739	0.338448
TrinAxHiSeq_g1057	0.841178	6.69054	0.0267813	0.338639
TrinAxHiSeq_g9733	1.09421	3.97748	0.0268377	0.339007
TrinAxHiSeq_g4314	0.793919	6.09612	0.0268668	0.339029
TrinAxHiSeq_g8935	-1.58502	3.5141	0.0269297	0.339029
TrinAxHiSeq_g2741	1.0027	4.12575	0.0269332	0.339029
TrinAxHiSeq_g9065	1.08947	6.22925	0.0269487	0.339029
TrinAxHiSeq_g8620	0.874213	7.30524	0.0270937	0.340509
TrinAxHiSeq_g388	-0.827526	6.35495	0.0271404	0.340566
TrinAxHiSeq_g12406	-1.82181	3.53937	0.0271798	0.340566
TrinAxHiSeq_g9076	0.844847	6.39313	0.0271805	0.340566
TrinAxHiSeq_g4292	-1.20328	4.30282	0.0272119	0.340615
TrinAxHiSeq_g2964	-0.942686	5.25065	0.0272481	0.340724
TrinAxHiSeq_g2300	-0.995365	6.71353	0.0273283	0.341059
TrinAxHiSeq_g56	-0.950861	7.29864	0.0273298	0.341059
TrinAxHiSeq_g7189	0.782305	7.20104	0.027428	0.341941
TrinAxHiSeq_g2573	1.08231	4.09603	0.027456	0.341947
TrinAxHiSeq_g5596	0.764259	5.96829	0.0275441	0.3427
TrinAxHiSeq_g5191	0.933639	4.73329	0.0277517	0.344715
TrinAxHiSeq_g11947	0.835596	5.45178	0.0277615	0.344715
TrinAxHiSeq_g2176	-1.56846	3.95007	0.027831	0.344805
TrinAxHiSeq_g11068	-1.17958	4.51415	0.0278472	0.344805
TrinAxHiSeq_g7375	1.15725	3.73154	0.0278767	0.344805
TrinAxHiSeq_g1014	-1.67387	3.43773	0.0279006	0.344805
TrinAxHiSeq_g6070	-0.876727	6.56343	0.0279076	0.344805
TrinAxHiSeq_g4255	-1.68931	2.92507	0.0280178	0.345822
TrinAxHiSeq_g7865	-1.20862	3.79266	0.0281912	0.347616
TrinAxHiSeq_g183	-1.74572	2.961	0.0282311	0.347763
TrinAxHiSeq_g12490	-1.74288	3.15678	0.028329	0.348623
TrinAxHiSeq_g3961	0.875608	6.51083	0.0285219	0.35065
TrinAxHiSeq_g7919	-2.05377	2.92651	0.0286194	0.351157
TrinAxHiSeq_g11962	-1.02039	12.9346	0.0286431	0.351157
TrinAxHiSeq_g5920	0.807695	7.09665	0.028648	0.351157
TrinAxHiSeq_g11082	-0.939972	5.38214	0.028776	0.351591
TrinAxHiSeq_g5524	0.797942	6.53429	0.0288126	0.351591
TrinAxHiSeq_g5702	-1.08907	5.26852	0.0288294	0.351591
TrinAxHiSeq_g11391	0.770116	8.19445	0.02883	0.351591
TrinAxHiSeq_g10052	0.896311	5.51482	0.0288468	0.351591
TrinAxHiSeq_g5931	-2.94138	2.24735	0.0288871	0.351591
TrinAxHiSeq_g3328	1.13706	4.63426	0.0289097	0.351591
TrinAxHiSeq_g10177	-1.05916	5.54281	0.0289099	0.351591
TrinAxHiSeq_g5152	0.756479	8.02143	0.0289493	0.351726
TrinAxHiSeq_g8567	1.02464	4.06132	0.0290398	0.35248
TrinAxHiSeq_g492	-0.832576	5.49653	0.0290877	0.352539
TrinAxHiSeq_g6043	-1.11664	4.045	0.0291602	0.352539
TrinAxHiSeq_g5761	-1.06393	4.48456	0.0292131	0.352539
TrinAxHiSeq_g547	-2.13822	2.69271	0.0292412	0.352539
TrinAxHiSeq_g4770	-2.36177	2.45931	0.029254	0.352539
TrinAxHiSeq_g10714	-2.83532	2.18767	0.0292542	0.352539
TrinAxHiSeq_g4254	-1.85536	3.03192	0.0292558	0.352539
TrinAxHiSeq_g10287	-0.782905	5.96413	0.0293165	0.352539
TrinAxHiSeq_g9485	0.781525	8.12426	0.0293189	0.352539
TrinAxHiSeq_g4708	-1.39033	4.61172	0.0293814	0.352539
TrinAxHiSeq_g1667	-1.29072	4.01594	0.0294179	0.352539
TrinAxHiSeq_g6008	-1.47629	3.30443	0.0294237	0.352539
TrinAxHiSeq_g2588	-1.30403	3.94431	0.0294747	0.352539
TrinAxHiSeq_g2456	-1.8167	3.67578	0.0294815	0.352539
TrinAxHiSeq_g9707	1.24292	3.55863	0.0294924	0.352539
TrinAxHiSeq_g11216	1.19732	8.69127	0.0295259	0.352539
TrinAxHiSeq_g10198	-1.16474	4.50321	0.0295484	0.352539
TrinAxHiSeq_g8429	1.09634	4.97983	0.0295756	0.352539
TrinAxHiSeq_g12231	0.787914	5.99823	0.0295841	0.352539
TrinAxHiSeq_g6821	0.794729	7.52703	0.0298464	0.354522
TrinAxHiSeq_g11309	-1.11765	4.36127	0.0298653	0.354522
TrinAxHiSeq_g10804	-1.32577	3.57782	0.0298714	0.354522
TrinAxHiSeq_g10945	0.872224	5.07181	0.0299221	0.354522
TrinAxHiSeq_g5765	-0.81571	5.92299	0.0299421	0.354522
TrinAxHiSeq_g7916	0.9256	6.59355	0.0299662	0.354522
TrinAxHiSeq_g8418	0.761486	9.157	0.0299716	0.354522
TrinAxHiSeq_g12174	-1.47309	3.43851	0.0299918	0.354522
TrinAxHiSeq_g485	0.772838	8.78776	0.0300075	0.354522
TrinAxHiSeq_g3824	-0.93723	5.63585	0.0300596	0.354592
TrinAxHiSeq_g10256	0.939559	4.53472	0.0301261	0.354592
TrinAxHiSeq_g3914	-1.43352	3.41231	0.0301358	0.354592
TrinAxHiSeq_g1212	1.09927	4.06227	0.0301803	0.354592
TrinAxHiSeq_g1971	-0.902666	5.54639	0.0301906	0.354592
TrinAxHiSeq_g8390	0.840791	6.68606	0.0301934	0.354592
TrinAxHiSeq_g136	-1.63276	3.67353	0.0302138	0.354592
TrinAxHiSeq_g369	-2.8334	2.18676	0.0302898	0.354592
TrinAxHiSeq_g1865	0.727487	6.22038	0.0302993	0.354592
TrinAxHiSeq_g11627	0.904739	4.78143	0.0303179	0.354592
TrinAxHiSeq_g12170	-1.33965	3.69239	0.0303275	0.354592
TrinAxHiSeq_g1543	1.22946	4.04237	0.0304316	0.35493
TrinAxHiSeq_g1152	-0.932531	5.69536	0.0304444	0.35493
TrinAxHiSeq_g5753	-0.832476	6.9607	0.0304659	0.35493
TrinAxHiSeq_g5697	0.934839	4.35667	0.0304863	0.35493
TrinAxHiSeq_g4534	0.839182	7.30478	0.0304993	0.35493
TrinAxHiSeq_g5916	-2.13732	2.69196	0.030565	0.355105
TrinAxHiSeq_g10339	-1.11396	7.94849	0.0305715	0.355105
TrinAxHiSeq_g10649	1.31694	3.33178	0.0306657	0.355865
TrinAxHiSeq_g4045	-4.64421	1.85059	0.0307047	0.355985
TrinAxHiSeq_g9027	-0.784183	7.8566	0.0308	0.356522
TrinAxHiSeq_g3656	0.776505	5.38305	0.0308085	0.356522
TrinAxHiSeq_g3095	-1.36161	3.60201	0.0308494	0.356526
TrinAxHiSeq_g3891	0.869882	5.1997	0.0308713	0.356526
TrinAxHiSeq_g10491	0.727779	8.18031	0.0308949	0.356526
TrinAxHiSeq_g3016	0.964254	4.2466	0.0310598	0.356536
TrinAxHiSeq_g4109	-1.57963	3.8581	0.0310755	0.356536
TrinAxHiSeq_g2114	-1.81223	2.77267	0.0310778	0.356536
TrinAxHiSeq_g9263	0.925619	4.5818	0.0311152	0.356536
TrinAxHiSeq_g4903	-1.93393	2.84966	0.0311193	0.356536
TrinAxHiSeq_g7141	0.887744	6.44968	0.0311567	0.356536
TrinAxHiSeq_g10257	0.751502	8.66371	0.0311794	0.356536
TrinAxHiSeq_g7541	-1.31992	3.46049	0.031212	0.356536
TrinAxHiSeq_g8466	0.908524	8.10666	0.0312203	0.356536
TrinAxHiSeq_g8384	-0.926868	5.75124	0.0312462	0.356536
TrinAxHiSeq_g5043	-2.8372	2.18863	0.0312758	0.356536
TrinAxHiSeq_g5507	-1.39014	3.82673	0.0312951	0.356536
TrinAxHiSeq_g9581	0.909993	4.74287	0.0313009	0.356536
TrinAxHiSeq_g7545	0.847405	7.93268	0.0313159	0.356536
TrinAxHiSeq_g774	0.750843	7.93394	0.0313265	0.356536
TrinAxHiSeq_g5073	1.05671	6.75005	0.0313928	0.356964
TrinAxHiSeq_g8506	-1.33611	4.04787	0.0314403	0.357129
TrinAxHiSeq_g749	-1.22756	4.12207	0.0314718	0.357129
TrinAxHiSeq_g4596	1.8474	2.55556	0.0315433	0.357129
TrinAxHiSeq_g10109	0.765626	5.82948	0.0315659	0.357129
TrinAxHiSeq_g6313	0.8347	5.60565	0.0315728	0.357129
TrinAxHiSeq_g2713	0.802752	6.38775	0.0315799	0.357129
TrinAxHiSeq_g10942	0.812525	5.51847	0.0316437	0.357525
TrinAxHiSeq_g8089	0.834805	4.99629	0.0317217	0.358078
TrinAxHiSeq_g12640	1.4705	3.79077	0.0317504	0.358078
TrinAxHiSeq_g1122	-0.82579	6.85611	0.0318335	0.358513
TrinAxHiSeq_g8676	0.765377	5.88358	0.0318466	0.358513
TrinAxHiSeq_g11961	1.04779	4.28822	0.0319768	0.359026
TrinAxHiSeq_g6523	-1.36096	3.98282	0.0319992	0.359026
TrinAxHiSeq_g143	-1.67774	3.43942	0.0319997	0.359026
TrinAxHiSeq_g10025	-1.0733	4.33002	0.0320079	0.359026
TrinAxHiSeq_g3199	-5.06306	2.06648	0.0320559	0.35924
TrinAxHiSeq_g9649	-1.43113	3.41081	0.0321823	0.360115
TrinAxHiSeq_g4321	-0.820845	6.12586	0.0321919	0.360115
TrinAxHiSeq_g9748	-0.888226	6.9094	0.0322324	0.360243
TrinAxHiSeq_g6567	1.07044	4.54456	0.032286	0.360451
TrinAxHiSeq_g11599	-1.43024	3.40982	0.0323319	0.360451
TrinAxHiSeq_g5500	-0.992409	4.38331	0.0323436	0.360451
TrinAxHiSeq_g7385	0.764395	7.40763	0.0323672	0.360451
TrinAxHiSeq_g258	-1.32	3.46045	0.0324427	0.360904
TrinAxHiSeq_g7953	0.762833	7.49423	0.0324659	0.360904
TrinAxHiSeq_g11172	2.54334	1.99533	0.0325257	0.361071
TrinAxHiSeq_g1857	0.771115	6.77994	0.0325391	0.361071
TrinAxHiSeq_g3919	-1.12713	4.24986	0.0325819	0.361223
TrinAxHiSeq_g11439	-2.83646	2.1882	0.0326539	0.361407
TrinAxHiSeq_g6460	0.740622	7.26525	0.0326567	0.361407
TrinAxHiSeq_g7766	0.865964	4.86731	0.032716	0.36174
TrinAxHiSeq_g10254	0.82141	9.29762	0.0328394	0.362333
TrinAxHiSeq_g11001	0.814531	7.3135	0.0328609	0.362333
TrinAxHiSeq_g5078	-0.771525	6.3871	0.0328801	0.362333
TrinAxHiSeq_g3490	0.882582	7.21669	0.0328863	0.362333
TrinAxHiSeq_g7099	0.810364	5.42825	0.0330724	0.363743
TrinAxHiSeq_g12205	2.98141	1.77309	0.0330729	0.363743
TrinAxHiSeq_g1342	4.3917	1.50941	0.0331056	0.363781
TrinAxHiSeq_g12526	1.24351	3.55839	0.033144	0.36388
TrinAxHiSeq_g10623	-1.08642	4.85674	0.033209	0.364272
TrinAxHiSeq_g3537	-0.988842	4.93759	0.0334062	0.365935
TrinAxHiSeq_g9703	1.40053	6.3495	0.0334267	0.365935
TrinAxHiSeq_g9037	0.75671	9.8283	0.0334718	0.365935
TrinAxHiSeq_g10829	0.856362	5.87715	0.0334785	0.365935
TrinAxHiSeq_g6366	1.29448	3.57816	0.033597	0.366908
TrinAxHiSeq_g11365	-1.69703	3.12658	0.0336439	0.367095
TrinAxHiSeq_g780	0.890066	5.77533	0.0336733	0.367095
TrinAxHiSeq_g1357	-0.804485	5.84767	0.0337087	0.367158
TrinAxHiSeq_g3669	-0.972725	6.23559	0.0337864	0.367683
TrinAxHiSeq_g6026	0.722924	6.32387	0.033841	0.367954
TrinAxHiSeq_g7939	-1.11625	6.84535	0.0339411	0.368091
TrinAxHiSeq_g4172	-0.931078	7.30411	0.0339499	0.368091
TrinAxHiSeq_g615	0.968996	4.34315	0.0339648	0.368091
TrinAxHiSeq_g7866	-1.01271	7.31662	0.0339722	0.368091
TrinAxHiSeq_g8425	-1.29419	3.55684	0.0340874	0.369017
TrinAxHiSeq_g7448	0.803382	5.96716	0.034172	0.369382
TrinAxHiSeq_g6349	-0.775214	7.33136	0.0341988	0.369382
TrinAxHiSeq_g1482	1.07105	3.92595	0.0342103	0.369382
TrinAxHiSeq_g9627	0.939485	4.33138	0.0343364	0.370422
TrinAxHiSeq_g1401	-3.04294	2.30521	0.0344777	0.371623
TrinAxHiSeq_g10146	-1.90896	3.06647	0.0345159	0.371651
TrinAxHiSeq_g11789	0.818628	11.6342	0.0345402	0.371651
TrinAxHiSeq_g5164	0.849321	6.1302	0.0345727	0.371679
TrinAxHiSeq_g9194	0.806682	5.8294	0.0346514	0.372094
TrinAxHiSeq_g10951	-1.6913	2.92624	0.0346714	0.372094
TrinAxHiSeq_g9893	0.897193	5.56843	0.0347012	0.372094
TrinAxHiSeq_g9007	0.777965	9.33214	0.0347502	0.372205
TrinAxHiSeq_g5970	-0.784532	7.56214	0.0347715	0.372205
TrinAxHiSeq_g1960	-1.05217	4.31546	0.0348339	0.372551
TrinAxHiSeq_g3110	-1.30927	3.6718	0.03487	0.372617
TrinAxHiSeq_g8009	1.06766	5.48576	0.0349115	0.37274
TrinAxHiSeq_g1199	-1.16928	3.85159	0.0350679	0.373368
TrinAxHiSeq_g7500	-2.28161	2.41143	0.0350687	0.373368
TrinAxHiSeq_g10506	-2.28161	2.41143	0.0350754	0.373368
TrinAxHiSeq_g8180	0.815033	9.76182	0.0351096	0.373368
TrinAxHiSeq_g2006	-1.60042	3.38712	0.0351207	0.373368
TrinAxHiSeq_g9786	0.895488	4.92166	0.0352212	0.374116
TrinAxHiSeq_g4509	-1.3526	4.46889	0.0353808	0.375392
TrinAxHiSeq_g8782	0.845234	5.85593	0.0354018	0.375392
TrinAxHiSeq_g5057	-1.01547	4.29069	0.0354485	0.375567
TrinAxHiSeq_g558	0.718413	6.37123	0.0354882	0.375666
TrinAxHiSeq_g9798	0.729446	5.77177	0.0355456	0.375906
TrinAxHiSeq_g5402	0.824739	4.85068	0.0355714	0.375906
TrinAxHiSeq_g7260	-0.935406	4.9004	0.0356074	0.375967
TrinAxHiSeq_g10216	1.20426	4.07935	0.0357484	0.377135
TrinAxHiSeq_g11606	-0.896538	6.54454	0.0358746	0.378026
TrinAxHiSeq_g219	-1.45774	3.96503	0.0358937	0.378026
TrinAxHiSeq_g10218	0.853641	6.15639	0.0360118	0.378583
TrinAxHiSeq_g816	0.745007	9.37412	0.0360207	0.378583
TrinAxHiSeq_g12642	1.59561	3.41253	0.0360381	0.378583
TrinAxHiSeq_g2042	-1.25314	10.0765	0.0361032	0.378946
TrinAxHiSeq_g5907	-1.43233	3.27517	0.0362554	0.380222
TrinAxHiSeq_g10739	-1.06409	4.07808	0.0363158	0.380275
TrinAxHiSeq_g7426	0.86152	5.88273	0.0363217	0.380275
TrinAxHiSeq_g5546	-1.08286	4.59546	0.0364008	0.380483
TrinAxHiSeq_g8613	0.746074	6.62818	0.0364234	0.380483
TrinAxHiSeq_g5098	-1.26918	3.83396	0.0364335	0.380483
TrinAxHiSeq_g1109	-0.832955	7.00875	0.0365875	0.381521
TrinAxHiSeq_g1069	-0.862767	7.64432	0.036607	0.381521
TrinAxHiSeq_g3222	0.741607	5.92832	0.0366664	0.381521
TrinAxHiSeq_g450	-0.953429	5.36605	0.036667	0.381521
TrinAxHiSeq_g9630	0.991763	4.04533	0.036689	0.381521
TrinAxHiSeq_g1503	1.26762	3.30214	0.0367172	0.381521
TrinAxHiSeq_g8910	-2.14107	2.69353	0.0367816	0.381632
TrinAxHiSeq_g6330	0.906297	5.38614	0.0368071	0.381632
TrinAxHiSeq_g3716	0.753429	6.75008	0.0368201	0.381632
TrinAxHiSeq_g5966	-1.00694	4.54223	0.036948	0.382639
TrinAxHiSeq_g1620	-1.03776	5.23182	0.0369975	0.382832
TrinAxHiSeq_g8350	0.747376	6.5355	0.0371376	0.383962
TrinAxHiSeq_g1415	-1.05529	4.91162	0.0371829	0.38411
TrinAxHiSeq_g12582	0.900912	5.45737	0.0372224	0.384199
TrinAxHiSeq_g7287	0.978278	4.49763	0.0373339	0.385029
TrinAxHiSeq_g1524	0.821235	5.67153	0.0374074	0.385467
TrinAxHiSeq_g4654	0.790757	7.95952	0.0374574	0.385644
TrinAxHiSeq_g3085	-0.842975	5.09485	0.0374867	0.385644
TrinAxHiSeq_g5370	0.870585	4.9328	0.0375466	0.385756
TrinAxHiSeq_g6570	1.12376	3.99593	0.0375597	0.385756
TrinAxHiSeq_g8179	1.13366	3.77437	0.0376952	0.386751
TrinAxHiSeq_g5615	1.45472	3.24642	0.0377667	0.386751
TrinAxHiSeq_g11576	0.789973	5.40109	0.0377798	0.386751
TrinAxHiSeq_g9972	0.733252	7.00628	0.0377811	0.386751
TrinAxHiSeq_g4752	0.850872	5.94653	0.0378348	0.386926
TrinAxHiSeq_g7945	0.747403	5.85594	0.0378606	0.386926
TrinAxHiSeq_g2102	0.75838	6.14894	0.0379328	0.387345
TrinAxHiSeq_g1003	0.844702	4.97569	0.0379907	0.387383
TrinAxHiSeq_g6556	0.719662	6.4973	0.0379989	0.387383
TrinAxHiSeq_g11458	0.845159	5.85572	0.0383886	0.390718
TrinAxHiSeq_g8578	0.800167	5.2842	0.038421	0.390718
TrinAxHiSeq_g2805	-1.11472	4.30112	0.0384812	0.390718
TrinAxHiSeq_g4567	0.764832	5.64663	0.0384965	0.390718
TrinAxHiSeq_g1552	0.767167	5.34958	0.0384994	0.390718
TrinAxHiSeq_g6398	0.718183	5.97305	0.0385148	0.390718
TrinAxHiSeq_g5713	-1.2681	5.06777	0.0386091	0.390887
TrinAxHiSeq_g9028	-0.883618	5.03123	0.0386123	0.390887
TrinAxHiSeq_g1827	-1.00935	5.86919	0.0386476	0.390887
TrinAxHiSeq_g1609	-1.09832	3.96025	0.0386574	0.390887
TrinAxHiSeq_g9935	0.956901	5.1358	0.0387496	0.3915
TrinAxHiSeq_g6468	-0.97272	5.47976	0.0388096	0.39175
TrinAxHiSeq_g5721	-0.994871	4.33192	0.0388375	0.39175
TrinAxHiSeq_g5105	0.867974	5.66139	0.0389005	0.391858
TrinAxHiSeq_g7928	-1.0822	4.27875	0.0389176	0.391858
TrinAxHiSeq_g1135	-2.18716	2.7273	0.0389667	0.391858
TrinAxHiSeq_g2946	0.751023	6.47666	0.0389845	0.391858
TrinAxHiSeq_g1852	-0.861721	5.76245	0.0390233	0.391858
TrinAxHiSeq_g1793	0.781321	6.3673	0.0390583	0.391858
TrinAxHiSeq_g7786	0.730145	9.8476	0.039144	0.391858
TrinAxHiSeq_g7237	-1.11293	4.46635	0.0391619	0.391858
TrinAxHiSeq_g7183	-1.11312	4.41374	0.0391635	0.391858
TrinAxHiSeq_g9914	0.746698	7.44336	0.0391637	0.391858
TrinAxHiSeq_g5624	1.16535	4.00985	0.0392434	0.392142
TrinAxHiSeq_g11370	0.811289	6.64939	0.0392552	0.392142
TrinAxHiSeq_g4741	0.723878	6.26336	0.0392937	0.392211
TrinAxHiSeq_g4080	-0.811598	5.5475	0.0394439	0.393393
TrinAxHiSeq_g6582	0.803487	4.99353	0.0394943	0.39358
TrinAxHiSeq_g8261	0.803606	11.1553	0.0395643	0.393961
TrinAxHiSeq_g6368	0.838384	5.28022	0.0396449	0.394021
TrinAxHiSeq_g10279	0.711033	6.34878	0.0396848	0.394021
TrinAxHiSeq_g7130	0.835343	4.89764	0.0397015	0.394021
TrinAxHiSeq_g10328	-0.939478	4.93803	0.0397428	0.394021
TrinAxHiSeq_g4459	-0.877432	6.6892	0.039762	0.394021
TrinAxHiSeq_g9523	-0.800395	6.19438	0.0397899	0.394021
TrinAxHiSeq_g8125	0.84177	5.86577	0.0397925	0.394021
TrinAxHiSeq_g709	0.734595	6.95614	0.039868	0.39439
TrinAxHiSeq_g9280	0.755343	8.54203	0.0398932	0.39439
TrinAxHiSeq_g9438	-1.63095	2.88824	0.0400363	0.39539
TrinAxHiSeq_g292	-0.932572	4.70868	0.0400799	0.39539
TrinAxHiSeq_g11302	-1.16098	3.92637	0.0400898	0.39539
TrinAxHiSeq_g2612	-1.09564	4.0307	0.0401274	0.395446
TrinAxHiSeq_g490	0.73345	5.52042	0.0403188	0.397017
TrinAxHiSeq_g5725	-0.847713	5.75233	0.0404877	0.398364
TrinAxHiSeq_g5406	-1.13274	4.19085	0.0405487	0.398583
TrinAxHiSeq_g4776	0.795936	6.31621	0.0405741	0.398583
TrinAxHiSeq_g10880	-1.30975	3.67165	0.0406214	0.398732
TrinAxHiSeq_g1740	-0.788115	6.53274	0.0407976	0.39998
TrinAxHiSeq_g10828	1.01388	3.97776	0.0408349	0.39998
TrinAxHiSeq_g8118	0.958549	5.03485	0.0408637	0.39998
TrinAxHiSeq_g6534	-1.23622	4.65547	0.0408774	0.39998
TrinAxHiSeq_g2319	0.740564	5.31066	0.0409139	0.400022
TrinAxHiSeq_g6165	0.839669	4.9778	0.0411093	0.401616
TrinAxHiSeq_g8909	-0.750087	7.58348	0.0411808	0.401999
TrinAxHiSeq_g3965	0.727026	9.31256	0.0412534	0.40239
TrinAxHiSeq_g5488	-1.69231	2.9266	0.041339	0.402565
TrinAxHiSeq_g10176	-1.7473	3.15899	0.0413581	0.402565
TrinAxHiSeq_g1380	-1.06287	4.5336	0.0413795	0.402565
TrinAxHiSeq_g9908	0.874534	4.89824	0.041401	0.402565
TrinAxHiSeq_g1670	-1.37608	4.42686	0.0414653	0.402658
TrinAxHiSeq_g7109	0.789804	5.07723	0.0414753	0.402658
TrinAxHiSeq_g462	-0.977335	4.42438	0.041544	0.402734
TrinAxHiSeq_g1233	-0.885682	6.32202	0.0415673	0.402734
TrinAxHiSeq_g3984	1.09014	3.64845	0.0415858	0.402734
TrinAxHiSeq_g8392	-1.03517	4.5618	0.0416193	0.402734
TrinAxHiSeq_g7266	-2.2819	2.41133	0.0416566	0.402734
TrinAxHiSeq_g7609	1.13296	4.07765	0.0416855	0.402734
TrinAxHiSeq_g9266	-0.740584	6.45585	0.0417143	0.402734
TrinAxHiSeq_g6000	0.801778	5.33414	0.0417525	0.402734
TrinAxHiSeq_g12536	1.05646	3.86735	0.0417751	0.402734
TrinAxHiSeq_g6676	-1.09022	4.81862	0.0418365	0.403013
TrinAxHiSeq_g3607	-0.968606	5.18291	0.0419107	0.403415
TrinAxHiSeq_g8997	-0.954056	4.72357	0.0420281	0.404115
TrinAxHiSeq_g9227	0.757222	6.91188	0.0420486	0.404115
TrinAxHiSeq_g10721	1.17427	3.58114	0.0420945	0.404244
TrinAxHiSeq_g11437	-1.60119	3.0636	0.042138	0.404349
TrinAxHiSeq_g10991	0.866228	4.86713	0.0422131	0.404469
TrinAxHiSeq_g123	-2.2841	2.41234	0.0422157	0.404469
TrinAxHiSeq_g6895	0.899783	4.50722	0.0422681	0.404659
TrinAxHiSeq_g6547	-1.39009	4.00235	0.0424892	0.406463
TrinAxHiSeq_g2339	-1.9436	2.85403	0.04254	0.406579
TrinAxHiSeq_g7883	-0.740772	5.93495	0.0425668	0.406579
TrinAxHiSeq_g1505	1.1738	4.48436	0.0426056	0.406631
TrinAxHiSeq_g2263	-1.15513	4.78244	0.0426535	0.406631
TrinAxHiSeq_g8656	0.701843	6.03024	0.0426705	0.406631
TrinAxHiSeq_g8259	0.910539	4.72468	0.0427367	0.406949
TrinAxHiSeq_g10184	-0.812254	5.54746	0.042855	0.407763
TrinAxHiSeq_g2790	-0.95921	5.37047	0.0429218	0.407925
TrinAxHiSeq_g6131	1.13562	3.7733	0.0429825	0.407925
TrinAxHiSeq_g1930	-1.07803	4.49434	0.0429977	0.407925
TrinAxHiSeq_g1625	-0.949021	4.59381	0.0430228	0.407925
TrinAxHiSeq_g10957	-1.19877	3.87167	0.0430363	0.407925
TrinAxHiSeq_g5482	-0.904155	5.43068	0.0430783	0.408012
TrinAxHiSeq_g1037	0.858624	4.9541	0.0431622	0.408238
TrinAxHiSeq_g6263	0.730396	6.47458	0.043168	0.408238
TrinAxHiSeq_g43	0.743309	6.16381	0.0432687	0.40888
TrinAxHiSeq_g1307	-1.28272	6.86761	0.0433338	0.409017
TrinAxHiSeq_g8164	-1.05505	4.47789	0.0433989	0.409017
TrinAxHiSeq_g1838	-0.762477	6.18139	0.0434045	0.409017
TrinAxHiSeq_g4450	-1.6023	3.06407	0.0434151	0.409017
TrinAxHiSeq_g2271	0.782127	5.54281	0.0435452	0.409932
TrinAxHiSeq_g5139	0.84341	5.37859	0.0436155	0.410046
TrinAxHiSeq_g6249	-2.72399	2.12666	0.043645	0.410046
TrinAxHiSeq_g5508	-1.04753	4.522	0.043729	0.410046
TrinAxHiSeq_g3392	1.34394	2.92415	0.0437396	0.410046
TrinAxHiSeq_g1444	-2.92761	2.24272	0.0437729	0.410046
TrinAxHiSeq_g10239	0.737936	5.47225	0.0437765	0.410046
TrinAxHiSeq_g3173	0.714828	9.15277	0.0437884	0.410046
TrinAxHiSeq_g9672	0.750435	5.22534	0.0438346	0.410169
TrinAxHiSeq_g1940	1.31824	3.0946	0.0438854	0.410335
TrinAxHiSeq_g12425	-2.72506	2.1272	0.0439291	0.410435
TrinAxHiSeq_g11821	0.80962	8.56634	0.0440313	0.41108
TrinAxHiSeq_g10625	-1.06539	4.14431	0.0440889	0.411158
TrinAxHiSeq_g6625	0.842523	6.16777	0.0441059	0.411158
TrinAxHiSeq_g4126	-0.982223	4.57172	0.0442201	0.411913
TrinAxHiSeq_g2466	0.949167	4.91535	0.0442856	0.41205
TrinAxHiSeq_g3830	-0.906806	6.49511	0.0443011	0.41205
TrinAxHiSeq_g10399	1.6221	2.73325	0.0445723	0.414262
TrinAxHiSeq_g5467	-1.16392	4.33528	0.0446127	0.414328
TrinAxHiSeq_g190	-0.865063	7.60916	0.0447241	0.415052
TrinAxHiSeq_g11116	0.744976	7.87984	0.0447967	0.415249
TrinAxHiSeq_g1759	-1.36806	3.60607	0.0448123	0.415249
TrinAxHiSeq_g7230	-1.01665	4.29155	0.0448671	0.415447
TrinAxHiSeq_g943	0.72325	6.41816	0.044996	0.41613
TrinAxHiSeq_g4793	0.737431	7.63679	0.0450502	0.41613
TrinAxHiSeq_g3020	0.857819	4.66972	0.0450508	0.41613
TrinAxHiSeq_g6865	-1.02526	4.45725	0.0450749	0.41613
TrinAxHiSeq_g10418	-1.04651	4.82824	0.0451433	0.416405
TrinAxHiSeq_g539	1.39891	2.85054	0.0451717	0.416405
TrinAxHiSeq_g1508	0.798085	5.01182	0.0452164	0.416507
TrinAxHiSeq_g6426	0.872094	5.66903	0.0453542	0.417467
TrinAxHiSeq_g10928	0.8911	4.8399	0.0455212	0.418559
TrinAxHiSeq_g3521	0.748562	7.13432	0.0455402	0.418559
TrinAxHiSeq_g12275	0.722803	5.68675	0.0457099	0.419568
TrinAxHiSeq_g10124	0.758485	6.58503	0.0457308	0.419568
TrinAxHiSeq_g7769	-1.11773	3.73185	0.0457739	0.419568
TrinAxHiSeq_g10767	-1.20384	4.0322	0.0458023	0.419568
TrinAxHiSeq_g8266	-2.28237	2.41129	0.0458512	0.419568
TrinAxHiSeq_g8548	-1.28314	3.4365	0.0459191	0.419568
TrinAxHiSeq_g4581	0.799155	11.504	0.0459394	0.419568
TrinAxHiSeq_g9568	0.896232	4.50941	0.0459453	0.419568
TrinAxHiSeq_g10149	1.29634	2.99424	0.0459541	0.419568
TrinAxHiSeq_g12091	-0.952399	4.63945	0.0460051	0.419725
TrinAxHiSeq_g9391	0.741497	5.93683	0.0460806	0.419995
TrinAxHiSeq_g7202	0.721337	5.51454	0.0461024	0.419995
TrinAxHiSeq_g1780	-1.48362	3.158	0.046279	0.421067
TrinAxHiSeq_g11500	-1.10055	3.96169	0.0463033	0.421067
TrinAxHiSeq_g5342	-2.94665	2.24872	0.046324	0.421067
TrinAxHiSeq_g2682	-1.29586	3.55798	0.0463557	0.421067
TrinAxHiSeq_g4329	0.926571	4.69905	0.0464625	0.42159
TrinAxHiSeq_g8216	-1.05932	7.55584	0.0464862	0.42159
TrinAxHiSeq_g1200	-1.99547	2.60446	0.0465151	0.42159
TrinAxHiSeq_g1501	0.760746	5.30094	0.0467279	0.422908
TrinAxHiSeq_g4108	0.794421	5.23349	0.0467349	0.422908
TrinAxHiSeq_g5295	0.724269	6.68486	0.0467627	0.422908
TrinAxHiSeq_g7834	0.773609	9.03947	0.0468504	0.423235
TrinAxHiSeq_g3179	0.696691	8.06523	0.0468671	0.423235
TrinAxHiSeq_g9932	-0.831645	4.89781	0.0469311	0.423479
TrinAxHiSeq_g7644	-1.4313	3.12441	0.0470051	0.423479
TrinAxHiSeq_g6480	-0.758613	5.84989	0.0470295	0.423479
TrinAxHiSeq_g4049	-2.27863	2.4098	0.0470763	0.423479
TrinAxHiSeq_g9167	0.76222	5.37718	0.0470851	0.423479
TrinAxHiSeq_g6779	0.721158	5.60402	0.0470986	0.423479
TrinAxHiSeq_g282	0.755026	7.34687	0.0472598	0.42462
TrinAxHiSeq_g3831	-1.14565	4.06497	0.0473308	0.424914
TrinAxHiSeq_g8308	-0.8803	5.83112	0.0473917	0.424914
TrinAxHiSeq_g1195	0.80006	5.02639	0.0473952	0.424914
TrinAxHiSeq_g4240	0.746229	9.48863	0.0474521	0.425118
TrinAxHiSeq_g1362	-1.22944	4.6989	0.0475652	0.425686
TrinAxHiSeq_g5260	0.728737	8.20646	0.0475842	0.425686
TrinAxHiSeq_g5950	0.885536	4.44629	0.0476217	0.425715
TrinAxHiSeq_g1747	-0.801966	5.3832	0.0476926	0.426042
TrinAxHiSeq_g5712	-0.818349	6.0803	0.047736	0.426123
TrinAxHiSeq_g11039	0.755679	7.27809	0.0480278	0.42842
TrinAxHiSeq_g7380	0.797242	5.13391	0.0480753	0.428536
TrinAxHiSeq_g7614	-0.839158	5.62928	0.0481487	0.428878
TrinAxHiSeq_g9328	1.31523	3.09608	0.0481828	0.428878
TrinAxHiSeq_g6580	-1.01813	4.1125	0.0482805	0.429061
TrinAxHiSeq_g634	0.750409	6.68265	0.0483092	0.429061
TrinAxHiSeq_g900	0.999216	5.03373	0.0483138	0.429061
TrinAxHiSeq_g5185	-1.59174	3.05876	0.0483632	0.429061
TrinAxHiSeq_g10043	0.974272	4.49947	0.048395	0.429061
TrinAxHiSeq_g12097	-1.88347	2.81588	0.0484124	0.429061
TrinAxHiSeq_g3781	0.750628	7.52492	0.0484451	0.429061
TrinAxHiSeq_g9956	0.698268	7.36064	0.0485496	0.429679
TrinAxHiSeq_g10999	-0.905648	4.64968	0.0485894	0.429725
TrinAxHiSeq_g12185	-1.48185	3.15674	0.0486654	0.430062
TrinAxHiSeq_g3335	0.866637	5.38051	0.0486967	0.430062
TrinAxHiSeq_g5495	-0.759653	5.88402	0.0487777	0.430471
TrinAxHiSeq_g5861	0.678303	5.88825	0.0488173	0.430515
TrinAxHiSeq_g7895	0.702659	6.51081	0.0489606	0.4309
TrinAxHiSeq_g6672	0.748632	5.23975	0.049059	0.4309
TrinAxHiSeq_g2536	0.677378	5.91498	0.0491098	0.4309
TrinAxHiSeq_g5388	1.0528	3.86957	0.0491707	0.4309
TrinAxHiSeq_g8020	1.10928	3.60381	0.0491741	0.4309
TrinAxHiSeq_g1334	-0.83769	5.7266	0.0491844	0.4309
TrinAxHiSeq_g1843	-1.17226	4.45454	0.0492389	0.4309
TrinAxHiSeq_g4136	-0.820837	8.2007	0.0492409	0.4309
TrinAxHiSeq_g208	-0.842446	6.81528	0.0492583	0.4309
TrinAxHiSeq_g10415	-1.09586	4.22857	0.0492596	0.4309
TrinAxHiSeq_g3037	1.24359	4.43831	0.049274	0.4309
TrinAxHiSeq_g262	1.02839	4.27155	0.0492774	0.4309
TrinAxHiSeq_g11903	-0.89192	5.00538	0.0493945	0.431619
TrinAxHiSeq_g6091	-0.892641	4.68145	0.0494457	0.431764
TrinAxHiSeq_g8377	0.951415	4.06062	0.0495663	0.432224
TrinAxHiSeq_g6114	-1.62435	3.40538	0.049568	0.432224
TrinAxHiSeq_g2239	0.666376	6.05462	0.049642	0.432565
TrinAxHiSeq_g7917	0.74424	5.28222	0.049691	0.432688
TrinAxHiSeq_g9872	-0.746798	7.25524	0.0498171	0.433482
TrinAxHiSeq_g1013	-0.857294	7.95939	0.049933	0.433987
TrinAxHiSeq_g12429	-1.18083	3.77383	0.049945	0.433987
TrinAxHiSeq_g7906	-0.763045	6.04161	0.0500445	0.434207
TrinAxHiSeq_g7717	0.696324	6.78162	0.0500694	0.434207
TrinAxHiSeq_g2699	0.731557	7.53112	0.0500753	0.434207
TrinAxHiSeq_g8284	-1.06497	4.20672	0.0501165	0.434261
TrinAxHiSeq_g2952	0.773645	5.42048	0.0501863	0.434563
TrinAxHiSeq_g398	0.814419	4.52138	0.0502844	0.434892
TrinAxHiSeq_g8972	-1.16236	4.50185	0.050333	0.434892
TrinAxHiSeq_g1442	0.878229	5.38669	0.0503639	0.434892
TrinAxHiSeq_g11342	-0.775893	5.21551	0.0503643	0.434892
TrinAxHiSeq_g1162	0.712036	6.00073	0.0506398	0.436843
TrinAxHiSeq_g11488	-1.75309	3.16173	0.0506607	0.436843
TrinAxHiSeq_g2893	0.86014	4.54592	0.0508206	0.43776
TrinAxHiSeq_g1985	1.51501	3.4353	0.0508376	0.43776
TrinAxHiSeq_g9459	-0.788718	5.17081	0.0509725	0.438033
TrinAxHiSeq_g4113	-1.55602	3.84016	0.0509771	0.438033
TrinAxHiSeq_g12482	-0.837308	4.86714	0.0509824	0.438033
TrinAxHiSeq_g2581	0.839855	4.99328	0.0510269	0.438033
TrinAxHiSeq_g3539	0.911732	4.18917	0.0510456	0.438033
TrinAxHiSeq_g11431	-0.91927	4.43431	0.0510977	0.438103
TrinAxHiSeq_g8995	0.729505	5.2756	0.0511244	0.438103
TrinAxHiSeq_g3672	-1.3529	3.79845	0.0512399	0.43879
TrinAxHiSeq_g10056	-1.12695	5.14028	0.0513317	0.439148
TrinAxHiSeq_g12029	-0.81526	5.80259	0.0513524	0.439148
TrinAxHiSeq_g1256	-1.80617	2.99843	0.0515054	0.439914
TrinAxHiSeq_g4908	-1.35493	3.36017	0.0516248	0.439914
TrinAxHiSeq_g31	0.729029	8.07296	0.0516377	0.439914
TrinAxHiSeq_g9312	-2.27865	2.40995	0.0516461	0.439914
TrinAxHiSeq_g9099	0.729911	8.41149	0.0516621	0.439914
TrinAxHiSeq_g3456	0.697357	6.63499	0.051695	0.439914
TrinAxHiSeq_g235	-0.828337	5.05453	0.05171	0.439914
TrinAxHiSeq_g3927	0.713432	5.48364	0.0517475	0.439914
TrinAxHiSeq_g9941	0.678289	5.59078	0.0517821	0.439914
TrinAxHiSeq_g1374	0.681139	6.03924	0.0518238	0.439914
TrinAxHiSeq_g2636	0.952876	3.90703	0.0518317	0.439914
TrinAxHiSeq_g10132	1.1311	3.55703	0.05191	0.440187
TrinAxHiSeq_g1302	0.740952	5.28419	0.05195	0.440187
TrinAxHiSeq_g9677	-0.739265	7.37087	0.0519745	0.440187
TrinAxHiSeq_g11438	-0.995181	4.43651	0.0520057	0.440187
TrinAxHiSeq_g7453	-1.31207	3.33224	0.0520889	0.440591
TrinAxHiSeq_g8113	0.746415	6.45019	0.0521408	0.44073
TrinAxHiSeq_g660	-1.17254	3.58072	0.0522246	0.441138
TrinAxHiSeq_g2766	0.739167	9.64141	0.0523802	0.442152
TrinAxHiSeq_g7995	0.868137	4.64506	0.0524382	0.442341
TrinAxHiSeq_g12239	0.786733	4.69975	0.0526939	0.444117
TrinAxHiSeq_g308	-2.83164	2.18639	0.0527635	0.444117
TrinAxHiSeq_g11696	-0.998785	4.33446	0.0528172	0.444117
TrinAxHiSeq_g3776	0.860059	4.90337	0.0528443	0.444117
TrinAxHiSeq_g4566	0.750429	5.89055	0.0528612	0.444117
TrinAxHiSeq_g8311	0.780247	5.93575	0.0528634	0.444117
TrinAxHiSeq_g4592	0.68756	8.38145	0.0529441	0.444206
TrinAxHiSeq_g10316	-1.12772	4.67362	0.0529455	0.444206
TrinAxHiSeq_g8597	1.31853	3.09474	0.05301	0.444446
TrinAxHiSeq_g3022	-1.91151	2.55504	0.0530756	0.444697
TrinAxHiSeq_g12431	-4.48576	1.77415	0.0531202	0.44477
TrinAxHiSeq_g8924	-0.692588	7.01463	0.0531668	0.44486
TrinAxHiSeq_g6872	0.735334	6.84707	0.0532678	0.44494
TrinAxHiSeq_g8516	-1.08007	4.7703	0.0532786	0.44494
TrinAxHiSeq_g10562	-1.28543	3.43766	0.0532839	0.44494
TrinAxHiSeq_g5605	-1.13639	4.19283	0.0533775	0.445423
TrinAxHiSeq_g11307	-0.859284	8.30102	0.0534633	0.445838
TrinAxHiSeq_g948	-1.01835	3.97868	0.0535464	0.446232
TrinAxHiSeq_g3639	0.679221	5.75656	0.0537038	0.447104
TrinAxHiSeq_g8828	-1.1533	3.7553	0.053723	0.447104
TrinAxHiSeq_g3606	-0.792427	5.22733	0.0537592	0.447105
TrinAxHiSeq_g9524	0.773354	10.1477	0.0538175	0.447291
TrinAxHiSeq_g7859	-1.13598	4.19232	0.0540933	0.449282
TrinAxHiSeq_g8688	1.19918	3.53437	0.0542138	0.449982
TrinAxHiSeq_g2578	0.702679	9.32592	0.0542599	0.450063
TrinAxHiSeq_g1083	-0.772346	7.16189	0.0543873	0.450819
TrinAxHiSeq_g6852	0.716277	7.31681	0.0545004	0.451455
TrinAxHiSeq_g7224	-0.70825	5.7809	0.0546297	0.451769
TrinAxHiSeq_g2991	-1.11469	3.72959	0.0546395	0.451769
TrinAxHiSeq_g9758	0.900178	4.50692	0.0546769	0.451769
TrinAxHiSeq_g6242	-0.968115	4.99221	0.0546838	0.451769
TrinAxHiSeq_g4771	0.720458	6.59725	0.0547556	0.452
TrinAxHiSeq_g12059	0.720029	5.88596	0.0547948	0.452
TrinAxHiSeq_g3371	-1.3118	3.33202	0.054821	0.452
TrinAxHiSeq_g2126	-1.67752	2.69056	0.0548649	0.452062
TrinAxHiSeq_g8686	0.733089	6.70046	0.054975	0.452444
TrinAxHiSeq_g6351	0.724446	6.05865	0.0549842	0.452444
TrinAxHiSeq_g9066	0.698369	7.0355	0.0550616	0.452782
TrinAxHiSeq_g2054	-0.78697	6.0586	0.0551436	0.453155
TrinAxHiSeq_g12293	-0.733044	5.49309	0.055302	0.45377
TrinAxHiSeq_g551	0.708348	7.31689	0.0553673	0.45377
TrinAxHiSeq_g7253	-0.749145	5.27415	0.0553688	0.45377
TrinAxHiSeq_g3111	-1.35368	3.35894	0.0554216	0.45377
TrinAxHiSeq_g9211	-1.12458	3.64559	0.0555539	0.45377
TrinAxHiSeq_g515	0.676991	7.7712	0.0555683	0.45377
TrinAxHiSeq_g2387	-0.848805	5.09878	0.0557064	0.45377
TrinAxHiSeq_g2067	-1.28383	3.43634	0.0558052	0.45377
TrinAxHiSeq_g12534	-1.81863	2.77547	0.0558369	0.45377
TrinAxHiSeq_g4192	-0.71608	5.50224	0.055868	0.45377
TrinAxHiSeq_g9802	0.732303	6.49112	0.055909	0.45377
TrinAxHiSeq_g5964	-0.782741	6.15497	0.0559105	0.45377
TrinAxHiSeq_g8755	-1.91944	2.55907	0.0559227	0.45377
TrinAxHiSeq_g4757	1.14869	3.2476	0.0559533	0.45377
TrinAxHiSeq_g11727	-1.91926	2.55911	0.0559585	0.45377
TrinAxHiSeq_g9815	0.669502	8.87693	0.0559989	0.45377
TrinAxHiSeq_g7673	0.648898	6.24355	0.0560022	0.45377
TrinAxHiSeq_g4386	0.70232	5.86809	0.0560025	0.45377
TrinAxHiSeq_g5433	0.669539	5.90105	0.056004	0.45377
TrinAxHiSeq_g6966	-1.06089	4.26425	0.0560377	0.45377
TrinAxHiSeq_g7861	-0.701025	7.78037	0.056048	0.45377
TrinAxHiSeq_g4714	0.735299	7.04136	0.0560523	0.45377
TrinAxHiSeq_g10727	0.674279	5.7591	0.0560589	0.45377
TrinAxHiSeq_g5846	0.874763	4.47428	0.0561662	0.454062
TrinAxHiSeq_g3360	-1.00274	4.53967	0.0561681	0.454062
TrinAxHiSeq_g430	0.894864	4.71156	0.0562172	0.454163
TrinAxHiSeq_g4890	-0.992991	4.09527	0.0562974	0.454515
TrinAxHiSeq_g9494	0.892794	4.14122	0.0563674	0.454772
TrinAxHiSeq_g7160	-1.07253	3.9432	0.0564024	0.454772
TrinAxHiSeq_g6053	-1.6363	2.89095	0.0565534	0.455693
TrinAxHiSeq_g1706	-0.842873	8.14355	0.0566338	0.456046
TrinAxHiSeq_g2798	-0.746067	6.42664	0.056795	0.457047
TrinAxHiSeq_g12107	-1.2071	6.71843	0.0568739	0.457386
TrinAxHiSeq_g5282	1.12544	3.30202	0.0569379	0.457604
TrinAxHiSeq_g11381	0.729214	8.87281	0.0570263	0.458018
TrinAxHiSeq_g7650	-0.919022	7.57928	0.0570651	0.458033
TrinAxHiSeq_g83	0.793396	4.63695	0.0571508	0.45821
TrinAxHiSeq_g11810	1.40185	2.84935	0.0571609	0.45821
TrinAxHiSeq_g7504	0.681068	6.99802	0.0572687	0.458777
TrinAxHiSeq_g3448	0.671084	6.80831	0.057342	0.459069
TrinAxHiSeq_g185	-0.871153	4.74547	0.0573953	0.4592
TrinAxHiSeq_g1142	-0.748214	5.64489	0.0574538	0.45933
TrinAxHiSeq_g9010	-0.85454	4.94655	0.0576017	0.45933
TrinAxHiSeq_g11992	-1.53677	3.19157	0.0576091	0.45933
TrinAxHiSeq_g10473	0.808132	4.97508	0.0576716	0.45933
TrinAxHiSeq_g1901	-0.880592	5.0911	0.0576793	0.45933
TrinAxHiSeq_g2596	-1.83282	2.50867	0.0576923	0.45933
TrinAxHiSeq_g7872	-0.785614	4.93187	0.0577302	0.45933
TrinAxHiSeq_g3426	-1.12157	4.30626	0.0577356	0.45933
TrinAxHiSeq_g4933	-1.2033	3.38447	0.0577727	0.45933
TrinAxHiSeq_g494	0.675392	5.7972	0.0577841	0.45933
TrinAxHiSeq_g3748	0.703363	10.2468	0.0578267	0.45933
TrinAxHiSeq_g9609	0.728239	5.46475	0.0578555	0.45933
TrinAxHiSeq_g10701	-0.682188	7.61889	0.0579608	0.459699
TrinAxHiSeq_g1539	-1.04479	4.06494	0.0579761	0.459699
TrinAxHiSeq_g10687	0.795159	4.63608	0.0580261	0.459802
TrinAxHiSeq_g4227	1.81947	2.68864	0.0583297	0.461798
TrinAxHiSeq_g2211	0.902253	4.59053	0.0583686	0.461798
TrinAxHiSeq_g4273	0.762601	5.16281	0.0583895	0.461798
TrinAxHiSeq_g5477	-1.13779	3.55804	0.0584859	0.462074
TrinAxHiSeq_g11823	-0.695204	6.75469	0.0585386	0.462074
TrinAxHiSeq_g11941	0.740225	8.17036	0.058578	0.462074
TrinAxHiSeq_g10326	1.46838	2.8905	0.0585945	0.462074
TrinAxHiSeq_g8343	0.649354	7.92839	0.0586416	0.462074
TrinAxHiSeq_g5188	-0.943381	5.48314	0.0586904	0.462074
TrinAxHiSeq_g10620	-0.712965	5.58169	0.0587081	0.462074
TrinAxHiSeq_g8218	-1.58186	3.22106	0.0587221	0.462074
TrinAxHiSeq_g9559	0.927965	4.36026	0.0587629	0.462102
TrinAxHiSeq_g6199	0.830211	4.90023	0.0589047	0.462574
TrinAxHiSeq_g8848	1.0245	3.8138	0.0589217	0.462574
TrinAxHiSeq_g1701	-0.897557	5.40221	0.0589348	0.462574
TrinAxHiSeq_g12527	-0.784361	6.99763	0.0590255	0.462994
TrinAxHiSeq_g3612	-0.886723	4.63661	0.0591129	0.463116
TrinAxHiSeq_g9922	-0.958336	5.01866	0.0591219	0.463116
TrinAxHiSeq_g438	1.37731	3.55303	0.059153	0.463116
TrinAxHiSeq_g5374	1.0006	4.12627	0.0593237	0.463382
TrinAxHiSeq_g10421	-1.11314	3.81401	0.0593249	0.463382
TrinAxHiSeq_g2038	-0.953752	4.24867	0.0593297	0.463382
TrinAxHiSeq_g1997	-0.752025	5.44104	0.0593659	0.463382
TrinAxHiSeq_g1248	0.701696	7.08846	0.0593735	0.463382
TrinAxHiSeq_g2336	0.691114	6.70033	0.0596262	0.464553
TrinAxHiSeq_g5563	1.08323	4.01143	0.0596692	0.464553
TrinAxHiSeq_g2633	1.23081	3.59922	0.0597414	0.464553
TrinAxHiSeq_g8503	-2.00005	2.60616	0.0597717	0.464553
TrinAxHiSeq_g9275	-1.73356	2.95542	0.0597742	0.464553
TrinAxHiSeq_g4692	0.86063	4.4339	0.0597836	0.464553
TrinAxHiSeq_g5298	-2.09049	2.30269	0.0598142	0.464553
TrinAxHiSeq_g2579	1.01019	4.20254	0.0598229	0.464553
TrinAxHiSeq_g9225	0.800751	7.34496	0.0598892	0.46469
TrinAxHiSeq_g12075	-2.60053	2.06166	0.0599266	0.46469
TrinAxHiSeq_g6979	0.940371	3.94438	0.0599527	0.46469
TrinAxHiSeq_g1099	-1.20824	4.47994	0.0600608	0.465037
TrinAxHiSeq_g9073	0.65209	5.86408	0.0600794	0.465037
TrinAxHiSeq_g2179	-2.09202	2.30363	0.0601099	0.465037
TrinAxHiSeq_g9657	1.12586	3.55962	0.0602975	0.465583
TrinAxHiSeq_g5843	1.12652	3.30172	0.0602997	0.465583
TrinAxHiSeq_g420	-1.50421	3.32494	0.0603124	0.465583
TrinAxHiSeq_g2023	0.73363	5.07232	0.0603304	0.465583
TrinAxHiSeq_g10615	0.691484	5.8725	0.0604548	0.466039
TrinAxHiSeq_g9981	-0.891475	5.09863	0.0604744	0.466039
TrinAxHiSeq_g5608	0.789706	5.96531	0.0605021	0.466039
TrinAxHiSeq_g2868	-0.995528	4.62611	0.0605617	0.466208
TrinAxHiSeq_g10209	0.645618	5.96481	0.0606678	0.466356
TrinAxHiSeq_g3338	0.632277	8.73623	0.0606815	0.466356
TrinAxHiSeq_g3932	0.789831	6.62416	0.0606935	0.466356
TrinAxHiSeq_g1170	0.70595	5.51088	0.0607761	0.466523
TrinAxHiSeq_g1486	0.78618	4.86688	0.0607904	0.466523
TrinAxHiSeq_g9495	0.874427	5.5873	0.0609718	0.467326
TrinAxHiSeq_g1714	0.654921	7.23654	0.0609846	0.467326
TrinAxHiSeq_g7475	0.775817	5.30722	0.0610079	0.467326
TrinAxHiSeq_g10545	0.756077	5.36704	0.0612202	0.468663
TrinAxHiSeq_g5858	1.05312	3.62278	0.0614297	0.469977
TrinAxHiSeq_g2451	0.718483	7.38614	0.0615878	0.470896
TrinAxHiSeq_g4354	-0.765315	5.53621	0.0616345	0.470963
TrinAxHiSeq_g4328	-0.780712	6.44001	0.0618256	0.471755
TrinAxHiSeq_g808	0.812684	4.54399	0.0618526	0.471755
TrinAxHiSeq_g151	-2.18738	2.35733	0.0618694	0.471755
TrinAxHiSeq_g7803	-0.884542	4.86492	0.06189	0.471755
TrinAxHiSeq_g3133	1.08609	3.79056	0.0620034	0.471915
TrinAxHiSeq_g5967	-0.802365	5.45326	0.0620127	0.471915
TrinAxHiSeq_g4021	-0.761805	5.17943	0.0620251	0.471915
TrinAxHiSeq_g2533	0.74159	6.48103	0.0621301	0.472141
TrinAxHiSeq_g9918	-0.954843	5.0164	0.0621308	0.472141
TrinAxHiSeq_g9153	0.683328	5.54361	0.0623378	0.473424
TrinAxHiSeq_g11770	-0.918938	4.95737	0.0624486	0.473976
TrinAxHiSeq_g1822	0.863211	4.54387	0.0625042	0.474108
TrinAxHiSeq_g2955	-0.82468	4.63524	0.0625624	0.47426
TrinAxHiSeq_g7890	-1.09304	3.95729	0.0626414	0.474392
TrinAxHiSeq_g6932	-1.1149	3.81509	0.0626563	0.474392
TrinAxHiSeq_g12345	0.640563	6.37562	0.0627356	0.474569
TrinAxHiSeq_g8895	-2.60174	2.06216	0.0627601	0.474569
TrinAxHiSeq_g1469	-1.17082	4.65628	0.0627943	0.474569
TrinAxHiSeq_g5184	0.760106	4.87863	0.0628765	0.474673
TrinAxHiSeq_g11842	0.799172	4.45994	0.0629291	0.474673
TrinAxHiSeq_g253	0.71592	5.84297	0.0629311	0.474673
TrinAxHiSeq_g12139	0.889081	5.19178	0.062961	0.474673
TrinAxHiSeq_g8896	-4.66014	1.8541	0.0630377	0.474963
TrinAxHiSeq_g11140	-1.81975	2.77589	0.0632643	0.475202
TrinAxHiSeq_g12508	-1.02025	3.908	0.063297	0.475202
TrinAxHiSeq_g3409	0.764637	6.54968	0.0633203	0.475202
TrinAxHiSeq_g2112	-0.899345	4.55975	0.0633283	0.475202
TrinAxHiSeq_g7537	0.652875	6.66685	0.0633505	0.475202
TrinAxHiSeq_g2929	-1.00539	5.45399	0.0633678	0.475202
TrinAxHiSeq_g11702	-2.71473	2.12332	0.063391	0.475202
TrinAxHiSeq_g11873	-1.19004	3.68911	0.0634124	0.475202
TrinAxHiSeq_g7618	-1.38663	3.09617	0.0634139	0.475202
TrinAxHiSeq_g12116	-2.60356	2.06304	0.0635192	0.47521
TrinAxHiSeq_g2306	0.675494	8.00465	0.0635265	0.47521
TrinAxHiSeq_g9883	-1.56995	2.85063	0.0635298	0.47521
TrinAxHiSeq_g6137	0.879572	4.35467	0.0635757	0.475267
TrinAxHiSeq_g1644	-0.679989	6.22745	0.0636971	0.475777
TrinAxHiSeq_g1406	-0.786694	5.74671	0.0637204	0.475777
TrinAxHiSeq_g10850	0.746326	5.00301	0.063796	0.476055
TrinAxHiSeq_g4110	-0.838863	5.38558	0.0639113	0.476629
TrinAxHiSeq_g2558	-0.991702	5.00903	0.0639933	0.476954
TrinAxHiSeq_g10406	-1.33812	3.58499	0.0641376	0.477707
TrinAxHiSeq_g8147	0.81732	4.35651	0.0641713	0.477707
TrinAxHiSeq_g4979	-0.840183	4.83467	0.0642993	0.47834
TrinAxHiSeq_g5056	-0.669597	6.7543	0.0643334	0.47834
TrinAxHiSeq_g11904	-0.861295	4.77642	0.0643878	0.478458
TrinAxHiSeq_g3686	-2.09199	2.30367	0.0645213	0.479097
TrinAxHiSeq_g676	-1.00255	4.441	0.0645509	0.479097
TrinAxHiSeq_g4617	0.654724	6.7533	0.0646131	0.479272
TrinAxHiSeq_g902	-1.24474	3.81614	0.0646634	0.479358
TrinAxHiSeq_g659	-1.20952	4.03474	0.0647484	0.479456
TrinAxHiSeq_g1055	-1.04722	3.84999	0.0647538	0.479456
TrinAxHiSeq_g7799	0.64905	6.14847	0.0648355	0.479775
TrinAxHiSeq_g6636	-0.942398	4.12384	0.0649713	0.480493
TrinAxHiSeq_g6880	0.732011	5.32699	0.0652173	0.481861
TrinAxHiSeq_g11704	-1.12747	6.1662	0.0652338	0.481861
TrinAxHiSeq_g3115	0.651554	5.79902	0.0653686	0.482486
TrinAxHiSeq_g6883	0.717309	4.93247	0.0654344	0.482486
TrinAxHiSeq_g7143	0.629631	8.28219	0.0654351	0.482486
TrinAxHiSeq_g5814	-0.800917	5.7381	0.065597	0.483393
TrinAxHiSeq_g6842	0.769684	8.06539	0.0656835	0.483689
TrinAxHiSeq_g8847	0.893455	4.76806	0.0657151	0.483689
TrinAxHiSeq_g6520	-1.92032	2.55903	0.0658259	0.484218
TrinAxHiSeq_g8697	0.756474	8.81309	0.0659846	0.485098
TrinAxHiSeq_g12474	-1.55507	3.49169	0.0660244	0.485103
TrinAxHiSeq_g11145	0.656591	6.89821	0.0660934	0.485323
TrinAxHiSeq_g6241	-1.22822	3.51283	0.0661794	0.485668
TrinAxHiSeq_g9398	-0.722436	6.16714	0.0662675	0.486027
TrinAxHiSeq_g1731	-0.781288	5.64802	0.0663855	0.486531
TrinAxHiSeq_g11184	1.15844	3.62356	0.0664169	0.486531
TrinAxHiSeq_g12292	0.650174	7.11736	0.0665173	0.486531
TrinAxHiSeq_g993	-1.83652	2.5109	0.066639	0.486531
TrinAxHiSeq_g1319	-0.836067	5.62728	0.0666421	0.486531
TrinAxHiSeq_g3247	1.02307	4.78515	0.06667	0.486531
TrinAxHiSeq_g9566	0.738566	8.08025	0.0667053	0.486531
TrinAxHiSeq_g11762	0.754696	4.94936	0.0667306	0.486531
TrinAxHiSeq_g8471	0.726815	5.13566	0.0667343	0.486531
TrinAxHiSeq_g7026	-0.82157	4.9568	0.0667396	0.486531
TrinAxHiSeq_g3948	0.792844	4.50807	0.0667673	0.486531
TrinAxHiSeq_g2501	-1.3498	3.35662	0.0668258	0.486672
TrinAxHiSeq_g2055	-0.663891	6.67092	0.0668783	0.486769
TrinAxHiSeq_g7860	-0.669637	5.93213	0.0669504	0.48692
TrinAxHiSeq_g3163	0.908568	5.59465	0.0669775	0.48692
TrinAxHiSeq_g8663	0.685922	5.69291	0.0671561	0.48698
TrinAxHiSeq_g6010	0.739744	4.90537	0.0671681	0.48698
TrinAxHiSeq_g5823	-0.789771	4.69017	0.0671727	0.48698
TrinAxHiSeq_g11542	1.93858	2.24837	0.0671811	0.48698
TrinAxHiSeq_g5053	0.672301	9.93725	0.0672118	0.48698
TrinAxHiSeq_g245	0.711834	5.67085	0.0672868	0.48698
TrinAxHiSeq_g10101	-1.27107	3.30575	0.0672988	0.48698
TrinAxHiSeq_g9110	0.76687	4.945	0.0672995	0.48698
TrinAxHiSeq_g12006	-1.15478	4.26782	0.0674115	0.487506
TrinAxHiSeq_g10461	0.869931	5.48181	0.0675531	0.488246
TrinAxHiSeq_g4574	0.705816	5.24505	0.0676112	0.488382
TrinAxHiSeq_g35	-0.758803	7.31939	0.0677291	0.488949
TrinAxHiSeq_g2449	-2.18469	2.35602	0.067837	0.489345
TrinAxHiSeq_g8560	-0.835603	4.79566	0.0678665	0.489345
TrinAxHiSeq_g10553	-0.908731	5.01695	0.0679022	0.489345
TrinAxHiSeq_g5919	-0.718749	6.01101	0.0679605	0.489481
TrinAxHiSeq_g10698	-1.24799	3.41303	0.0680227	0.489645
TrinAxHiSeq_g3445	0.633349	6.44861	0.0681288	0.490125
TrinAxHiSeq_g4723	-0.918712	4.33346	0.0682096	0.490422
TrinAxHiSeq_g11971	0.788701	5.04719	0.0682592	0.490495
TrinAxHiSeq_g10815	1.42245	2.95825	0.0683717	0.490648
TrinAxHiSeq_g7894	-1.28901	3.43942	0.0684967	0.490648
TrinAxHiSeq_g1148	-0.757856	5.39955	0.0685128	0.490648
TrinAxHiSeq_g9839	0.734024	6.46132	0.0685171	0.490648
TrinAxHiSeq_g6827	0.661549	5.42331	0.0685336	0.490648
TrinAxHiSeq_g7018	0.923656	4.01263	0.0685738	0.490648
TrinAxHiSeq_g957	-1.3793	2.92466	0.0686616	0.490648
TrinAxHiSeq_g5316	-0.74525	5.02776	0.0688413	0.490648
TrinAxHiSeq_g6734	1.0203	3.55659	0.0688779	0.490648
TrinAxHiSeq_g6717	1.04138	3.99689	0.0689249	0.490648
TrinAxHiSeq_g3864	-0.807197	5.94945	0.0689286	0.490648
TrinAxHiSeq_g11091	-1.50697	2.81221	0.0689394	0.490648
TrinAxHiSeq_g6578	0.637698	6.47095	0.0689581	0.490648
TrinAxHiSeq_g10635	-0.868319	4.24652	0.0689585	0.490648
TrinAxHiSeq_g2736	1.01534	3.71225	0.0690075	0.490648
TrinAxHiSeq_g7004	0.629652	7.82081	0.0690367	0.490648
TrinAxHiSeq_g12581	-1.7473	2.73224	0.0690859	0.490648
TrinAxHiSeq_g1220	-0.853634	6.04513	0.069089	0.490648
TrinAxHiSeq_g3679	0.667839	5.55071	0.0691503	0.490648
TrinAxHiSeq_g10055	0.812524	4.54383	0.0691599	0.490648
TrinAxHiSeq_g11995	0.873916	4.60222	0.0691916	0.490648
TrinAxHiSeq_g11323	0.611006	8.43016	0.0692103	0.490648
TrinAxHiSeq_g10172	-0.90055	5.84587	0.0692354	0.490648
TrinAxHiSeq_g5487	-0.730773	6.6428	0.0692955	0.490648
TrinAxHiSeq_g4421	-0.892348	5.62541	0.0693043	0.490648
TrinAxHiSeq_g10906	0.635531	6.54325	0.0693498	0.490648
TrinAxHiSeq_g399	-0.999205	4.71445	0.0693659	0.490648
TrinAxHiSeq_g8844	1.14957	3.09384	0.0694195	0.490648
TrinAxHiSeq_g453	0.795215	4.48435	0.0694265	0.490648
TrinAxHiSeq_g8155	0.654978	5.71843	0.0695182	0.491017
TrinAxHiSeq_g321	0.700271	7.84707	0.0696271	0.491503
TrinAxHiSeq_g4400	0.627717	6.68974	0.0696732	0.491503
TrinAxHiSeq_g7534	-0.664641	6.3011	0.0697579	0.491503
TrinAxHiSeq_g2629	1.81099	2.18815	0.0697584	0.491503
TrinAxHiSeq_g12038	-0.795892	5.8758	0.0698185	0.491503
TrinAxHiSeq_g11926	0.93684	3.81263	0.0698611	0.491503
TrinAxHiSeq_g10800	-0.999437	4.22196	0.0698667	0.491503
TrinAxHiSeq_g3893	-0.644625	6.15225	0.0699076	0.491503
TrinAxHiSeq_g6215	-0.888282	4.75716	0.0699433	0.491503
TrinAxHiSeq_g11034	1.0744	3.4112	0.0700019	0.491636
TrinAxHiSeq_g6074	-0.857836	5.34907	0.0701056	0.492086
TrinAxHiSeq_g12187	0.695606	5.86147	0.0702298	0.492415
TrinAxHiSeq_g10844	-1.02082	3.98034	0.0702317	0.492415
TrinAxHiSeq_g3271	0.805805	4.23211	0.0703973	0.492834
TrinAxHiSeq_g189	-0.73248	7.09989	0.0704189	0.492834
TrinAxHiSeq_g5143	0.975703	3.68949	0.0704359	0.492834
TrinAxHiSeq_g4869	0.645145	6.22362	0.0704679	0.492834
TrinAxHiSeq_g2595	-2.09403	2.30446	0.0704899	0.492834
TrinAxHiSeq_g10375	-0.913372	4.69543	0.0706699	0.493382
TrinAxHiSeq_g10549	-1.03994	4.18995	0.0706839	0.493382
TrinAxHiSeq_g3885	-0.814436	4.95208	0.0706874	0.493382
TrinAxHiSeq_g944	1.06405	3.27582	0.0709082	0.494202
TrinAxHiSeq_g5545	-1.06634	4.20728	0.0709184	0.494202
TrinAxHiSeq_g3780	-0.844552	4.64894	0.0709597	0.494202
TrinAxHiSeq_g8864	-0.918441	4.5726	0.071031	0.494202
TrinAxHiSeq_g4679	-0.993233	3.96175	0.0710688	0.494202
TrinAxHiSeq_g9916	-0.931556	4.28892	0.0710816	0.494202
TrinAxHiSeq_g113	-1.07519	4.01628	0.0710836	0.494202
TrinAxHiSeq_g7656	-1.23754	3.40708	0.0711779	0.494536
TrinAxHiSeq_g1260	0.732434	4.78142	0.0712113	0.494536
TrinAxHiSeq_g6225	-0.895646	4.31771	0.0715541	0.496639
TrinAxHiSeq_g2968	-1.31451	3.33351	0.0717136	0.496905
TrinAxHiSeq_g11531	-0.885716	4.20326	0.0717394	0.496905
TrinAxHiSeq_g2158	1.64772	2.30395	0.0717754	0.496905
TrinAxHiSeq_g1610	-0.736955	6.74844	0.0717836	0.496905
TrinAxHiSeq_g8664	1.64784	2.304	0.0717925	0.496905
TrinAxHiSeq_g11848	-1.86444	3.03479	0.0719299	0.497579
TrinAxHiSeq_g9169	-0.987742	3.95833	0.0720241	0.497675
TrinAxHiSeq_g6555	-1.37953	3.71774	0.0720381	0.497675
TrinAxHiSeq_g4173	-0.878692	4.14126	0.0720641	0.497675
TrinAxHiSeq_g176	-2.37789	2.46455	0.07222	0.498005
TrinAxHiSeq_g436	0.692503	5.43305	0.0722346	0.498005
TrinAxHiSeq_g4659	-0.663036	5.73272	0.0722386	0.498005
TrinAxHiSeq_g7140	-0.754715	5.59057	0.0722723	0.498005
TrinAxHiSeq_g2093	-0.855784	4.94759	0.0723515	0.498177
TrinAxHiSeq_g1126	-0.921957	4.38683	0.0723879	0.498177
TrinAxHiSeq_g10272	-0.76544	5.42806	0.0724177	0.498177
TrinAxHiSeq_g8941	0.626963	8.02212	0.0725197	0.498333
TrinAxHiSeq_g2687	-0.74341	6.08599	0.0725247	0.498333
TrinAxHiSeq_g7600	0.643039	5.80249	0.072596	0.498333
TrinAxHiSeq_g6098	-1.60441	2.64703	0.0726008	0.498333
TrinAxHiSeq_g7765	0.622461	6.29071	0.0726417	0.498338
TrinAxHiSeq_g9546	-1.13058	3.64974	0.0727137	0.498557
TrinAxHiSeq_g2839	1.28701	4.12858	0.0728688	0.499344
TrinAxHiSeq_g6787	-0.760092	5.2567	0.0729233	0.499389
TrinAxHiSeq_g12154	1.14787	3.2475	0.0729557	0.499389
TrinAxHiSeq_g11909	0.618025	6.08562	0.0731352	0.500342
TrinAxHiSeq_g4489	-1.16363	3.35914	0.0733148	0.501294
TrinAxHiSeq_g1257	-0.982181	5.10158	0.073398	0.501586
TrinAxHiSeq_g9311	0.632197	6.37955	0.0734486	0.501657
TrinAxHiSeq_g998	0.618558	8.07318	0.0735515	0.501967
TrinAxHiSeq_g3046	-1.17788	3.58367	0.073575	0.501967
TrinAxHiSeq_g10352	0.69691	6.78598	0.073737	0.50278
TrinAxHiSeq_g4606	-0.738283	7.29289	0.0737751	0.50278
TrinAxHiSeq_g9867	0.752996	8.59602	0.0738348	0.502911
TrinAxHiSeq_g4194	1.12487	3.30224	0.0740613	0.503954
TrinAxHiSeq_g7226	-0.997477	4.16044	0.0740692	0.503954
TrinAxHiSeq_g8341	0.671166	9.5672	0.0743508	0.505594
TrinAxHiSeq_g9276	-0.820647	5.89352	0.0744133	0.505742
TrinAxHiSeq_g4470	-0.935771	4.78916	0.0744613	0.505791
TrinAxHiSeq_g4092	0.870913	3.90591	0.0746121	0.506337
TrinAxHiSeq_g397	0.865849	4.23433	0.0746457	0.506337
TrinAxHiSeq_g7986	0.736429	5.95586	0.0747179	0.506337
TrinAxHiSeq_g11978	-1.33658	3.58377	0.07476	0.506337
TrinAxHiSeq_g2962	0.598162	6.26088	0.0747931	0.506337
TrinAxHiSeq_g10899	-1.01802	4.23497	0.0748251	0.506337
TrinAxHiSeq_g5930	0.896637	4.11181	0.0748767	0.506337
TrinAxHiSeq_g5677	-1.62597	2.8859	0.0748864	0.506337
TrinAxHiSeq_g11825	-1.17695	3.24593	0.0749176	0.506337
TrinAxHiSeq_g10818	-0.995047	3.96324	0.0749494	0.506337
TrinAxHiSeq_g11407	-0.647375	6.22943	0.07506	0.506801
TrinAxHiSeq_g5253	0.907935	10.2791	0.0750998	0.506801
TrinAxHiSeq_g8097	0.792519	4.65719	0.0752667	0.507651
TrinAxHiSeq_g5008	1.08783	3.21845	0.0753496	0.507726
TrinAxHiSeq_g8161	1.14728	3.09503	0.0753595	0.507726
TrinAxHiSeq_g10458	-0.88826	4.59546	0.0756009	0.509029
TrinAxHiSeq_g197	-1.02311	3.66985	0.0756623	0.509029
TrinAxHiSeq_g1293	0.692225	5.52882	0.0756759	0.509029
TrinAxHiSeq_g3604	-0.90812	4.60942	0.0757247	0.509081
TrinAxHiSeq_g6912	-1.60349	2.64659	0.075803	0.509332
TrinAxHiSeq_g11700	-1.74866	2.46075	0.0758598	0.509438
TrinAxHiSeq_g10312	-1.17639	3.24553	0.0759381	0.509688
TrinAxHiSeq_g8143	-2.2912	2.41372	0.0760311	0.510037
TrinAxHiSeq_g11147	-1.14559	3.45922	0.0761665	0.510329
TrinAxHiSeq_g437	-1.2808	3.65095	0.0761918	0.510329
TrinAxHiSeq_g2890	-1.13263	3.65073	0.0761979	0.510329
TrinAxHiSeq_g9468	-1.08931	4.22268	0.0763078	0.510789
TrinAxHiSeq_g1143	-2.09574	2.30494	0.0763561	0.510837
TrinAxHiSeq_g6389	-0.74218	6.83914	0.0764186	0.51098
TrinAxHiSeq_g6212	0.956021	3.57998	0.0765033	0.511056
TrinAxHiSeq_g3367	0.643574	6.39966	0.0765123	0.511056
TrinAxHiSeq_g11719	0.912951	4.60693	0.0766091	0.511428
TrinAxHiSeq_g5770	0.619956	5.56207	0.0766908	0.511562
TrinAxHiSeq_g11308	-0.887551	5.06477	0.0767124	0.511562
TrinAxHiSeq_g4921	0.649194	7.62047	0.0768135	0.511562
TrinAxHiSeq_g11925	0.707933	5.2716	0.0768342	0.511562
TrinAxHiSeq_g3352	-1.65989	3.09964	0.0768352	0.511562
TrinAxHiSeq_g2045	-0.777509	4.71926	0.0769725	0.512171
TrinAxHiSeq_g6120	1.34174	2.92476	0.0771036	0.512171
TrinAxHiSeq_g9060	-1.20555	3.38583	0.0771126	0.512171
TrinAxHiSeq_g9461	-0.861495	4.18715	0.0771204	0.512171
TrinAxHiSeq_g4761	-4.29545	1.68911	0.0771336	0.512171
TrinAxHiSeq_g2065	-0.785987	4.96428	0.077175	0.512171
TrinAxHiSeq_g1048	0.664523	5.4215	0.077232	0.512171
TrinAxHiSeq_g2738	-4.30083	1.69119	0.0773127	0.512171
TrinAxHiSeq_g11603	-1.00086	4.38897	0.0773332	0.512171
TrinAxHiSeq_g2111	0.693501	5.92502	0.0774118	0.512171
TrinAxHiSeq_g8619	1.64608	2.30451	0.0774133	0.512171
TrinAxHiSeq_g4912	-0.792617	4.72948	0.0774944	0.512171
TrinAxHiSeq_g236	-0.7388	5.76776	0.0775214	0.512171
TrinAxHiSeq_g357	-1.18778	3.48609	0.0775217	0.512171
TrinAxHiSeq_g10068	0.695604	5.38194	0.0775757	0.512171
TrinAxHiSeq_g11746	0.65624	5.52232	0.0775965	0.512171
TrinAxHiSeq_g7486	-0.627007	6.03355	0.0776662	0.512171
TrinAxHiSeq_g9131	0.676267	7.14652	0.0776692	0.512171
TrinAxHiSeq_g7225	-1.1479	3.46098	0.0779882	0.514002
TrinAxHiSeq_g5293	-1.04407	4.25189	0.0780382	0.514059
TrinAxHiSeq_g7552	-0.876881	4.62966	0.0781816	0.51473
TrinAxHiSeq_g4030	-1.17937	3.24776	0.0783421	0.515011
TrinAxHiSeq_g4497	-0.780067	4.9605	0.0783544	0.515011
TrinAxHiSeq_g4826	0.679481	5.20057	0.0783963	0.515011
TrinAxHiSeq_g6888	0.647186	5.73146	0.0784111	0.515011
TrinAxHiSeq_g5103	-1.11704	3.81567	0.0784316	0.515011
TrinAxHiSeq_g8439	-0.63674	6.21017	0.0784801	0.515057
TrinAxHiSeq_g11252	0.670639	5.30232	0.0785515	0.515232
TrinAxHiSeq_g8482	-0.990196	3.73302	0.0785898	0.515232
TrinAxHiSeq_g5468	-2.26476	2.40544	0.0786847	0.515582
TrinAxHiSeq_g7231	-1.92258	2.5599	0.0787284	0.515596
TrinAxHiSeq_g7020	-1.27122	3.3057	0.0787721	0.515611
TrinAxHiSeq_g9331	0.737488	4.87132	0.0789019	0.516059
TrinAxHiSeq_g4906	-0.731719	5.01868	0.0789238	0.516059
TrinAxHiSeq_g11362	0.896833	5.03158	0.0789808	0.516118
TrinAxHiSeq_g11549	0.783653	5.03358	0.0790337	0.516118
TrinAxHiSeq_g2510	-0.775271	5.16188	0.0790758	0.516118
TrinAxHiSeq_g10613	-0.794562	6.9821	0.0791557	0.516118
TrinAxHiSeq_g6167	4.08789	1.41005	0.079194	0.516118
TrinAxHiSeq_g5281	0.848586	4.34309	0.0792346	0.516118
TrinAxHiSeq_g4346	0.856969	3.97646	0.0792384	0.516118
TrinAxHiSeq_g5382	0.929133	3.84927	0.0792653	0.516118
TrinAxHiSeq_g2417	-0.67403	5.96497	0.07931	0.516139
TrinAxHiSeq_g939	0.731099	9.29304	0.0794765	0.516681
TrinAxHiSeq_g2188	-0.682407	8.1714	0.0794839	0.516681
TrinAxHiSeq_g687	0.60838	8.80859	0.0795416	0.516681
TrinAxHiSeq_g1817	0.820399	6.00017	0.0795727	0.516681
TrinAxHiSeq_g8777	-1.25087	3.15928	0.0796013	0.516681
TrinAxHiSeq_g8134	-1.25087	3.15928	0.0796488	0.516708
TrinAxHiSeq_g3752	0.598112	7.8693	0.0797376	0.516708
TrinAxHiSeq_g9959	-0.649271	5.59627	0.0797696	0.516708
TrinAxHiSeq_g11040	-0.674591	6.35449	0.079772	0.516708
TrinAxHiSeq_g2147	-0.917067	4.04511	0.0799346	0.517471
TrinAxHiSeq_g6620	-0.838982	5.17812	0.0799732	0.517471
TrinAxHiSeq_g5113	-0.929652	4.17495	0.0800897	0.517749
TrinAxHiSeq_g2819	-0.784595	5.59056	0.0801596	0.517749
TrinAxHiSeq_g1586	-0.921488	4.16977	0.0801931	0.517749
TrinAxHiSeq_g10568	-1.2676	3.30346	0.0802299	0.517749
TrinAxHiSeq_g7468	0.789519	5.53966	0.0803134	0.517749
TrinAxHiSeq_g840	0.758933	9.39382	0.0803162	0.517749
TrinAxHiSeq_g7923	-1.68348	2.69313	0.0803913	0.517749
TrinAxHiSeq_g6983	0.982978	4.80299	0.0804348	0.517749
TrinAxHiSeq_g11523	-1.51139	2.81434	0.08052	0.517749
TrinAxHiSeq_g3546	-1.61001	3.06719	0.0806057	0.517749
TrinAxHiSeq_g6898	0.737401	5.37529	0.0806833	0.517749
TrinAxHiSeq_g499	-0.719549	6.51619	0.0807155	0.517749
TrinAxHiSeq_g7317	0.753593	4.56964	0.0807729	0.517749
TrinAxHiSeq_g7730	-1.04561	4.25282	0.0808254	0.517749
TrinAxHiSeq_g6302	1.94579	2.24632	0.0808293	0.517749
TrinAxHiSeq_g8529	-1.25027	3.15897	0.0808411	0.517749
TrinAxHiSeq_g11122	-1.28004	3.0299	0.0808425	0.517749
TrinAxHiSeq_g6339	0.750887	4.59278	0.0808598	0.517749
TrinAxHiSeq_g7753	0.897201	4.27288	0.0809038	0.517749
TrinAxHiSeq_g3818	0.695441	5.31839	0.080919	0.517749
TrinAxHiSeq_g2660	0.633961	8.10782	0.0809324	0.517749
TrinAxHiSeq_g6661	-0.823455	4.95841	0.0809334	0.517749
TrinAxHiSeq_g6276	-0.810535	5.04251	0.0810872	0.518466
TrinAxHiSeq_g9817	-0.820641	5.78865	0.0811385	0.518526
TrinAxHiSeq_g5059	-1.38886	3.0971	0.0813051	0.519253
TrinAxHiSeq_g10618	0.918117	3.88713	0.0813358	0.519253
TrinAxHiSeq_g1991	-0.71615	8.76288	0.0814827	0.519885
TrinAxHiSeq_g5469	-0.787493	5.30072	0.0815397	0.519885
TrinAxHiSeq_g332	-0.849804	8.58935	0.0815716	0.519885
TrinAxHiSeq_g3664	-0.780893	5.19267	0.0816023	0.519885
TrinAxHiSeq_g5170	0.730034	4.8017	0.0816621	0.519999
TrinAxHiSeq_g4795	0.76784	4.27503	0.0817373	0.52001
TrinAxHiSeq_g4857	0.592844	6.01588	0.0817476	0.52001
TrinAxHiSeq_g5972	-0.633306	6.06537	0.0818957	0.52018
TrinAxHiSeq_g1329	0.618345	5.57431	0.0819141	0.52018
TrinAxHiSeq_g9457	0.644654	6.54405	0.081923	0.52018
TrinAxHiSeq_g7271	-0.784263	4.64766	0.0819581	0.52018
TrinAxHiSeq_g9634	2.19439	1.85043	0.0820044	0.52018
TrinAxHiSeq_g11877	-1.30966	3.67177	0.0820609	0.52018
TrinAxHiSeq_g1088	-1.02306	4.11533	0.0820676	0.52018
TrinAxHiSeq_g12249	0.884525	4.17291	0.082111	0.52019
TrinAxHiSeq_g5276	-1.06075	3.50798	0.0822466	0.520783
TrinAxHiSeq_g7643	0.726981	4.62398	0.0824148	0.521106
TrinAxHiSeq_g2482	0.644856	7.72268	0.0824216	0.521106
TrinAxHiSeq_g8208	-0.691737	6.14537	0.0824325	0.521106
TrinAxHiSeq_g10588	0.590695	6.17634	0.0824751	0.521106
TrinAxHiSeq_g7276	0.994243	4.72623	0.0825075	0.521106
TrinAxHiSeq_g6541	-1.44119	2.77256	0.0825972	0.521199
TrinAxHiSeq_g11133	-0.847134	5.15555	0.0826061	0.521199
TrinAxHiSeq_g9190	-1.75116	2.46202	0.0827813	0.521806
TrinAxHiSeq_g1707	-1.75102	2.46206	0.0827863	0.521806
TrinAxHiSeq_g11063	-1.44099	3.41521	0.082862	0.521809
TrinAxHiSeq_g6536	0.63871	8.3683	0.0828708	0.521809
TrinAxHiSeq_g5099	0.655005	5.89866	0.0830662	0.522117
TrinAxHiSeq_g11850	-0.963398	3.87042	0.0831166	0.522117
TrinAxHiSeq_g137	-0.676752	5.98179	0.0831393	0.522117
TrinAxHiSeq_g11471	0.609489	5.97394	0.0831415	0.522117
TrinAxHiSeq_g8203	-1.2702	4.00394	0.0831941	0.522117
TrinAxHiSeq_g6253	-1.16348	3.3589	0.0831986	0.522117
TrinAxHiSeq_g2392	-1.18005	3.24805	0.0832724	0.522117
TrinAxHiSeq_g9244	0.612391	9.35007	0.0832783	0.522117
TrinAxHiSeq_g5101	-0.684005	5.54179	0.083315	0.522117
TrinAxHiSeq_g8649	0.623954	5.42823	0.0833402	0.522117
TrinAxHiSeq_g8219	-0.676545	7.21836	0.0833865	0.522143
TrinAxHiSeq_g11473	0.614752	6.51204	0.0834929	0.522377
TrinAxHiSeq_g9281	0.972855	3.8332	0.083508	0.522377
TrinAxHiSeq_g10365	0.624872	8.33757	0.0836642	0.522936
TrinAxHiSeq_g861	-0.785893	5.4421	0.0836878	0.522936
TrinAxHiSeq_g1512	1.31503	2.81301	0.083727	0.522936
TrinAxHiSeq_g1403	0.868036	4.25947	0.0838173	0.522936
TrinAxHiSeq_g5955	-0.866383	7.55234	0.0838384	0.522936
TrinAxHiSeq_g11351	-0.961764	3.9412	0.08385	0.522936
TrinAxHiSeq_g10386	-0.693762	8.42859	0.0840625	0.523998
TrinAxHiSeq_g10407	-0.706493	5.537	0.0841888	0.524522
TrinAxHiSeq_g8711	-0.9625	3.87012	0.0842945	0.524917
TrinAxHiSeq_g5167	-1.5779	2.85402	0.0844068	0.525098
TrinAxHiSeq_g1178	-1.11195	3.43779	0.0844081	0.525098
TrinAxHiSeq_g7217	0.642875	5.27427	0.084554	0.52527
TrinAxHiSeq_g10587	-0.82226	4.46306	0.0845613	0.52527
TrinAxHiSeq_g12502	-0.993214	3.81466	0.0845775	0.52527
[truncated: 10,418 more rows]
