# Supplementary material for: Genomics and transcriptomics yields a system-level view of the biology of the pathogen Naegleria fowleri
Source: BMC Biol. 2021 Jul 22;19:142. doi: 10.1186/s12915-021-01078-1 (PMC8296547; doi:10.1186/s12915-021-01078-1)
Supplement: Supplementary file 14 — Additional file 14: Table S12. Homology searching results for protease S81. [file 12915_2021_1078_MOESM14_ESM.xlsx]

## Sheet: Sheet1
Additional File 14-TableS12. Homology searching results for protease S81.
				Domain composition			FWD BLAST				REV BLAST - Nfow
Taxonomy	Organism	S81 ID	S81 sequence	Lysozyme_I (IPR008597)	Other (positions, name, IPR)	Database	query	eval	score	hit positions	eval	score	hit positions
Heterolobosea, Tetramitia, Eutetramitia, Vahlkampfiidae, Naegleria	Naegleria fowleri	NfowleriV212_g9810.1 / KAF0972621.1	MSSYYTKEQFFRALHQVESKGQLNPPDGDKGRAIGPLQIWEVYWKDSGIQESYQSVRKFEIAKKCVNRFMKRYAENEWGPTMTIDQVEKCARIHNGGPRGHLKPETDDYWERFKEALENLDDEEVVVVEENDNNDDDQDDNEEESKDHRELLKIGMSGADVEEIQQQLADLGYDLGSYGADGKFGKATQQAVMKFQQDHDLAVDGIVGKETRKALNLEKGEDDQEQQEVADDQQEDDDEQQQQQNKDQPQEQDEEETTNEVKEEEQNDDEHEDPQEEEEQQQEDEQEDPQEEQQEDEDQQEDNDEENDQQQEDDDDQEQQQEEEEQEDPQEEEEQQNDDDDQQDDMEEQQDGDDDNDDDDA	3-119	157-215 PG_binding_1 (IPR002477)	this study / NCBI	-	-	-	-	-	-	-
Heterolobosea, Tetramitia, Eutetramitia, Vahlkampfiidae, Naegleria	Naegleria gruberi	-	-	-	-	AmoebaDB	-	-	-	-	-	-	-
Sar, Rhizaria, Retaria, Foraminifera, Rotaliida, Rotaliacea, Rotaliidae, Ammonia	Ammonia sp.	CAMPEP_0197058342	FFLLTLRMAAAAQTYTKSNFFHALHMQESSGKLKAPAGDNGKALGPFQIWQVYFADSGVKGKYEQICCTVQDSKTVVDGYMKRYAKNEWSDAMNMSQVEKCARIHNGGPNGHTKQATVQYWNQFKAHLSTKKQCQNNVACTD	13-130	-	EukProt	N. fowleri	1.65069e-37	349	15-130	3.24e-40	137	5-118
Sar, Rhizaria, Foraminifera, Monothalamids, Reticulomyxidae, Reticulomyxa	Reticulomyxa filosa	ETO35705.1	MTQDSQKFSFDNFFYALHQVETGGRLDKIEGCFGKTKGPFQIHYEYWVDSSVSGNFEKDIFDLDKSKECVSGWLNRHAKSEWSNSMSLSDCEKCARRYNGGPEGDKMLQTEAYWNKFKNHLDRNKKCHDNC	6-123	-	EukProt	N. fowleri	3e-32	121	8-121	2.93e-25	97.1	5-118
Sar, Rhizaria, Foraminifera, Monothalamids, Reticulomyxidae, Reticulomyxa	Reticulomyxa filosa	ETO26035.1	MTQQSQKFSFDNFFYALHQMETGGRLDKIEVAIGKGKGPFNIHYEFWAESNISERYETEVYDLDKSKECIKSWMGRHSKSEWSDSMSLSDCEKCARRFSGGPKGDTLTQTNDYWKKFKVLFLFIGLFACFVFLKTDKQKKCSVSESCETNKKIMTNIYFFQTKIKIVFEIALEIQKMVENFCTYQHVFQFVVPFIEHTDQSLIKILKNFMRNVKQLFTDIESQCEDVFKCTQNFFATDKENALSTNENNKPDDQILLSNSSAVCYFSKEGNERNATFWKILFKDSESLLKIVKRHLNKIITV	-	-	NCBI	Ammonia sp.	1.77e-22	99	1-119	4.44e-22	94	5-114
Sar, Rhizaria, Foraminifera, Monothalamids, Reticulomyxidae, Reticulomyxa	Reticulomyxa filosa	ETO26034.1	MNQATSSQATQGQISQGQQAQNQGSLKQQSQRQPQQQPSNPQHEQIESHRPQREQVKNQQPQSQPPRKEKSETYTPGNFFYALLQVETNKRKGNRESDFEEGKGPFNIRYEYWTEAGIPEDYKTRILELEKSKECIRTWMNRHCKPEWSKTMSLEDCETCVRKYRGGPKGNTVDPDNEYWIEFKEYLNPDKTC	72-189	-	NCBI	Ammonia sp.	3.5e-18	85.5	71-193	6.86e-19	82	2-117
Sar, Rhizaria, Cercozoa, Chlorarachniophyceae, Lotharella	Lotharella oceanica	CAMPEP_0170194034	MVVISRRLLDAIRQVESGGDEDAVGDGGKAIGPYQIWEVYHGDAKAGGKYEDCKGKGSTAYSEKVVRNYMNRFATKARLGRAPTDEDIARIHNGGPNGYKKPSTEKYWEKVKKAMK	1-116	-	EukProt	Ammonia sp.	2.16015e-17	79.7221	8-112	3.73e-18	77	9-118
Sar, Rhizaria, Retaria, Foraminifera, Rotaliida, Elphidiidae, Elphidium	Elphidium margaritaceum	CAMPEP_0202691064	MAFGDAGQALGPYQIWWQYWLDATGKLASTPRTVANTEAYKRNANDKATAQTLVDAYMKRYCKSAWSSTSMSLANVEKCARIHNGGPKGYKSAATLSYWTSFKKYLLTACAVASSASPTPTKPSPPPPSLMDKATGWIGGKLGALLGLGSSASAVTRSDCGRFPSIELLAVTDEDVVLTPKDAYDDPNDMDTCLFAVSDEHRTYNKETKLSPHFKIKEFLSHVKATYFRLSPTLVQCLERIRSQSGPLILHSGYRTEPFNADTDPPGLPNSYHLSGTAADILKPKRMTLQQMADVAICECRALFIAKGYELGLGLASDRLHIDMRKKSLLSGGVTTWIVKGASMNAKQWRTYVSTKQCAVNAPPQPSSTLVERLHAGGGDEATVGMPKHWNGVEIEYAE…	1-110	-	EukProt	Ammonia sp.	1.24933e-20	94.3597	4-108	2.57e-17	82.8	28-117
Sar, Rhizaria, Cercozoa, Chlorarachniophyceae, Chlorarachnion	Chlorarachnion reptans	CAMPEP_0114507458	MVVISRALFDAIKQVESGGDENAVGDRGKAIGPYQIWKVYHDDTKAGGKWEDCKGAGSTAYSEKVIQGYMNRYATRARLGHDATDEDIARIHNGGPNGYKKSATFAYWEKVKKAMK	1-116	-	EukProt	Ammonia sp.	5.11398e-19	83.5741	8-112	2.73e-17	74.7	10-118
Sar, Rhizaria, Cercozoa, Chlorarachniophyceae, Lotharella	Lotharella globosa	CAMPEP_0167776550	XRGLFLGKEAAFNIPHPTSGTSRQQLTNAMVVISRSLFDAIKQVESGGDENAVGDGGKAIGPYQIWKVYHDDAKAGGSWENCKGPGSTAYSEKVIQAYMNRYATRARLGHDPTDEDIARIHNGGPNGYKKQATVSYWEKVKNAMN	30-145	-	EukProt	Ammonia sp.	1.77431e-18	83.1889	29-141	2.8e-16	73.2	9-118
Metazoa, Spiralia, Lophotrochozoa, Mollusca, Bivalvia, Autobranchia, Pteriomorphia, Mytiloida, Mytiloidea, Mytilidae, Mytilinae, Mytilus	Mytilus galloprovincialis	AJQ21515.1	MPLIQLFLQIMAIVLTINVGLIDAGISDTCLGCICDVESNCDKEIGCADDGGSDSCGPFQIKKVYWIDCNSPGDSYEECTKDYACAKGCVQTYMNRYGDSTCGTTCEDYARMHNGGPTGCNKDATDGYWNKIKNAGCSRNS	23-138	-	NCBI	Ammonia sp.	8.01e-09	59.7	13-133	1.19e-14	68.6	7-116
Viridiplantae, Streptophyta, Mesostigmatophyceae, Mesostigmatales, Mesostigmataceae, Mesostigma	Mesostigma viride	TRINITY_DN16431_c0_g1_i1.p1	MPLIIKTSKHAPSCNCGEPRCGSALPTSPNTPSKKEILETKRKLEPFLKALRFVESSNNPNTPDGDGGTSIGPFQISDAYHCDAWNIACERSYTKCRDKQYAENTVVSYLLKYNKDAIEKGDFESLAKTHNGGPHGPSYAKTQDYWRKVNEYMRNPIPSWYDTQQESPKRNLTHDLGRLAIATAVVAGAARLASPKKGGGTPRSPFSPSSLGPSSSLGWP	40-156	-	EukProt	Ammonia sp.	9.91686e-10	62.003	47-153	3.15e-14	69.7	8-119
Metazoa, Porifera, Calcarea, Calcaronea, Leucosolenida, Sycettidae, Sycon	Sycon ciliatum	scpid87601	MMAVFRYLPVAFFFVIMPMTSSECRGLEIPETFFRALRHVESTGDDNAVGDDGASQGPLQIKRAYYNDAVVSDPSLTGNGMSYDDVKGQGSYAYSKRVVQSYMDHYATSERLGRQPTLEDIARIHNGGPTGYKRDSTLGYWQKVNGQMQLELSSARPLECTLVLTLGCTWVALLYGWTHV	26-150	-	EukProt	Ammonia sp.	1.79471e-12	68.5514	12-161	1.68e-13	66.6	8-112
Metazoa, Spiralia, Lophotrochozoa, Mollusca, Bivalvia, Autobranchia, Pteriomorphia, Mytiloida, Mytiloidea, Mytilidae, Mytilinae, Mytilus	Mytilus galloprovincialis	OPL33781.1	MTRTAFICLSVFTVMIQKESGYSREWLITGQTGNYTITIEVIECVLEIQKGFCLFDYIFVYDGTNHDIEDNKLPMMPLIQLSLQIMVIVLTINVGLTDAGISNTCLDCICEVESNCDKETGCADDGGSDSCGPFQIKKVYWIDCGRPGDSYEECTKDYDCAKGCVQTYMNRYGGWKCGTTCEDYARMHNGGPRGCNKSATNRYWNKIKIAGCSRNS	98-213	-	NCBI	Ammonia sp.	1.54e-08	60.5	88-208	3.44e-13	66.6	13-116
Metazoa, Porifera, Demospongiae, Heteroscleromorpha, Suberitida, Suberitidae, Suberites	Suberites domuncula	CAG27844.1	MATKPSGPISAKLFHAIMMVESSGDVDAVGDQGKSIGAYQIQEPYWRDATDFKSELTANGETWQDCKGTGSLTYSEKVMQAYMERYATKSRLGHDPKDEDLARIHNGGPNGYKNPNTVQYWVKVKKYL	6-128	-	NCBI	Ammonia sp.	8.93e-15	75.1	1-128	1.12e-12	62.4	9-117
Metazoa, Spiralia, Lophotrochozoa, Mollusca, Bivalvia, Autobranchia, Pteriomorphia, Ostreida, Ostreoidea, Ostreidae, Crassostrea	Crassostrea gigas	BAF48045.1	MQHLLRFIVILTTVLTFCEATTSSACLRCICNVESGCRPIGCRYDVYSYSCGYFQIKEEYWEDCGRPGTSYKGCANDYTCASNCVRAYMKRYIGSSGCPANCESYARIHNGGPRGCRYPSTLSYWEKVHQQGCNVNS	19-135	-	NCBI	Ammonia sp.	0.003	44.7	50-127	1.12e-12	62.8	6-115
Metazoa, Spiralia, Lophotrochozoa, Mollusca, Bivalvia, Autobranchia, Pteriomorphia, Mytiloida, Mytiloidea, Mytilidae, Mytilinae, Mytilus	Mytilus coruscus	CAC5381675.1	MTELKMSVSLFFTLLCGLNVCCGLKEILESYKVEFEQREVDESNGPVSGDSKESNGLVSGDSKESNGLVSDKCMRCICMVESRCNNNIGCRMDVGSLSCGPFQIKEAYWIDCGQPKGDYKTCANDYLCSYNCIQAYMARYIGHSGCPKNCESYARIHNGGPRGCTNPNTMGYWNKIKQQGCTIYS	66-182	-	NCBI	Ammonia sp.	5.22e-06	53.1	98-177	2.27e-12	63.5	6-115
Metazoa, Spiralia, Lophotrochozoa, Mollusca, Bivalvia, Autobranchia, Pteriomorphia, Mytiloida, Mytiloidea, Mytilidae, Mytilinae, Mytilus	Mytilus edulis	AAN16207.1	MMTELKMSVALFFALLCGLNVCCGLKEILESYKVEFEQREVDVESDEPASDDSIDSNGLVSDKCMRCICMVESHCNNNIGCRMDVGSLSCGPFQIKKAYWIDCGQPKGDYKTCANDYSCAYNCIQTYMARYIGHSGCPKNCESYARIHNGGPRGCTNPNTIGYWNKIKQQGCTIYS	57-173	-	NCBI	Ammonia sp.	8.8e-06	52.4	89-168	2.34e-12	63.2	6-115
Metazoa, Spiralia, Lophotrochozoa, Mollusca, Bivalvia, Autobranchia, Pteriomorphia, Mytiloida, Mytiloidea, Mytilidae, Mytilinae, Mytilus	Mytilus galloprovincialis	VDH90468.1	ENSDYAIIAKVLITVGKDGSGTLCCGLKEILESYKVEFEQREVDVESDEPASDDSIDSNGLVSDKCMRCICMVESHCNNNIGCRMDVGSLSCGPFQIKKAYWIDCGQPKGDYKTCANDYSCAYNCIQTYMARYIGHSGCPKNCESYARIHNGGPRGCTNPNTIGYWNKIKQQGCTIYS	59-175	-	NCBI	Ammonia sp.	1.45e-05	52	91-170	2.41e-12	63.2	6-115
Metazoa, Spiralia, Lophotrochozoa, Mollusca, Bivalvia, Autobranchia, Pteriomorphia, Mytiloida, Mytiloidea, Mytilidae, Mytilinae, Mytilus	Mytilus coruscus	CAC5381676.1	MTELKMSVSLFFTLLCGLNVCCGLKEILESYKVEFEQREVDVESNGPVSGDSKESNGLVSGDSKESNGLVSDKCMRCICMVESRCNNNIGCRMDVGSLSCGPFQIKEAYWIDCGQPKGDYKTCANDYLCSYNCIQAYMARYIGHSGCPKNCESYARIHNGGPRGCTNPNTMGYWNKIKQQGCTIYS	67-183	-	NCBI	Ammonia sp.	5.4e-06	53.1	99-178	2.42e-12	63.2	6-115
Metazoa, Spiralia, Lophotrochozoa, Mollusca, Bivalvia, Autobranchia, Pteriomorphia, Mytiloida, Mytiloidea, Mytilidae, Mytilinae, Mytilus	Mytilus galloprovincialis	AAN16210.1	MMTELKMSVALFFALLCGLNVCCGLKEIVESYKVEFEQREVDVESEGLVSGDLNESNGLVSDKCMRCICMVESHCNNNIGCRMDVGSLSCGPFQIKKAYWIDCGQPKGDYKACANDYACAYNCIETYMARYIGHSGCPKGCESYARIHNGGPRGCTNPNTIGYWNKIKQQGCTIYS	57-173	-	NCBI	Ammonia sp.	8.62e-06	52.4	89-168	5.63e-12	62	6-115
Metazoa, Spiralia, Lophotrochozoa, Mollusca, Bivalvia, Autobranchia, Pteriomorphia, Mytiloida, Mytiloidea, Mytilidae, Mytilinae, Mytilus	Mytilus galloprovincialis	VDI74514.1	MTIKQSVLPCPLQLPTGADSSIKENFKTRMLALQFSLKVLVIILTIHAELILAGISNKCLACICKVESGCKRNIGCRLDGGSYSCGPFQIKNVYWKDCYRPGRGYRQCANNYYCAKRCTKTYMRRYGGRRCGTTCEDYARMHNGGPTGCRKSSTRSYWRKIRAAGCRRNS	52-168	-	NCBI	Ammonia sp.	1.99e-05	51.2	84-163	7.73e-12	61.2	33-116
Viridiplantae, Streptophyta, Streptophytina, Coleochaetophyceae, Coleochaetales, Coleochaetaceae, Coleochaete	Coleochaete scutata	TRINITY_DN18398_c0_g1_i1.p1	MSAAAPQDCVIVENGDTLCTLSERFGIDWRDLKAENKLKDDFIMSGEVLKVPKRTRACRLKTKAIVVEPGDTAWGITDKFGLTLEDLKKTNGSIPEVLFPGDVLHLPADAVEQNRILKLQPVKARPKGLPLESNAKFFDVFPPPKDIDEYRKTHRSFLNALRYVESSNILPAPKGDGGMSIGPLQISADYHTDAWWLSASKAKYEHVEDVEYAERTAINYWLRYCPWALEFGDLETLARTHNGGPSYWRAVKTSRYWRRVRNALLRYGPRPQQTTELTWSGLGASPSNSGVFKLFEKQLPLPAPFCDGHDNDQACIRDDVADLSPSTASLMERFPPPAGGFAET	150-267	8-51, 63-106 LYSM (IPR018392)	EukProt	Ammonia sp.	2.24801e-10	64.6994	153-264	8.39e-12	64.7	6-117
Metazoa, Spiralia, Lophotrochozoa, Mollusca, Bivalvia, Autobranchia, Pteriomorphia, Mytiloida, Mytiloidea, Mytilidae, Bathymodiolinae, Bathymodiolus	Bathymodiolus thermophilus	AAN16209.1	MFVKMSPPVYLVLLLPFVSQVCSTLDIVENFKIEFEQIDVEVQPNDLVSPKCMGCICQVESHCLPIGCRMDVGSLSCGPFQIKKGYWTDCGSPGGDYETCTKDYTCSYNCVQRYMARYIKFSGCPKNCESYARIHNGGPRGCTNPNTLGYWNKMESKGCTPDS	45-160	-	NCBI	Ammonia sp.	1.9e-05	51.2	76-161	1.38e-11	60.5	33-113
Metazoa, Spiralia, Lophotrochozoa, Mollusca, Bivalvia, Autobranchia, Pteriomorphia, Ostreida, Ostreoidea, Ostreidae, Crassostrea	Crassostrea gigas	XP_034320563.1	MQCLLGSIVILATVFTFCEATISSACLRCICNVESGCRPIGCRYDVYSYSCGYFQIKENYWEDCGKPGTSFKACANDYTCASNCVRAYMKRYIGGSGCPANCESYARIHNGGPRGCRHPSTLRYWEKVHQQGCNVNS	19-135	-	NCBI	Ammonia sp.	0.002	45.4	50-127	1.54e-11	59.3	11-115
Metazoa, Spiralia, Lophotrochozoa, Mollusca, Bivalvia, Autobranchia, Pteriomorphia, Ostreida, Ostreoidea, Ostreidae, Crassostrea	Crassostrea gigas	Q6L6Q6.1	MQRLLGSIVILATVFTFCEATISSACLRCICNVESGCRPIGCHYDVYSYSCGYFQIKENYWEDCGKPGTSFKACANDYTCASNCVRAYMKRYIGSSGCPANCESYARIHNGGPRGCRHPSTLRYWEKVHQQGCNVNS	19-135	-	NCBI	Ammonia sp.	0.001	45.8	50-127	2.36e-11	58.9	11-115
Metazoa, Spiralia, Lophotrochozoa, Mollusca, Bivalvia, Autobranchia, Pteriomorphia, Mytiloida, Mytiloidea, Mytilidae, Bathymodiolinae, Bathymodiolus	Bathymodiolus azoricus	AAN16208.1	MFVKMSPLVYLVLLLPFMSQVCSTLDIVENFEIEFEQIDVEVQPNDLVSPKCMSCICQVESHCLPIGCRMDVGSLSCGPFQIKKGYWTDCGSPGGDYETCTRDYTCSYNCVQRYMARYIKFSGCLKNCESYARIHNGGPRGCTNPNTMGYWKKMESKGCTPYS	45-160	-	NCBI	Ammonia sp.	5.77e-05	50.1	76-160	2.42e-11	59.7	13-113
Viridiplantae, Chlorophyta, Pyramimonadophyceae, Pyramimonadales, Polyblepharidaceae, Polyblepharides	Polyblepharides amylifera	CAMPEP_0196593342	QGDTLWDLSRMLRLPVCTLVEANQGSTLLRVGQLLTIPRHLVLRSLDGRINVPCASDAPKHRFFGRFRFTKNIGELQYNHPEIRNLLKAMRFVESSNKMPAPVGDGGKSIGPLQISNEYHLDAWTDNHACDRATDYQYCQQVDYAEATSLRYMRRYVPWALQFGCLETLARTHNGGPAYDRAPKTSRYWRKIYSAANPYDFYMNPHFRDWGKRQHEARNSGTANSQSVNLGIEVDLSRLPLVTPAMKGLNAAVNSIQLRQGLSGVMKNASMSPLLRSPVLKQLVGICKARAAELDAFDEMYCTLANKECKARLKALESGKSQNWGKAVQDRYEAMQAKKA	79-198	-	EukProt	Ammonia sp.	7.26049e-10	63.1586	85-192	2.76e-11	63.2	10-116
Metazoa, Spiralia, Lophotrochozoa, Mollusca, Bivalvia, Autobranchia, Pteriomorphia, Mytiloida, Mytiloidea, Mytilidae, Mytilinae, Mytilus	Mytilus coruscus	CAC5410408.1	MSIYSKCKEGSLYARKLNMGHISTQKMSYLAAIFLTVFTVIMQKKDNVNAAIHLTATPYLQTFVSHDTYDGAIHYPEGNYSRDWLVTGQILNYKITIEFIECVLETGNNKGVCITDKVFVYDGTNASATLIKETCCGIGDTVPFTVQSTYGYMYVIFQTDNTVSMEGFRISYILEGAPTTTAQVTTNTNHDSKLPMYIAVGCAVLVASIVLFISASVSRNQQFQRMLPIQLSLQIVVVILTINAGMIFAGISNSCLSCICEVESNCDSTIGCHDDGGSDSCGPFQIKRVYWIDCGEPGHNFTTCAKDYNCAKGCVQNYMERYGGWRCGTTCEDYARMHNGGPRGCRKRATNRYWNKIRAAGCSRYS	248-363	74-175 CUB (IPR000859)	NCBI	Ammonia sp.	1.13e-06	56.2	274-359	5.21e-11	62.4	33-116
Metazoa, Spiralia, Lophotrochozoa, Mollusca, Bivalvia, Autobranchia, Pteriomorphia, Mytiloida, Mytiloidea, Mytilidae, Mytilinae, Mytilus	Mytilus coruscus	CAC5410407.1	MSIYSKCKEGSLYARKLNMGHISTQKMSYLAAIFLTVFTVIMQKKDNVNAAIHLTATPYLQTFVSHDTYDGAIHYPEGNYSRDWLVTGQILNYKITIEFIECVLETGNNKGVCITDKVFVYDGTNASATLIKETCCGIGDTVPFTVQSTYGYMYVIFQTDNTVSMEGFRISYILEGAPTTTAQVTTNTNHDSKLPMYIAVGCAVLVASIVLFISASVSRNQQFQRYIKETTIDLSAVGCNKIVVANKVRFRMLPIQLSLQIVVVILTINAGMIFAGISNSCLSCICEVESNCDSTIGCHDDGGSDSCGPFQIKRVYWIDCGEPGHNFTTCAKDYNCAKGCVQNYMERYGGWRCGTTCEDYARMHNGGPRGCRKRATNRYWNKIRAAGCSRYS	274-389	74-175 CUB (IPR000859)	NCBI	Ammonia sp.	1.21e-06	56.2	300-385	6.2e-11	62.4	33-116
Viridiplantae, Streptophyta, Embryophyta, Tracheophyta, Lycopodiopsida, Selaginellales, Selaginellaceae, Selaginella	Selaginella moellendorffii	EFJ10802.1	MSRKKKRQGSVEDAMRAYRAQLRPLLDAIRFVESSNRVDCPDGDGGASIGPLQISEHYHVDAWKNKRASWLRCRDLEHAENTVVAYWMRYCSEALTQHDWEILAKIHNGGPQGPQREKTTYYWSKVCRYLEENHRHVSPFPSPARPECLKVLAAERRLPIVNKHPRLQVRRLPFTDISSTALNVCSSRHEPGRLIDDLSIQRLGLEYSFLSSESAVELDSENQPLKQSSSDDEKGFATPSVKKKEGGVDRLQDLHEEAVECRSSSARNLDILYSSELSEQKEEEILTELARLLPLDLSECVDRRNDESFEFPPVPEQADYATPVMNPDSRAMQVAAENVPGTGAETAISTPKRKTSASLDFDATFTLLEQLERPESSLSSGAEKKLMSELADLLDLPQA…	18-134	-	NCBI	Ammonia sp.	2.99e-09	63.5	28-130	1.15e-10	62.8	10-118
Metazoa, Spiralia, Lophotrochozoa, Annelida, Clitellata, Hirudinea, Hirudinida, Hirudiniformes, Hirudinidae, Hirudo	Hirudo medicinalis	AAA96144.1	MIIAIYVSLALLIASVEVNSQFTDSCLRCICKVEGCDSQIGKCGMDVGSLSCGPYQIKKPYWIDCGKPGGGYESCTKNKACSETCVRAYMKRYGTFCTGGRTPTCQDYARIHNGGPRGCKSSATVGYWNKVQKCLR	19-136	-	NCBI	Ammonia sp.	2.17e-07	55.8	51-135	1.2e-10	57	8-118
Viridiplantae, Streptophyta, Embryophyta, Tracheophyta, Lycopodiopsida, Selaginellales, Selaginellaceae, Selaginella	Selaginella moellendorffii	XP_024533603.1	MPGVSRFSENGLALPARPSSSQKKKRRARHQQQQASYVRKSVTMSRKKKRQGSVEDAMRAYRAQLRPLLDAIRFVESSNRVDCPDGDGGASIGPLQISEHYHVDAWKNKRASWLRCRDLEHAENTVVAYWMRYCSEALTQHDWEILAKIHNGGPQGPQREKTTYYWSKVCRYLEENHKHVSPFPSPARPECKIYPSTSKFTNLDKRIECKLKHGLKVLAAERRLPIVNKHARLQVRRLPFMDISSTALNLCSSHHEPGRLIDDLSIQRLGLEYSFLSSESAVELDSENQPLKQSSSDDEKGFATPSAKKKEGGVDRLQDLHEEAVECRSSSVRNLDILYSSELSEQKEEEILTELARLLPLDLSECVDRRNDESFEFPPVPEQADYATPVMNPDSRAMQ…	61-177	-	NCBI	Ammonia sp.	5.36e-09	63.2	71-173	1.39e-10	62.8	10-118
Metazoa, Spiralia, Lophotrochozoa, Annelida, Clitellata, Oligochaeta, Crassiclitellata, Lumbricina, Lumbricidae, Lumbricinae, Eisenia	Eisenia andrei	ABC68610.1	MFIYFALSCILATAAAQISENCLNCICQIEGCESQIGKCRMDVGSLSCGPFQIKEPYWIDCGRPGGDWKSCTTQMDCSRTCVRSYMKRYGTYCTGGRAPTCQDYARIHNGGPKGCQHASTVGYWNKVKQCCSSKPGGCGLDHEVLRFEGVDIEEDTVYRQ	15-133	-	NCBI	Ammonia sp.	2.02e-11	67	4-134	1.48e-10	57.4	7-119
Viridiplantae, Streptophyta, Embryophyta, Tracheophyta, Lycopodiopsida, Selaginellales, Selaginellaceae, Selaginella	Selaginella moellendorffii	XP_024517734.1	MPGVSRFSENGLALPARPSSSQKKKRRARHQQQQQQASYVRKSVTMSRKKKRQGSVEDAMRAYRAQLRPLLDAIRFVESSNRVDCPDGDGGASIGPLQISEHYHVDAWKNKRASWLRCRDLEHAENTVVAYWMRYCSEALTQHDWEILAKIHNGGPQGPQREKTTYYWSKVCRYLEENHRHVSPFPSPARPECKIYPSTSKFTNLDKRIECKLKHGLKVLAAERRLPIVNKHPRLQVRRLPFTDISSTALNVCSSRHEPGRLIDDLSIQRLGLEYSFLSSESAVELDSENQPLKQSSSDDEKGFATPSVKKKEGGVDRLQDLHEEAVECRSSSARNLDILYSSELSEQKEEEILTELARLLPLDLSECVDRRNDESFEFPPVPEQADYATPVMNPDSRA…	63-179	-	NCBI	Ammonia sp.	3.9e-09	63.5	73-175	1.63e-10	62.4	10-118
Metazoa, Spiralia, Lophotrochozoa, Mollusca, Bivalvia, Autobranchia, Pteriomorphia, Mytiloida, Mytiloidea, Mytilidae, Mytilinae, Mytilus	Mytilus galloprovincialis	VDI13696.1	MSDIEIDSLPPGSQLNDFSGSYHSNQRSYPQRSIFPDGLSRDNFAFSGDESRQVSHPSDSSRLSERTTFTGTNGSAHDIYQNSINVTANSSPGYNLSFRQTSSNNDTNSGYNFSHRHNVGANDCGYNFSHRNNTSDNESDGYNFSYRPNARDTDNSGYNFSHRNENDRTNSQNNQSILHSNNSSNGHNIFQNSETSVPEISNLSMNESDSSFVFNRPQSHVNTRHNQQHAQIKLENSKYANYRNEAQRIQSYAYSTAPVRSPQTMSDAGFFAISNQDFVRCFHCGIGLRNWEDDDDPYVEHCRWSPNCQYMKLKKGQAFIDAVQEAVRKVQLEEALGQSDTRDGAQADGTVTYSDIAEDGENIESYPASVLQKNPLLSSAAQSVIEMGYLPRIVKRAVD…	534-650	238-312 BIR_REPEAT_2 (IPR001370)	NCBI	Ammonia sp.	2.74e-05	52.4	566-645	2.01e-10	62	33-115
Viridiplantae, Streptophyta, Embryophyta, Tracheophyta, Lycopodiopsida, Selaginellales, Selaginellaceae, Selaginella	Selaginella moellendorffii	EFJ26140.1	MPGVSRFSENGLALPARPSSSQKKKRRARHQQQQASYVRKSVTMSRKKKRQGSVEDAMRAYRAQLRPLLDAIRFVESSNRVDCPDGDGGASIGPLQISEHYHVDAWKNKRASWLRCRDLEHAENTVVAYWMRYCSEALTQHDWEILAKIHNGGPQGPQREKTTYYWSKVCRYLEENHKHVSPFPSPARPECLKVLAAERRLPIVNKHARLQVRRLPFMDISSTALNLCSSHHEPGRLIDDLSIQRLGLEYSFLSSESAVELDSENQPLKQSSSDDEKGFATPSAKKKEGGVDRLQDLHEEAVECRSSSVRNLDILYSSELSEQKEEEILTELARLLPLDLSECVDRRNDESFEFPPVPEQADYATPVMNPDSRAMQVAAENVPGTGAETAISTPKRKTS…	61-177	-	NCBI	Ammonia sp.	3.22e-09	63.5	71-173	2.17e-10	62.4	10-118
Metazoa, Spiralia, Lophotrochozoa, Annelida, Clitellata, Oligochaeta, Crassiclitellata, Lumbricina, Lumbricidae, Lumbricinae, Eisenia	Eisenia fetida	AGJ83864.1	MFIFFALSCLLATAAAQISENCLNCICQVEGCQSQIGKCRMDVGSLSCGPFQIKEPYWIDCGRPGGDWKSCTTQMACSRTCVRSYMTRYGTYCTGGRAPTCQDYARIHNGGPRGCQSSSTVGYWKKVQQCCASSPGGCGLDHEVLRYGAVDIEEDTVYRQAEDV	15-133	-	NCBI	Ammonia sp.	3.37e-08	58.5	4-128	2.59e-10	57	7-119
Viridiplantae, Chlorophyta, Pyramimonadophyceae, Pyramimonadales, Pyramimonadaceae, Pyramimonas	Pyramimonas parkeae	CAMPEP_0114256848	XVPVMALIQANRGSTNLQPGQVLQIPRHTFLTPRGGEVRVPAASDLGAHDNHFFGKFRFTKSLEQLRRDPEVRKLLVAMRWVETSNIMPAPVGDGGKSIGPLQISDEYHMDAWSDNHYRDRPTDYTYCEDLEYAEQTSLRYMRRWVPWALQFGDLETLARTHNGGPAYFRAPKTARYWRKIYSAMNPYNFYDNPHFRDWGERQHRARSQGNKMQAVVVPLADDIQLHEFPILSIVRKGIVRIATLTNLDHLAKHVVLNNPVTRVW	68-187	-	EukProt	Ammonia sp.	1.91821e-07	56.225	78-181	3.67e-10	58.5	8-117
Metazoa, Spiralia, Lophotrochozoa, Mollusca, Bivalvia, Autobranchia, Pteriomorphia, Ostreida, Ostreoidea, Ostreidae, Ostrea	Ostrea edulis	Q6L6Q5.1	MSAVLVLALVLLSLTCVTDAISDACLTCICKQESYGCTQIGCRMDGRSLSCGYFQIKKSYWIDCGRLGSSWEACADDYNCAVRCVRAYMKKYIGKSGCTANCKNYARLHNGGPKGCTKPSTLTYWNAVKNQGCSINS	18-134	-	NCBI	Ammonia sp.	4.75e-06	52.4	26-129	4.21e-10	55.5	31-115
Metazoa, Echinodermata, Pelmatozoa, Crinoidea, Articulata, Comatulida, Comatulidae, Comatulinae, Anneissia	Anneissia japonica	XP_033116751.1	MSGSGRTFIFTAGGVMLILLVHSSAAYISNQIGTVPADCLQCICIVESNCQMPNPVCSMDVGSLSCGPYQIKEAYWNDARLKGGSLDGSWKNCTKTFDCSERAVQGYMARYAISSRLGHQPTCEDFARIHNGGPNGFKNPNTLGYWAKVQKCLNKSKQEPQTSHESNRIPGTK	32-155	-	NCBI	Ammonia sp.	5.15e-07	55.8	65-158	5.48e-10	56.2	11-118
Metazoa, Chordata, Cephalochordata, Leptocardii, Amphioxiformes, Branchiostomidae, Branchiostoma	Branchiostoma japonicum	AHJ11174.1	MSNAPVILLVTLAGCLAAVDAGYVPDDCMNCICYVESGCRMPDPLCHMDVGSLSCGPFQLKRAYWLDARLKGGPLMNDWQTCSASWTCSRQAVNGYMERYAVSSRLGHSPTCEDFSRIHNGGPNGFKNPATLAYWERAKKCLGAGLWLYSYQIELEQQTKNHTKLG	21-144	-	NCBI	Ammonia sp.	3.09e-09	61.6	7-142	7.6e-10	55.5	5-117
Metazoa, Echinodermata, Eleutherozoa, Echinozoa, Holothuroidea, Aspidochirotacea, Aspidochirotida, Stichopodidae, Apostichopus	Apostichopus japonicus	PIK55987.1	MDVGSLSCGPYQIKLGYWQDARLKGGSLDGDWQNCSATFDCSERAVQGYMARYATYARLEHNPTCEDFARIHNGGPNGFKNPATEKYWLRVKKCLDMSITPDDANKTEQKH	1-97	-	NCBI	Ammonia sp.	6.22e-07	54.3	7-96	7.62e-10	53.5	33-118
Viridiplantae, Streptophyta, Mesostigmatophyceae, Mesostigmatales, Mesostigmataceae, Mesostigma	Mesostigma viride	TRINITY_DN14860_c0_g1_i1.p1	MRFLPINSASEEKKCSCGVRHPEGFAFGESKKDTVELRKKLKPLLKALRFVESSNRPENEIPDGDMGSSIGPFQVSEAYHQDAWRMPAPCLELYAKCRTYAHAEATVMSYWMKYCPDAMAAADFEKLAKTHNGGPNGMDRESTLYYWGKVNSYLQNPIKSWHELERERKLRRAVILAPVVFAATHHLLSIASGEKPPPWQR	37-156	-	EukProt	Ammonia sp.	6.06193e-09	59.3066	62-154	7.71e-10	56.6	10-119
Viridiplantae, Streptophyta, Embryophyta, Bryophyta, Bryophytina, Bryopsida, Funariidae, Funariales, Funariaceae, Physcomitrium	Physcomitrium patens	XP_024375858.1	MGKSESRVLKVAQGDTLWGLGERHGVPWEHIQVFNKLRDHTVYAGEELKLPPQRTKAWVVESGDSAWEIAERFGLTLEEVQDVNGGIPEVLYPGDVLLVPEDAVLRPRQLISLRAVKARLKGIAVHANAKFFDVFPYPQDIDNYREKHRLLLNALRHVESSFIMPAPIGDNGLSIGPLQISTEYHQDAWWQASSTVKYEHCEEVDYAERTVINYWLRYCPWALEFGDWETLARTHNGGPCYWHHFSTTRYWRRVKNALRSRGYIQGIPEFSSSARDNSSIQLFNTHIPFVVPILESKVKDNPDKGASQLQTTSAVMEAATVGVPY	144-260	7-50, 56-99 LYSM (IPR018392)	NCBI	Ammonia sp.	1.22e-07	58.9	151-265	1.03e-09	58.2	10-119
Metazoa, Echinodermata, Pelmatozoa, Crinoidea, Articulata, Comatulida, Comatulidae, Comatulinae, Anneissia	Anneissia japonica	XP_033116749.1	MSGSGRTFIFTAGGVMLILLVHSSAAYISNQIGTVPADCLQCICIVESNCQMPNPVCSMDVGSLSCGPYQIKEAYWIDARLKGGSLDGSWKNCTKTFDCSERAVQGYMARYAISSRLGHQPTCEDFARIHNGGPNGFKNPNTLGYWAKVQKCLNKSKQEPQTSHESNRIPGTK	32-155	-	NCBI	Ammonia sp.	3.93e-07	55.8	65-158	1.03e-09	55.5	11-118
Viridiplantae, Streptophyta, Embryophyta, Tracheophyta, Lycopodiopsida, Selaginellales, Selaginellaceae, Selaginella	Selaginella moellendorffii	XP_024520090.1	MAMANGSAALLVEEGDTLWKLGESLGIDWRRLQSFNGLDSDLILAGATLRVPPRPWLPRRVWSHGARLEPLLVEAGDTAWEIAQGLGLLVEELQELNLHLATLDLLFPGDILFVPHCPSQWIQRRQVFREVRARTKAFGSANATFFDVFPPPRDVDEYRQRHRLLLDAMRDVESSSMVPAPIGDGGRSIGPLQISTDYHEDAWWQKDPSGAKYELCDEVEYAERTAVNYWLRYCPWSLEFDDLETLARTHNGGPQWWFHMATIRYWRKVARSLKSRGFKKRIPELLEERQAPLLLRAAVTILQRLQSSRTSSLPPLRGG	158-275	8-51, 69-114 LYSM (IPR018392)	NCBI	Ammonia sp.	6.92e-09	62.4	165-276	1.16e-09	57.8	13-119
Viridiplantae, Streptophyta, Embryophyta, Tracheophyta, Lycopodiopsida, Selaginellales, Selaginellaceae, Selaginella	Selaginella moellendorffii	EFJ36351.1	MANGSAALLVEEGDTLWKLGESLGIDWRRLQSFNGLDSDLILAGATLRVPPRPWLPRRVWSHGARLEPLLVEAGDTAWEIAQGLGLLVEELQELNLHLATLDLLFPGDILFVPHCPSQWIQRRQVFREVRARTKAFGSANATFFDVFPPPRDVDEYRQRHRLLLDAMRDVESSSMVPAPIGDGGRSIGPLQISTDYHEDAWWQKDPSGAKYELCDEVEYAERTAVNYWLRYCPWSLEFDDLETLARTHNGGPQWWFHMATIRYWRKVARSLKSRGFKKRIPELLEERQAPLLLSMHFPFPPDTSSCVTGGGRSSSDYTPAVAVIKNVISAASPGRMKTSSP	156-273	6-49, 67-112 LYSM (IPR018392)	NCBI	Ammonia sp.	9.32e-09	62	163-274	1.41e-09	57.8	13-119
Viridiplantae, Streptophyta, Embryophyta, Tracheophyta, Spermatophyta, Pinopsida, Pinidae, Pinales, Pinaceae, Picea	Picea sitchensis	ABK22205.1	METGAERPPGIILVRVEWGDTLWDLSRRLGLDHWHGIQVANGLKDDLIFAGEVLKVPLPSTVSMTGCRWRRQHSWPWVVQSGDTAWDISERYRISLEDLERANCCLLDLLYPGDIMQVPEKDSTLKEVMARSKVSGDSRNKPNFFDVFPAPKDMDEYRKKHRILLNALRDVESSFMMPAPTGDGGLSIGPLQISRDYHTDAWWLTTQGVNYESCNDVDYSERTVIKYWLRYCPWALEFSDFETLARIHNGGPQFWQFLSTTHYWQRVRRSMKRFGHQQGFPAYTAGIGKQQPIHLFSANIPFPIPLLDSKFTTSVILA	157-273	12-56, 75-118 LYSM (IPR018392)	NCBI	Ammonia sp.	3.46e-08	60.5	164-268	1.5e-09	57.4	10-120
Viridiplantae, Streptophyta, Embryophyta, Tracheophyta, Lycopodiopsida, Selaginellales, Selaginellaceae, Selaginella	Selaginella moellendorffii	XP_024520083.1	MAMANGSAALLVEEGDTLWKLGESLGIDWRRLQSFNGLDSDLILAGATLRVPPRPWLPRRVWSHGARLEPLLVEAGDTAWEIAQGLGLLVEELQELNLHLATLDLLFPGDILFVPHCPSQWIQRRQVFREVRARTKAFGSANATFFDVFPPPRDVDEYRQRHRLLLDAMRDVESSSMVPAPIGDGGRSIGPLQISTDYHEDAWWQKDPSGAKYELCDEVEYAERTAVNYWLRYCPWSLEFDDLETLARTHNGGPQWWFHMATIRYWRKVARSLKSRGFKKRIPELLEERQAPLLLSMHFPFPPDTSSCVTGGGRSSSDYTPAVAVIKNVISAASPGRMKTSSP	158-275	8-51, 69-114 LYSM (IPR018392)	NCBI	Ammonia sp.	9.65e-09	62	165-276	1.55e-09	57.8	13-119
Viridiplantae, Chlorophyta, Pyramimonadophyceae, Pyramimonadales, Pyramimonadaceae, Pyramimonas	Pyramimonas obovata	CAMPEP_0118960706	MSLTVSLEERGEETGALLEEGGEPASALSIALPPPSRAPKCTQGTVLVRDGDTVNVLADALGIDSRYLLAANQMNEEEGVGSKSLLRVPCRYAVVHKGDSLWSLGQDHGTTAEIIKWLNSLQHDELQEGWVLRMPSATNPKKQNVVENPVEGTLKHTPRDGAPILRRGDKALVVRPGDTLWEISRDLNIPVTTLVELNGGSTLLQPGMVLCIPRHLFLRSRGGHIELPYASGSRRFFGGIRVTKSVDELQHETPEIRKLLKALRWVESSDKMPAPVGDNGDSIGPLQIGIYYHMDAWDGVHPPKEYQDCNELDHAEKTTLRYMRRWVPWAVQFMDLETLARSHNGGTSYFRAPKTKRYWGKVYSAMNPYNFRTNPHFRDWGQRQEEARARGXXXXXXXX…	252-368	44-88, 91-134, 170-212 LYSM (IPR018392)	EukProt	Ammonia sp.	3.13639e-08	58.9214	259-361	1.76e-09	58.9	9-117
Viridiplantae, Streptophyta, Streptophytina, Embryophyta, Tracheophyta, Euphyllophyta, Polypodiopsida, Ophioglossidae, Psilotales, Psilotaceae, Psilotum	Psilotum nudum	c34616_g1_i1	QELRPLLDALRFVESSDRENCPDGDGGASVGPLQISRQYHQDAWKHDPSIVWSRCRELNHAENTVVAYWLRYCPAAVKKHDMETLAKIHNGGPQGPQKEKTEHYWRKVSDYMKMKESMRTPEEKIKENAYHGSSTRSKNARNENLTTTPNLSRTPLAPVIDNILAAPRPQKNDSARDTQRPSRKSPDNCIPLRRGSPNESQITRNSLQIPYDKVKQIPSFHFNGNSAFSYRQSALPRNKRHRNLDNLQLRSDASLEGFPMHHA	1-114	-	EukProt	Ammonia sp.	2.03342e-07	55.8398	6-116	1.76e-09	56.6	10-118
Metazoa, Echinodermata, Eleutherozoa, Echinozoa, Holothuroidea, Aspidochirotacea, Aspidochirotida, Stichopodidae, Apostichopus	Apostichopus japonicus	ABK34500.2	MIPQITRSVLLLLIVMAASGQVPSDCLKCICFVESTCTIPSPLCHMDVGSLSCGPYQIKLGYWQDARLKGGSLDGDWQKCSATFDCSERAVQGYMARYATYARLEHNPTCEDFARIHNGGPNGFKNPATEKYWLRVKKCLDMSNN	19-142	-	NCBI	Ammonia sp.	9.8e-10	62.4	10-140	2.19e-09	53.5	11-118
Metazoa, Spiralia, Lophotrochozoa, Annelida, Polychaeta, Echiura, Xenopneusta, Urechidae, Urechis	Urechis unicinctus	AWA82039.1	MAAWTLVFALVTTSSLVGISEQLQGVNYSPVFSGLNVAAISNNCLSCICHVEGCERQVGKCRMDRGSLSCGPFQIKEPYWIDCGRPGTGWQPCAKQMVCSVNCVRAYMERYGTYCTGGRPPTCEDYAKIHNGGPRGCTKPLESYWRRVKACCDASFGGRC	37-154	-	NCBI	Ammonia sp.	5.15e-05	50.1	37-150	2.5e-09	53.9	29-118
Viridiplantae, Streptophyta, Embryophyta, Bryophyta, Bryophytina, Bryopsida, Funariidae, Funariales, Funariaceae, Physcomitrium	Physcomitrium patens	XP_024375859.1	MGKSESRVLKVAQGDTLWGLGERHGVPWEHIQVFNKLRDHTVYAGEELKLPPQRTKAWVVESGDSAWEIAERFGLTLEEVQDVNGGIPEVLYPGDVLLVPEDAVLRPRQLISLRAVKARLKGIAVHANAKFFDVFPYPQDIDNYREKHRLLLNALRHVESSFIMPAPIGDNGLSIGPLQISTEYHQDAWWQASSTVKYEHCEEVDYAERTVINYWLRYCPWALEFGDWETLARTHNGGPCYWHHFSTTRYWDRFGSQEKS	144-260	7-50, 56-99 LYSM (IPR018392)	NCBI	Ammonia sp.	1.36e-07	58.2	151-254	2.64e-09	56.2	10-113
Metazoa, Spiralia, Lophotrochozoa, Mollusca, Bivalvia, Autobranchia, Heteroconchia, Euheterodonta, Imparidentia, Venerida, Veneroidea, Veneridae, Meretrix	Meretrix lusoria	3AB6_A	FAGGTVSQRCLSCICKMESGCRNVGCKMDMGSLSCGYFQIKEAYWIDCGRPGSSWKSCAASSYCASLCVQNYMKRYAKWAGCPLRCEGFAREHNGGPRGCKKGSTIGYWNRLQKISGCHGVQ	3-118	-	NCBI	Ammonia sp.	1.45e-05	50.8	34-113	2.91e-09	52.4	33-115
Metazoa, Spiralia, Lophotrochozoa, Mollusca, Bivalvia, Autobranchia, Pteriomorphia, Pectinida, Pectinoidea, Pectinidae, Pecten	Pecten maximus	XP_033751761.1	MLPTLLCCLGFVGIISASISGHIASGTCVCLTTSGVNARSGAGLSNSILATLNSGECYKFNGGIRTHDGYHWYELQDVHGHHRVWIAGNYLRTSSSSHCSGTSTETSTRSSLATGDVSAKCLSCICQVESGCRAIRCAWDVNSNSCGYFQLKDVYWQDCGMPGGSLEVCAADLHCSSGCVQRYMSRYIGGSGCAPNCESYARIHNGGPTGCRQGYTLNYWTRVQNAGCSASS	114-229	-	NCBI	Ammonia sp.	0.000255	48.9	142-224	2.94e-09	55.5	33-116
Metazoa, Lophotrochozoa, Rotifera, Monogononta, Pseudotrocha, Ploima, Brachionidae, Brachionus	Brachionus plicatilis	RNA33333.1	MKNLIFLFIFCIAVGFTCGQDAACLKCICNVESNCRPLSCAMDGGSLSCGYYQIKEVYWIDCGRPGGSLTACSLDKTCSENCVKAYMKRYGTYCTGGRTPTCQDYARIHNGGPLGCKKDSTLTYWNKVNACLSIG	17-135	-	NCBI	Ammonia sp.	3.29e-08	58.2	5-133	2.95e-09	52.8	11-118
Metazoa, Spiralia, Lophotrochozoa, Mollusca, Bivalvia, Autobranchia, Heteroconchia, Euheterodonta, Imparidentia, Venerida, Veneroidea, Veneridae, Meretrix	Meretrix lusoria	P86383.1	FAGGIVSQRCLSCICKMESGCRNVGCKMDMGSLSCGYFQIKEAYWIDCGRPGSSWKSCAASSYCASLCVQNYMKRYAKWAGCPLRCEGFAREHNGGPRGCKKGSTIGYWNRLQKISGCHGVQ	3-118	-	NCBI	Ammonia sp.	1.69e-05	50.8	34-113	3.09e-09	52.4	33-115
Viridiplantae, Chlorophyta, Pycnococcaceae, Pycnococcus	Pycnococcus provasolii	GHP05484.1	MGAQLMNQESSHGSQESPAGAHDNRSRRASSALAESQTQSSPPLGFGARNVRVQAGDTLTHIAREVGVSVQELADLNRLATQGTPADGTKRSADHLQIGETLRVPPRGTRSVNDDALNSVWAKRAKRKSAFEAHRPVDEYLAHPRMTRLFKALRVVETSNMWPPPDGDGGESIGPLQISSAYHRDAWEGELADPDAVYPRLRTDLEWSQRTCLRYWQRWVPWALAVLDEEALARVHNGGPFPARPNGIAPHKTARYWRKVRGELLFGAGRRKRNASDGEQRLRDWSRATDWGHRTTLHPVPVWARLSSIGDPRWRIDQPCEARTALSVSVPLPPRWLFWRRN	142-268	49-104 LYSM (IPR018392)	NCBI	Ammonia sp.	8.03e-07	56.6	147-264	3.32e-09	56.6	9-114
Metazoa, Ecdysozoa, Arthropoda, Crustacea, Oligostraca, Ostracoda, Podocopa, Podocopida, Darwinulocopina, Darwinuloidea, Darwinulidae, Darwinula	Darwinula stevensoni	CAD7245778.1	MAMAVTAFALFISLLVFCGVQVEGGISNGCLQCIRQIEGGTVGVCRWDVNSDSCGPFQIKLNYWKDCRAGSSWQTCAKQLACSETCVRNYMNRYGPVCVKGRTPTCEDYARIHNGGPGGCKSASTVGYWAKVKKDPEIMDRELLGEDLIKPRLGYTCGTCGCVWHVWRCVARVAVCGGCVARVARLEAHQATHRAPHEEHAGPSAPLTVPVARRVAPWVVVNPHRLAFQRSTPRQNASRRSGPGVLRCRDSRPVPTWHEQPKSGERKNPIGRDVTRPPPLQPGFRDFQGRYGDAIRQRLAKEVQRLTFPEYISGVLQCPGLHKLDRLLDSAAQWQHTRPAITLARSRLSFVSRLSFVSRLSFVSRLSFVSRLSFVSQDRNNVCGETLSDECLRCILEKE…	23-138	-	NCBI	Ammonia sp.	0.000297	49.3	50-133	3.67e-09	57.8	33-115
Metazoa, Chordata, Cephalochordata, Leptocardii, Amphioxiformes, Branchiostomidae, Branchiostoma	Branchiostoma floridae	XP_035678229.1	MSKAPVILLASVIGCLSAVHAGYVPDACMNCICYVQSGCHMPDPICHMDGGSLSCGPFQIQQRYWEDARRKGGPLMNDWQICSASWTCSRDAVNGYMERYAVQSRLGHGPTCEDFSRIHNGGPNGFKNPATLAYWGRVKKCLGGGPELNEIGLEQNAQTKNHTKLG	21-144	1-15 PROKAR_LIPOPROTEIN	NCBI	Ammonia sp.	8.2e-08	57.8	54-142	4.02e-09	53.5	5-117
Viridiplantae, Streptophyta, Klebsormidiophyceae, Klebsormidiales, Klebsormidiaceae, Klebsormidium	Klebsormidium subtile	TRINITY_DN6453_c0_g2_i1.p1	MQLHNQVLSSSRETDEETLFSRGTHALQSVFGQVGRQPALSEKQAGDQMLRNAAVPTGSLQGSNVIQAGGQASGADISGVLSGKPVQTIRRESLWTSASLLKAALGNSAAAKASRERDANAKAFFSFRESPPSKSGKMVWRSADPRIGGGAGICLRKLSKRELQLKRLELRPLLNALRFVESSNRVNVPDGDDGTSIGPLQISMDYHHDVWQKMHPWEKARNIDHAEETVIQYWSIYCPKALETQDYETLAKVHNGGPKGPSAAKTTYYWSKVLRHLKQQQEVKIASDATHLSPRRVPGAGTKWKDAPRKTGRTGLSKPGLPWAGLPSAGLPSKPR	166-279	-	EukProt	Ammonia sp.	8.36652e-08	57.3806	173-284	4.1e-09	56.2	10-118
Viridiplantae, Streptophyta, Embryophyta, Tracheophyta, Lycopodiopsida, Selaginellales, Selaginellaceae, Selaginella	Selaginella moellendorffii	XP_024518981.1	MAMANGSAALLVEEGDTLWKLGESLGVDWRRLQSFNGLDSDLILAGATLRVPPRPWLPRRVWNHGARLEPLLVEAGDTAWEIAQGLGLLVEELQELNLHLATLDLLFPGDILFVPHCPSQWIQRRQVFREVRARTKAFGSANATFFDVFPPPRDVDEYRERHRLLLDAMRDIESSFMVPAPIGDGGRSIGPLQISTDYHEDAWWQKDPSGAKYELCDDVEYAERTAVNYWLRYCPWSLEFDDLETLARTHNGGPQWWFHMATIRYWRKVARSLKSRGFKKRIPELLEERQAPLLLSMHFPFPPDTSSCVTGGGSSSSDYTPAVAVIKNVISAASPGRMKTSSP	158-275	8-51, 69-114 LYSM (IPR018392)	NCBI	Ammonia sp.	2.67e-08	60.8	165-276	5.59e-09	56.2	13-119
Viridiplantae, Streptophyta, Embryophyta, Bryophyta, Bryophytina, Bryopsida, Dicranidae, Pseudoditrichales, Ditrichaceae, Ceratodon	Ceratodon purpureus	KAG0629021.1	MGGGEGGMGERRSRVVRVEEGDTLWGLGERLGLRWEDIQACNNLKDHVVYAGEDLRLPPQRTKAWVVEPGDSAWEISERFGLTLEELKDVNAGIPEVLYPGDVLFVPEDAVLRPRQLWNLRAVKARLKGIAVHANAKFFDVFPYPQDIDNYREKHRLLLNALRHVESSFIMPAPIGDGGLSIGPLQISTEYHQDAWWEASNTVKYEYCEEVDYAERTVINYWLRYCPWALEFGDWETLARTHNGGPCYWHSFSTTRYWRRVKNALRSRGYIQGIPEFSSLAPNNESIQLFSTHIPFPVPILESKLKDTLTEGTPKLQITSTVMEAATVGVHD	151-267	14-57, 63-106 LYSM (IPR018392)	NCBI	Ammonia sp.	6.68e-07	56.6	158-272	6.32e-09	55.8	10-119
Viridiplantae, Streptophyta, Embryophyta, Bryophyta, Bryophytina, Bryopsida, Dicranidae, Pseudoditrichales, Ditrichaceae, Ceratodon	Ceratodon purpureus	KAG0590109.1	MGERRSRVVRVEEGDTLWGLGERLGLRWEDIQACNNLKDHVVYAGEDLRLPPQRTKAWVVEPGDSAWEISERFGLTLEELKDVNAGIPEVLYPGDVLFVPEDAVLRPRQLWNLRAVKARLKGIAVHANAKFFDVFPYPQDIDNYREKHRLLLNALRHVESSFIMPAPIGDGGLSIGPLQISTEYHQDAWWEASNTVKYEYCEEVDYAERTVINYWLRYCPWALEFGDWETLARTHNGGPCYWHSFSTTRYWRRVKNALRSRGYIQGIPEFSSLAPNNESIQLFSTHIPFPVPILESKLKDTLTEGTPKLQITSTVMEAATVGVHD	144-260	7-50, 56-99 LYSM (IPR018392)	NCBI	Ammonia sp.	7.39e-07	56.6	151-265	6.35e-09	55.8	10-119
Metazoa, Platyhelminthes, Rhabditophora, Macrostomorpha, Macrostomida, Macrostomidae, Macrostomum	Macrostomum lignano	PAA68392.1	MNSSSITALIVLLCIAASHQQLPSLPEEFFRCICLIESDCNNNIGCAPDTDNLLACGPYQIKNAFWIDASQFAGRNLGGSWLECTTGRNNQACSRETMFYYFARYGRYCTNNRPPTLQDYARIHNGGPLGCRHHYTAGYWDKVRTCLEPR	22-149	-	NCBI	Ammonia sp.	0.005	44.7	9-150	6.38e-09	52.4	8-118
Viridiplantae, Streptophyta, Embryophyta, Tracheophyta, Lycopodiopsida, Selaginellales, Selaginellaceae, Selaginella	Selaginella moellendorffii	EFJ09557.1	MANGSAALLVEEGDTLWKLGESLGVDWRRLQSFNGLDSDLILAGATLRVPPRPWLPRRVWNHGARLEPLLVEAGDTAWEIAQGLGLLVEELQELNLHLATLDLLFPGDILFVPHCPSQWIQRRQVFREVRARTKAFGSANATFFDVFPPPRVATFRKALSHPCMADVDEYRERHRLLLDAMRDIESSFMVPAPIGDGGRSIGPLQISTDYHEDAWWQKDPSGAKYELCDDVEYAERTAVNYWLRYCPWSLEFDDLETLARTHNGGPQWWFHMATIRYWRKVARSLKSRGFKKRIPELLEERQAPLLLMHSSCQFEFSRAAIYMASRTSETQLLLSSVRQKGSFPSFKFYFGQSFNCLVLVDFVFGSWKAINQCMAVKEVKDQCCMTR	170-287	6-49, 67-112 LYSM (IPR018392)	NCBI	Ammonia sp.	2.32e-08	60.8	177-288	6.43e-09	56.2	13-119
Viridiplantae, Prasinodermophyta, Prasinodermophyceae, Prasinodermales, Prasinodermaceae, Prasinoderma	Prasinoderma singulare	CAMPEP_0119183830	AGLPHDARAPLGPQRAALYLPRRDLGAALRPLRADSPLSPAREHDRASFWGVFAHTRDVEYYRGACPRTRPLLDALRMVETSNIMPAPKGDGGASIGPLQISQEYHADAWERARQTGGAPPQYDAVEGIAAAEETALRYWLRYCPWALQFGDLEHLARTHNGGPGWNRAFKTGRYWRKAAIALDGARKRGSGGGEGRRRSAVVREPFPAHHARLASDAAGAGAVSEGGDAGVGALALVSGGASGLAQIPFAALNPDWVLRX	65-186	-	EukProt	Ammonia sp.	3.6579e-08	58.151	72-178	6.66e-09	54.7	13-119
Metazoa, Echinodermata, Eleutherozoa, Echinozoa, Echinoidea, Euechinoidea, Echinacea, Camarodonta, Echinidea, Strongylocentrotidae, Strongylocentrotus	Strongylocentrotus purpuratus	XP_030830412.1	MAVVLTNVLIFCAVFVAAVGTEKYNVALPTPVPADCLRCICIVESNCKMPSPVCQIDVGSLSCGPYQIKDDYWNDARMKGGDLMGSWRKCTADMGCSGETVQGYMARYAVFSRLEHQPTCEDFARIHNGGPNGYNRTSTLKYWSRVKECLN	29-151	-	NCBI	Ammonia sp.	1.32e-09	62	26-151	7.63e-09	52.4	11-118
Viridiplantae, Chlorophyta, Chloropicophyceae, Chloropicales, Chloropicaceae, Chloropicon	Chloropicon laureae	CAMPEP_0197490750	ETGKQRCFWDAFYVLRGEEQYRTDCPRIRKLLNALRCVETSNCPLPAPAGDNGTSIGPLQISHAYHNDAWGLGKDEAGSHDHWMTHCQGVEYSERTCLRYWMRWCPWALQFGDVEALARTHNGGPKYHRACKTARYWRKVKVSMEVAAYDFRHNPRLREWKHERKAEQDFTTFVPWECRSLLSYNLSNWWD	24-146	-	EukProt	Ammonia sp.	4.32985e-09	59.6918	31-146	7.91e-09	53.1	9-118
Viridiplantae, Streptophyta, Embryophyta, Bryophyta, Bryophytina, Bryopsida, Funariidae, Funariales, Funariaceae, Physcomitrium	Physcomitrium patens	XP_024367790.1	MAGRLQRRMAHNSLTVSKVSKRSPQKGLTVPHSKIFEGLWNKQNVCRRVILKGNMHMRRKPQNLWEKTKVAGLDMLGEVKNQKKLLDSRRSLRPLLDAIRFVESSNRAHCPDGDNGASIGPLQISEEYHTDAWKHNKSFAWSRCRDLEHAENTVVAYWSKYCKDALYKRDWETLAKTHNGGPRGPAKEKTVYYWSKVLTRLQQSNLDAYNENTKTQTSRTPWRIPKSYSCSKSDGIRTLKDPEKRRGFLMAARTSKPSIPLIKKDNRMPTPLRKSKVRKSGKVRHYKIEATPHTPRIGARPRTPQSACSKQHSPLVLRRSQIKFKWHLPEDRLSDRVSPQCALHLGYWNFPWSVKREKAAIVIQAHWRMCLLTHRYRSLQHATLTIQRRWRESRGISRR…	88-203	356-385 IQ (IPR000048)	NCBI	Ammonia sp.	2.11e-09	64.3	98-201	8.84e-09	58.2	13-118
Viridiplantae, Chlorophyta, Chloropicophyceae, Chloropicales, Chloropicaceae, Chloropicon	Chloropicon primus	QDZ25955.1	MGEGLEPQEQQQHPCCSGGAPPPLRKPAGRLSAELGGRSMSLGTLVRRLHGIQSVYRVRRGDTLFSMAGRLGLPLSDLVRANGGKHWIREGMTFHLPFDFGERECDRDRDQVWGAFRVGGGGLEGKRLKLRNLLRAIRHVETGSCPLPAPSGDGGKSVGPLQIGYQYFCDAWGTGESEVRWKTKCQNLEFSEDTAIRYWSRWCPWALQFLDLEALARAHNGGPRYTMQLKTARYWRKVRESLGEGEDGKDSAVGKQDWAWPRPSPPSTATKLFEIELYTF	126-244	-	NCBI	Ammonia sp.	3.35e-08	60.1	132-253	9.06e-09	54.7	10-117
Viridiplantae, Chlorophyta, Chloropicophyceae, Chloropicales, Chloropicaceae, Chloropicon	Chloropicon roscoffensis	CAMPEP_0196643876	XTTSLSSSSSKAIRLPLRGITAGEITTTTKQNQAKFWHGSFRVLGGAESKRERVLPLLRALRKVETSNCPLPAPAGDEGKSVGPLQIGFAYHQDAWDLPKDGCRDTWHTKCQGLEYSEQTCLRYWARWCPWALQFNDLEALARAHNGGPRFHRA	50-154	-	EukProt	Ammonia sp.	1.11285e-05	50.0618	36-152	9.76e-09	52	10-101
Metazoa, Spiralia, Lophotrochozoa, Mollusca, Gastropoda, Vetigastropoda, Lepetellida, Haliotoidea, Haliotidae, Haliotis	Haliotis discus discus	AGQ50334.1	MLKLAIFAVLVAAATAAISSSCLHAICVVESGCQPLGCKYDVNGNACGYYQIHAGYYSDCGSPGSSWQACAKDKSCADSCVRAYLNRYGTYCTGGRTPTCEDYARIHNGGPKGCVHSNTLGYWHKVQTHIG	15-131	1-22 PROKAR_LIPOPROTEIN	NCBI	Ammonia sp.	8.61e-07	54.3	23-130	1.01e-08	51.2	7-115
Metazoa, Chordata, Cephalochordata, Leptocardii, Amphioxiformes, Branchiostomidae, Branchiostoma	Branchiostoma belcheri	XP_019640269.1	MANAPVIFLVALAGCLATVNAGYVPEACMNCICFVESGCRMPDPLCQMDVGSLSCGPFQLKQAYWLDARLKGGPLMNDWQTCSASWTCSRDAVNGYMERFAVPSRLGHSPTCEDFSRIHNGGPNGFKSAATLKYWERVKKCLGAGLGLYSHHIDLEQQSKNYTKLG	21-144	-	NCBI	Ammonia sp.	1.52e-08	59.7	7-142	1.14e-08	52	5-117
Metazoa, Echinodermata, Eleutherozoa, Asterozoa, Asteroidea, Forcipulatacea, Forcipulatida, Asteriidae, Asterias	Asterias rubens	XP_033633683.1	MRGLHLLVFCSTVAFAMLGNVPSVTSSGPVPSGCLRCICVVESGCRMPNPVCRMDVGSLSCGPYQIKKGYWSDATLKGGSLMGDWKKCTATFPCSEAAVQGYMERYAVQGRLGHPPTCEDFARIHNGGPNGYKNPATFGYWLKVKACLMANETKI	27-150	-	NCBI	Ammonia sp.	1.25e-08	59.7	15-148	1.15e-08	52	2-117
Metazoa, Spiralia, Lophotrochozoa, Annelida, Clitellata, Oligochaeta, Crassiclitellata, Lumbricina, Lumbricidae, Lumbricinae, Eisenia	Eisenia andrei	QBC73604.1	MLQFVLLALLGAFVQADITGTNPPNGACLCFDGDSVNIRDSACGDVIGSANSGQCYIYTGAKQTCDLSGVTYDFFRFDWGSTDGWSAGTYLNTAAASACEAGSGAFTDECLACICEIESNCDPNIGCRWDVNSDSCGPYQIKEDYYIDCGSPGSDWVSCANDMACAEQCVRAYMDRYGTYCTGGATPTCEDYARIHNGGPQGCTCTCTEDYWDKVSACCGGQTGCD	103-222	-	NCBI	Ammonia sp.	2.73e-05	51.6	132-226	1.21e-08	53.5	33-117
Metazoa, Chordata, Cephalochordata, Leptocardii, Amphioxiformes, Branchiostomidae, Branchiostoma	Branchiostoma floridae	XP_035678889.1	MQSAVITVVLVVILSLAGALAGYVPDRCMDCMCRVLSRGCRMPSPPCELQGPGFLVCGPYQISKAYWKDARTMGKDLMEDWQSCAVSWTCSRRAVEGYLRRYAVKERRGIKVVLGHDPTCEDFARIHKGGPLGYSNDATLQYWESVARCLQGDPQFYQPNTMNAEQRSLQLEL	21-152	-	NCBI	Ammonia sp.	3.98e-06	53.1	16-155	1.35e-08	52	5-118
Sar, Rhizaria, Endomyxa, Vampyrellida, Leptophryidae, Leptophrys	Leptophrys vorax	TRINITY_DN444_c0_g1_i1.p1	RRTATANCALCSLRLIICLICAMMKSVFALSAVAVLLAFPRVEASPSSALLSCICSVESNCQPIGCEMDVGSLSCGYYQIKSPYYTDCGQPGSDWQSCSDDYSCATTCVINYLNRYGPYCSGSSSPSDEVYARVHNGGPNGCKNSGTLGYWSKVSACLNNGFELAAFSNHTV	43-160	-	EukProt	Ammonia sp.	0.000128709	47.3654	74-158	1.36e-08	52	7-119
Viridiplantae, Streptophyta, Embryophyta, Bryophyta, Bryophytina, Bryopsida, Funariidae, Funariales, Funariaceae, Physcomitrium	Physcomitrium patens	XP_024367789.1	MAGRLQRRMAHNSLTVSKVSKRSPQKGLTVPHSKIFEGLWNKQNVCRRVILKGNMHMRRKPQNLWEKTKVAGLDMLGEVKNQKKLLDSRRSLRPLLDAIRFVESSNRAHCPDGDNGASIGPLQISEEYHTDAWKHNKSFAWSRCRDLEHAENTVVAYWSKYCKDALYKRDWETLAKTHNGGPRGPAKEKTVYYWSKVLTRLQQSNLDAYNENTKTQTSRTPWRIPKSYSCSKSDGIRTLKDPEKRRGFLMAARTSKPSIPLIKKDNRMPTPLRKSKVRKSGKVRHYKIEATPHTPRIGARPRTPQSACSKQHSPLVLRRSQIKFKWHLPEDRLSDRVSPQCALHLGYWNFPWSVKREKAAIVIQAHWRMCLLTHRYRSLQHATLTIQRRWRESRGISRR…	88-203	356-385 IQ (IPR000048)	NCBI	Ammonia sp.	2.06e-09	64.3	98-201	1.37e-08	57.8	13-118
Metazoa, Platyhelminthes, Rhabditophora, Macrostomorpha, Macrostomida, Macrostomidae, Macrostomum	Macrostomum lignano	PAA73732.1	VWRCIPNKQFFNSSVKTKSAKISVMNSSSITALIVLLCIAASHQQLPSLPEEFFRCICLIESDCNNNIGCAPDTDNLLACGPYQIKNAFWIDASQFAGRNLGGSWLECTTGRNNQACSRETMLYYFARYGRYCTNNRPPTLQDYARIHNGGPLGCRHHYTAGYWDKVRTCLEPR	46-173	-	NCBI	Ammonia sp.	0.007	44.7	33-174	1.38e-08	52	8-118
Metazoa, Spiralia, Lophotrochozoa, Mollusca, Bivalvia, Autobranchia, Pteriomorphia, Ostreida, Ostreoidea, Ostreidae, Crassostrea	Crassostrea virginica	P83673.3	MNGLILFCAVVFATAVCTYGSDAPCLRAGGRCQHDSITCSGRYRTGLCSGGVRRRCCVPSSSNSGSFSTGMVSQQCLRCICNVESGCRPIGCHWDVNSDSCGYFQIKRAYWIDCGSPGGDWQTCANNLACSSRCVQAYMARYHRRSGCSNSCESFARIHNGGPRGCRNSNTEGYWRRVQAQGCN	69-184	-	NCBI	Ammonia sp.	0.000513	47.8	97-180	1.49e-08	52.4	1-115
Metazoa, Echinodermata, Eleutherozoa, Echinozoa, Echinoidea, Euechinoidea, Echinacea, Camarodonta, Echinidea, Strongylocentrotidae, Strongylocentrotus	Strongylocentrotus intermedius	AEW10548.1	MAVLITNVLIFCAVFVAAVGKVEYHVALPTPVPADCLRCICIVESDCKMPSPVCQIDVGSLSCGPYQIKDDYWNDARMKGGDLMGSWRKCTADMGCSGETVQGYMARYAVFSRLEHQPTCEDFARIHNGGPNGYNRTSTLKYWSRVKECLNGRKSDFRN	29-153	-	NCBI	Ammonia sp.	3.45e-10	63.9	26-155	1.61e-08	51.6	11-118
Metazoa, Spiralia, Lophotrochozoa, Mollusca, Bivalvia, Autobranchia, Heteroconchia, Euheterodonta, Imparidentia, Venerida, Veneroidea, Veneridae, Meretrix	Meretrix meretrix	ADL27913.1	MISLIVLLSVGLVAAASVEKRATYATGLVSQACLECMCKLESGGCHPIGCNMDEGTLSCGYFQIKEPYWIDCGRPGTSWKACADDLHCASQCVQNYMKRYASYYHCPMTCEGYAREHNGGPRGCHDTSTINYWHNVKRQPGCSNVH	26-142	-	NCBI	Ammonia sp.	0.000144	48.5	5-137	1.68e-08	51.2	33-114
Metazoa, Chordata, Cephalochordata, Leptocardii, Amphioxiformes, Branchiostomidae, Branchiostoma	Branchiostoma floridae	XP_035678228.1	MSKAPVILLASLIGCLSAVHAGYVPDACMNCICYVESHGCHMPDPLCRMDVGSLSCGPFQMKLGYWQDARLKGGPLMNDWKTCAASWTCSRDAVNGYMERYAVPSRLGHGPTCEDFSRIHNGGPNGFKNPATLAYWGRVKKCLGGGPELNEIGLEQNAQTKNHTKLG	21-145	1-15 PROKAR_LIPOPROTEIN	NCBI	Ammonia sp.	1e-06	54.7	38-148	1.9e-08	51.6	5-117
Viridiplantae, Streptophyta, Streptophytina, Zygnemophyceae, Zygnematophycidae, Zygnematales, Mesotaeniaceae, Cylindrocystis	Cylindrocystis brebissonii	TRINITY_DN33185_c0_g1_i1.p1	MSSSVHPKEVVVREGDCLWTLGQKLNVDWTELQTLNHLKDDIIIAGEVLKVPQISRIAASPSSSDRPRASRYHAASKRLVWQKTKAVTVEPGDTAWDIAMRFGLTLEDLEEVNAEIPDIIYPGDVLFLPETAYKLHRAFRNLKTVKAKIKGVAPGANFFDVFPPEKDTNAYREKHRGLLDAMRLVETSFIMPAPVGDDGLSIGPLQISHDYHTDAWWLAKNPTLYEHCEDVDYSERTVINYWLRYCPWALEFDDQETLARIHNGGPRFWRHIKTASYWRKVRSAMRQFGYYKGIPELNPDLAAKRLSTNGMFPIVQRHLSLALPVIDPLGWDYHNVDFDAYSRPFSFSNSKTTK	171-287	8-51, 85-128 LYSM (IPR018392)	EukProt	Ammonia sp.	2.42476e-08	58.9214	178-283	2.17e-08	54.3	13-117
Metazoa, Echinodermata, Eleutherozoa, Asterozoa, Asteroidea, Valvatacea, Valvatida, Acanthasteridae, Acanthaster	Acanthaster planci	XP_022088600.1	MMRLAVLPVFGFVVLMIAEPCMLTSVNASAGPVPYNCMHCICIVESNCKMPNPVCHMDVGSLSCGPYQIKKAYWNDARLKGGSLMGDWKKCTATFTCSEDAVQGYMERYAIYSRLGHNPTCEDFARIHNGGPNGFKNPATIPYWDKVKNCLERK	30-153	-	NCBI	Ammonia sp.	2.03e-11	67	22-154	2.23e-08	50.8	11-118
Metazoa, Echinodermata, Eleutherozoa, Echinozoa, Echinoidea, Euechinoidea, Echinacea, Camarodonta, Echinidea, Strongylocentrotidae, Strongylocentrotus	Strongylocentrotus purpuratus	XP_788380.3	MAVVLTNVLIFCAVFVAAVGTEKYHVALPTRVPADCLRCICIVESNCKMPSPVCQIDVGSLSCGPYQIKDDYWNDARMKGGDLMGSWRKCTADMGCSGETVQGYMARYAVISRLEHEPTCEDFARIHNGGPNGYNRTSTLKYWSKVKECLN	29-151	-	NCBI	Ammonia sp.	3.97e-09	60.8	26-151	2.48e-08	50.8	11-118
Metazoa, Echinodermata, Eleutherozoa, Echinozoa, Echinoidea, Euechinoidea, Echinacea, Camarodonta, Echinidea, Strongylocentrotidae, Strongylocentrotus	Strongylocentrotus purpuratus	XP_030846269.1	MAVVITNVLIFCAVFVAALGTEKYHVALPTPVPADCLRCICIVESNCKMPSPVCQIDVGSLLCGPYQIKDDYWNDARMKGGDLMGSWRKCTADMGCSGETVQGYMARFAVISRLEHEPTCEDFARIHNGGPNGYNRTSTLKYWSRVKECLN	29-151	-	NCBI	Ammonia sp.	4.1e-09	60.8	26-151	2.87e-08	50.4	11-118
Metazoa, Spiralia, Lophotrochozoa, Mollusca, Bivalvia, Autobranchia, Heteroconchia, Palaeoheterodonta, Unionida, Unionoidea, Unionidae, Anodontinae, Cristaria	Cristaria plicata	AFN66527.1	MEAVKMFFFLVGLLLTFNKCAESFTTVDSIADLDNAAIQTVLSHSVESISSQCLRCICMAESNCRPIGCIMDMGSLSCGYYQIKEPYYEDCGSPGGDWKTCANDYWCATTCVRNYMARYGPNSGCPNTCQTYARIHNGGPNGCKRSSTLAYWRRVQSFEC	46-160	-	NCBI	Ammonia sp.	2.04e-06	53.9	50-157	3.04e-08	50.8	7-115
Metazoa, Spiralia, Lophotrochozoa, Mollusca, Bivalvia, Autobranchia, Heteroconchia, Euheterodonta, Imparidentia, Venerida, Veneroidea, Veneridae, Cyclina	Cyclina sinensis	AET13645.1	MFVFTLVSVLVACSSSARGFLEETSVQETLREVIYEDQENGDLFNDTLIEPWGDDDGVEFARGMVSQKCLQCICLIESGCRNVGCKMDMGSYSCGYFQIKEPYWIDCGKPGSSWKACSADKTCASKCVQNYMKRYARWAHCPLRCEGFAREHNGGPRGCKSGSTIGYWQRLQRIRGCHGVQ	62-177	-	NCBI	Ammonia sp.	0.005	45.1	93-172	3.25e-08	51.2	33-114
Metazoa, Spiralia, Lophotrochozoa, Mollusca, Bivalvia, Autobranchia, Pteriomorphia, Ostreida, Ostreoidea, Ostreidae, Crassostrea	Crassostrea virginica	XP_022306813.1	MMFGYETVKTELKLVRMNGLILFCVVVFASAVCTYGSDAPCQRAGGRCQDDSLTCSGRYRTGLCSGGVRRRCCVPSSSNSGSFTTGMVSQQCLRCICNVESGCRPIGCHWDVNSDSCGYFQIKRAYWIDCGSPGGDWQTCADDLACSSRCVQAYMARYHRNSGCSNSCQSFARIHNGGPRGCRHSNTAGYWRRVQAQGCN	85-200	-	NCBI	Ammonia sp.	9.63e-05	50.1	113-197	3.59e-08	51.6	6-115
Heterolobosea, Tetramitia, Eutetramitia, Percolomonas	Percolomonas cosmopolitus	CAMPEP_0117435970	TMTHFTALLLISFVLIVALFHDATAISDDCLRCICTVESGCRDLPCHMDVGSEACGAYQIHMAYYQDCGMPGKQPGDSVVTAWKRCTQNMSCATTCVRNYMARYGAHCQANPTCETFARIHNYGPMGCRNPGSIGYWHKVQSCCSGKHC	23-147	-	EukProt	Ammonia sp.	0.00597667	42.3578	53-147	3.64e-08	50.1	11-118
Metazoa, Echinodermata, Eleutherozoa, Echinozoa, Echinoidea, Euechinoidea, Echinacea, Camarodonta, Echinidea, Strongylocentrotidae, Strongylocentrotus	Strongylocentrotus purpuratus	XP_788343.1	MAVVITNVLIFCAVFVAALGTEKYHVALPTPVPADCLKCICIVESKCKMPAHVCHMDVGSLSCGPYQIKDDYWNDARMKGGDLMGSWRKCTADMGCSSETVQGYMARYAVFSRLEHQPTCEDFARIHNGGPNGYNKTSTLKYWSRVKECLN	29-151	-	NCBI	Ammonia sp.	1.87e-08	58.9	19-151	4.42e-08	50.1	11-118
Metazoa, Spiralia, Lophotrochozoa, Mollusca, Bivalvia, Autobranchia, Pteriomorphia, Ostreida, Ostreoidea, Ostreidae, Crassostrea	Crassostrea virginica	XP_022310560.1	MNRLILFCVVVFASAVCTYGSDAPCLRAGGRCQHDSLTCSGNYRTGLCSGGVRRRCCVPSSSNSGSFSTGMVSQQCLKCICNVESGCRPIGCHWDVNSDSCGYFQIKRAYWIDCGSPGGDWKTCANNLACSSRCVQAYMARYHRNSGCSNSCQSFARIHNGGPRGCRNSNTAGYWRRVQAQGCN	69-184	-	NCBI	Ammonia sp.	0.000172	48.9	97-180	4.42e-08	50.8	1-115
Metazoa, Echinodermata, Eleutherozoa, Echinozoa, Echinoidea, Euechinoidea, Echinacea, Camarodonta, Echinidea, Strongylocentrotidae, Strongylocentrotus	Strongylocentrotus purpuratus	XP_792095.1	MLLRGLLFSLFFLVVWGASPVPYDCLNCICEVESNCAMPNPPCRMDVGSLSCGPFQIKQAYWTDAKRHGGYLMGSWSACTANWGCSRNAVQAYMTRYATVGRLGHTPRCEDFARIHNGGPNGFQKSGTVAYWNKVRACL	18-139	-	NCBI	Ammonia sp.	5.97e-09	60.1	51-139	4.45e-08	49.7	11-117
Metazoa, Echinodermata, Eleutherozoa, Echinozoa, Holothuroidea, Aspidochirotacea, Aspidochirotida, Stichopodidae, Apostichopus	Apostichopus japonicus	AHH27701.1	MKVLLTFLVVVVAVEAAYQENACSSYEHSDYGCTGQCMDNGATACPGGNTISGLCPQQANHVKCCFTADSDTECTSYNHPTAGSVGHCIDTSSCPNGYYISGLCPTKAAGIKCCFDKPTGTCGSGGGVGTQPGPVPSDCMACICEVESNCNENIGCRWDVNSDSCGPFQIKNDYYSDAKLMSNNLGTDWVSCTTEQECAERTVQAYMSRYATSSRIGYTPGCEEFARIHNGGPNGYLYSSTDGYWSKVSACL	132-252	-	NCBI	Ammonia sp.	1.04e-05	53.1	161-252	4.59e-08	52.4	33-117
Viridiplantae, Streptophyta, Embryophyta, Marchantiophyta, Marchantiopsida, Marchantiidae, Marchantiales, Marchantiaceae, Marchantia	Marchantia polymorpha subsp. ruderalis	OAE29964.1	MEEREFAKDAQRTKAWVVQPGDTAWEISERFGLTVEQLTRVNKVIPDVLYPGDVLLVPEDAVERPVGWTFQAAKARIKGIAAHANAKFFDVFPPPKGATVLQYVVASDIDEYRHNYRVLLNGLRDVETSFIMPAPTGDGGMSIGPLQISTAYHTDAWWQASHTSKYECCEDVDYAERTVINYWLRWCPWALEFGDLETLARTHNGGPQFWQFLSTSRYWRKVRIAMKKWGHSQGFPEFQNVRPRNEMLPLFNAHIPFPFPLFESAVTSAAVGTGTGALLAATATAIDMVEAHCVQSADGSG	112-228	14-57 LYSM (IPR018392)	NCBI	Ammonia sp.	8.2e-06	53.5	119-228	5.86e-08	52.4	10-118
Viridiplantae, Streptophyta, Embryophyta, Marchantiophyta, Marchantiopsida, Marchantiidae, Marchantiales, Marchantiaceae, Marchantia	Marchantia polymorpha	PTQ36914.1	MEEREFAKDAQRTKAWVVQPGDTAWEISERFGLTVEQLTRVNKVIPDVLYPGDVLLVPEDAVERPVGWTFQAAKARIKGIAAHANAKFFDVFPPPKDIDEYRHNYRVLLNGLRDVETSFIMPAPTGDGGMSIGPLQISTAYHTDAWWQASHTSKYECCEDVDYAERTVINYWLRWCPWALEFGDLETLARTHNGGPQFWQFLSTSRYWRKVRIAMKKWGHSQGFPEFQNVRPRNEMLPLFNAHIPFPFPLFESAVTSAAVGTGTGALLAATATAIDMVEAHCVQSADGSG	101-217	14-57 LYSM (IPR018392)	NCBI	Ammonia sp.	8.03e-06	53.5	108-217	5.95e-08	52.4	10-118
Metazoa, Echinodermata, Eleutherozoa, Asterozoa, Asteroidea, Valvatacea, Valvatida, Asterinidae, Patiria	Patiria miniata	XP_038073929.1	MRMILLAIVALTTTEMTASASTGPVPSDCMHCICIVESGCKMPNPVCREDVGSLSCGPYQIKDAYWQDARLKGGDLMGDWKKCTATFPCSEAAVQGYMERYAIKSRLGHDPTCEDFARIHNGGPDGFKYPGTIGYWNKVKKCLDKQ	22-145	-	NCBI	Ammonia sp.	1.87e-11	66.6	11-143	6.32e-08	49.3	33-118
Metazoa, Spiralia, Lophotrochozoa, Mollusca, Bivalvia, Autobranchia, Pteriomorphia, Pectinida, Pectinoidea, Pectinidae, Mizuhopecten	Mizuhopecten yessoensis	XP_021354667.1	MSRIQTSRLTMWPALLCTLTLVGVASASISGHITADSCLCLTTSGVHARTGAGLGHSVVATLNYGECYKSSGDMLTHDGYHWYELQHVHGHHSVWVAGNYLMTSSLSHCGGTSGTEGHFNSSSKATTHPYATGVVSQHCLSCICQLESGCKPLGCHLDEGTDSCGYFQIKEVYWLDCGKPGGSLEACAADMQCSSSCIQQYMHRYIGYSRCVHNCESYARIHNGGPAGCHHSNTLHYWNNIQKLGCSANS	132-247	-	NCBI	Ammonia sp.	0.0001	50.4	163-242	8.31e-08	51.2	7-115
Metazoa, Echinodermata, Eleutherozoa, Asterozoa, Asteroidea, Forcipulatacea, Forcipulatida, Asteriidae, Asterias	Asterias rubens	AAR29291.1	MIGLHLLVFCSTVAFAMLGNVPSVTSSGPVPSGCLRCICVVESGCRMPNPVCRMDVGSLSCGPYQIKKGYWSDATLKGGSLMGDWKKCTATSPCSEAAVQGYMERYAVQGRLGHPPTCEDFARIHNGGPNGYKNPATFGYWLKVKACLMANETKI	27-150	-	NCBI	Ammonia sp.	1.72e-08	59.3	15-148	1.42e-07	48.5	2-117
Metazoa, Ecdysozoa, Nematoda, Chromadorea, Rhabditida, Tylenchina, Tylenchomorpha, Tylenchoidea, Meloidogynidae, Meloidogyninae, Meloidogyne	Meloidogyne graminicola	KAF7623521.1	MQQAFKAIIFVVLIVLVKTAIDTKCIKCICQKESGCKPLPCKWDDDSVSCGYFQIKKPYYIDCGTPGRKANEDIEKAWQRCALNYNCSVQCINAYIKRYINGCKKPNASTCEKVSRIHNAGPNGCSAPRTDSYWRDDIINLIRYILIFKIIIFILLINIVKSYVDQNCLSCICQHESNCQPLPCKWDDDAVSCGYFQIKLNYYTDCGAPGRGDDEDIETAWQRCALDYNCSIQCINAYMDRYLSLCDKQDASTCEKVSRIHNGGPYGCSAQRTDIYWQSVSQCYGGKNKKKKLNFKYLALYKF	18-144	-	NCBI	Ammonia sp.	4.7e-05	51.2	8-134	1.63e-07	51.2	9-111
Metazoa, Platyhelminthes, Rhabditophora, Macrostomorpha, Macrostomida, Macrostomidae, Macrostomum	Macrostomum lignano	PAA73636.1	TCFATAYKLDALHQIWQTISTNLTVHRFQSVQKDEVAYSKMSCLVRKVLLVSALLSVCVVNRFAFGLPNLPDKFFDCICEVESNCNPRIGCVNDPVTLSCGPYQIKEVYWQDASEIAKESIGGNWMNCVTGADNMSCSKKVMLNYFQRYGRYCTGGREPTIEDYARIHNGGPQGCRLQRTVSYWAKVSRCLG	67-192	-	NCBI	Ammonia sp.	0.000136	49.3	74-184	1.9e-07	49.3	8-117
Viridiplantae, Streptophyta, Klebsormidiophyceae, Klebsormidiales, Klebsormidiaceae, Klebsormidium	Klebsormidium nitens	GAQ82774.1	MTSPRSVTVKEGDNLWRIAEDLGVSWDALRKANADVTHDVIQPGTVLRIPQPPPLDPPEAVEVGEGDSLWTIGQRWGVDWQQLKRANELEDDVIMPGEVLRIPRGEGGVRGWVQRAVKRIAGQRTKPVTVREGDTAWDIAARFGITVTKLQALNHGLSLDAIFPGDVVLVPHSALDRAQCFLGLAPRLGPLQRADPDNPASPFVLAGPLHSSEEAIARMRQRHRKLLNGIRHVESSFLMPAPVGDDGFSIGPLQISKEYHMDAWWLEQLDAAHYARVDEVEHAEATAIQYWLRYCPWALDFGDYQTLARIHNGGPAFYENLKTTNYWRRVQSGLRKYGYRERPKFYDFLHEPASPDRRAKQLRLEAPLLGLVLSPLLRRPKKTDEQQGPQGGS	219-336	5-49, 59-102, 126-170 LYSM (IPR018392)	NCBI	Ammonia sp.	0.000234	49.7	226-334	2.03e-07	51.6	9-117
Metazoa, Echinodermata, Pelmatozoa, Crinoidea, Articulata, Comatulida, Comatulidae, Comatulinae, Anneissia	Anneissia japonica	XP_033111731.1	MGLLRGYLALIMMLGLVISGTQAAVSRKCLSCICQVETSAACTNPFPSCHRDGRTDSCGPYQIKENYWIDGGRRGSGWRTCAASRSCSESTIQGYMARYAVYRHLRHTPTCQDHARIHNGGPNGFKRSSTLIYWSRVQNCCSRGSGSC	22-143	-	NCBI	Ammonia sp.	7.54e-08	57.4	57-138	2.06e-07	48.1	6-118
Metazoa, Spiralia, Lophotrochozoa, Mollusca, Bivalvia, Autobranchia, Pteriomorphia, Mytiloida, Mytiloidea, Mytilidae, Mytilinae, Mytilus	Mytilus galloprovincialis	BAF63423.1	MVGYFLILSVIVATARANISGHIATGSCVCVTGSTVNARHTASIHGHIVGTVHSGECYKYNGHMHTADGYTWYQLQHVHGQLAYVAGSLLQTSTASHCSVSTHSGTFATGVVSDKCMQCICDLESGCRPLDCKWDVNSNSCGYMQIKQVYWDDCGKPGGSLEACSKDKHCASQCVQKYMSRYINHYGCAHNCESYARMHNGGPAGCKHTNTLGYWSHIQSQGCSANS	109-224	-	NCBI	Ammonia sp.	0.008	44.7	137-220	2.23e-07	49.7	33-115
Viridiplantae, Chlorophyta, Nephroselmidophyceae, Nephroselmidales, Nephroselmidaceae, Nephroselmis	Nephroselmis pyriformis	CAMPEP_0182870098	PPYNVVQFTTSKGLPKIRWAPTMDQYVIRDGDSLWALSRKFDVDIESIRSANVNDIKDDVLVVGKKLRLPAGVKVAASLSTDETSSSQPPATPPKPKRMGDRIAIVQPGDTLWDIAQKYKVPCDKLQEANGGSAMLQPGQAITINRELYLSGRSRSFSLPKRECARAANFYGPFYVPRTMEDYRRMPRMRKLLGALRMVETSNIMPAPVGDGGSSIGPLQISIMYHADAWADRQSQDEADRMYSKCEEIPHAERTTLKYWLRWCPWALVFGDIECLARTHNGGPCWDRAPKTARYWRKVRGEMNPYDFKNNPYLRDWGAGSLSKGVHVPGAHIPWEARSVWSLRLPVPDPLRPASVWGMDEEELDAIREAKKAAX	185-305	24-69, 102-150 LYSM (IPR018392)	EukProt	Ammonia sp.	1.87411e-06	53.5286	192-305	2.37e-07	51.2	9-114
Viridiplantae, Streptophyta, Streptophytina, Embryophyta, Tracheophyta, Euphyllophyta, Spermatophyta, Acrogymnospermae, Ginkgoopsida, Ginkgoidae, Ginkgoales, Ginkgoaceae, Ginkgo	Ginkgo biloba	Gb_21163	MPAPTGDGGLSIGPLQISLDYHTDAWWLTTHGVNYEYCKDVDYSERTVINYWLRYCPWALEFDDFETLARTHNGGPQFWHYLSTTRYWNRVRRAMRRFGHRQRFPPFTASIEYRKTVHLFSLHIPFPIPLLDSKISSPAIMAGGSALVGTAACVAGGSSLMSKA	1-97	-	EukProt	Ammonia sp.	6.74219e-07	53.5286	1-92	2.66e-07	48.1	26-120
Metazoa, Spiralia, Lophotrochozoa, Mollusca, Bivalvia, Autobranchia, Pteriomorphia, Pectinida, Pectinoidea, Pectinidae, Pecten	Pecten maximus	XP_033751760.1	MTGTTGTSFRTCTDITFFFHTLSQRVWVAGNFLRTSSSSHCSGSGTSTGTSAHGSFTSGVVSAHCLSCICQHESGCKPLGCAWDVNSDSCGYFQLKDVYWQDCGRPGGSLAACAADLHCSSGCIQKYMSRYIGGSGCAHNCESYARIHNGGPAGCHHSNTLHYWNAIQHAGCSANS	58-173	-	NCBI	Ammonia sp.	0.001	46.2	72-168	2.73e-07	48.5	33-116
Metazoa, Spiralia, Lophotrochozoa, Mollusca, Bivalvia, Autobranchia, Pteriomorphia, Mytiloida, Mytiloidea, Mytilidae, Mytilinae, Mytilus	Mytilus coruscus	CAC5390236.1	MFGYFLIFSVIVAIARASISGHIATGTCVCVTGSTVNARHTASIHGHIIGQVHSGECFKFNGGIHTADGYTWYQLQHVHGQLESGCRPLDCKWDVNSNSCGYLQIKQVYWEDCGKPGGSLEACSKDKHCASQCVQHYMSRYINHYGCAHNCESYARMHNGGPAGCKHTNTLGYWNNIQSRGCRANS	68-183	-	NCBI	Ammonia sp.	0.001	47	78-179	2.78e-07	48.5	33-115
Metazoa, Spiralia, Lophotrochozoa, Mollusca, Bivalvia, Autobranchia, Pteriomorphia, Ostreida, Ostreoidea, Ostreidae, Crassostrea	Crassostrea virginica	XP_022306812.1	MMFGYETVKTELKLVRMNGLILFCVVVFASAVCTYGSDAPCQRAGGRCQDDSLTCSGSYRTGLCSGGVRRRCCVPSSSNSGSFSTGMVSQQCLRCICNVESGCRPIGCHWDVNSDSCGYFQIKRAYWIDCGSPGGDWKACANNLDCSSQCVQAYMARYHHYSGCSNSCQSFARIHNGGPRGCRHSNTAGYWRRVQAQGCN	85-200	-	NCBI	Ammonia sp.	0.000623	47.8	113-196	3.32e-07	48.5	1-115
Metazoa, Spiralia, Lophotrochozoa, Mollusca, Bivalvia, Autobranchia, Pteriomorphia, Pectinida, Pectinoidea, Pectinidae, Pecten	Pecten maximus	XP_033751759.1	MLPTLLCCLAFAGITSASISGHIASGTCVCLTTGGVHARSGAGLSHSILATLNSGECYKFNGGILTHDGYHWYELQDVHGHHRVWVAGNFLRTSSSSHCSGSGTSTGTSAHGSFTSGVVSAHCLSCICQHESGCKPLGCAWDVNSDSCGYFQLKDVYWQDCGRPGGSLAACAADLHCSSGCIQKYMSRYIGGSGCAHNCESYARIHNGGPAGCHHSNTLHYWNAIQHAGCSANS	116-231	-	NCBI	Ammonia sp.	0.002	46.2	130-226	4.49e-07	48.9	33-116
Viridiplantae, Chlorophyta, core chlorophytes, Trebouxiophyceae, Trebouxiophyceae incertae sedis, Picochlorum	Picochlorum sp. RCC944	CAMPEP_0182607998	XEDDDDDDDDREERAHARERESAREREREKDSVVFXSVVIMLENKVSKIERRSPSSSTSSSSSSSSRSKSSSGTTRASSSSVSSFITRRRRLKHKLDEHQLDEEREKQNQNQNQNQNLNQNQNQNHRQRQRQRGDYVYTVSSGDTLWDLSRKLSVPLDDLLKANGNSSLLSVGDTFLIPVHAQITPRKAKKNLIAYTTTQRKRSSSKNGTSLLLKENTSTSSSGAQASFWNGFRVLHEAEQYRTSDLRMRRLLHAMRCVETSNCPLPAPAGDNGTSIGPLQISHAYHNDAWNLQPNHKGSYDRWMKECQGVEYSETTCLRYWMRWCPWALQFGDMEALARTHNGGPKYHKAFKTARYWRKIKGEINAYNFKTNPHLRKWKSKRLAEYDYCDYVPWECRR…	245-367	136-180 LYSM (IPR018392)	EukProt	Ammonia sp.	1.28814e-10	65.4698	233-366	4.77e-07	50.4	9-114
Viridiplantae, Streptophyta, Klebsormidiophyceae, Klebsormidiales, Klebsormidiaceae, Klebsormidium	Klebsormidium nitens	GAQ87190.1	MQVQSQVLSSSRETDEETLFSRGTHAFQSVFGQVGRQEALLEKQARDQSLPRDAAVPNGAPVARAGGQASCDDISGVHSWKPVRRENLWTSASLLKAALGNSAAAKASREKDANAKAPFSFKESPPSKSGKMVWRTADPRMGGGAGICLKKLSRRELQLKRLELRPLLNALRFVESSNRVNVPDGDDGTSIGPLQISLDYHHDVWQKMHPWEKARNIDHAEETVIQYWSIYCPKALETQDYETLAKVHNGGPNGPSAGKTTYYWSKVLRHLKQQQEVKIPPDATHLSPRRAPGAGTKWKDAPRRTGRTGLGKPGLPWAGIPSAGLPSKPRPHVPKPHRHAHHAKLVQIRVHQVYRPHTAKARRVVKGVAAGGKPSPPKNKQSSHSRRSSFSSTTTYDHF…	160-273	723-751 IQ (IPR000048)	NCBI	Ammonia sp.	2.33e-08	61.2	167-278	5.18e-07	53.5	10-112
Metazoa, Spiralia, Lophotrochozoa, Mollusca, Bivalvia, Autobranchia, Heteroconchia, Euheterodonta, Imparidentia, Venerida, Veneroidea, Veneridae, Ruditapes	Ruditapes philippinarum	Q8IU26.1	METVSVEEGLDFAPGMVSQKCLLCMCKLESGGCKPIGCRMDVGSLSCGYFQIKQPYWIDCGKPGKDWKSCSNDINCSSKCVQQYMKRYATHYRCPLNCEGFAREHNGGPNGCHSSRTLKYWELLQKIPGCKGVKFS	14-130	-	NCBI	Ammonia sp.	0.000177	48.1	46-125	5.18e-07	46.6	33-115
Viridiplantae, Prasinodermophyta, Prasinodermophyceae, Prasinodermales, Prasinodermaceae, Prasinoderma	Prasinoderma coloniale	CAMPEP_0195552228	XGTAAGARPKTHRVLPGDSLWSISEQHGVSIGALRRANAMPSDDDHIAAGERVVVPNYAARHVAVREGDTVAALARAFATTPEEIARHNPDAVVGGDALRAGAELYLPRRDLATGLRQLRAPRSMLEPARDADRTTFWGMFTHTRDVEYYRSCARTRPLLDALRMVETSNIMPAPVGDGGASIGPLQISKEYHADAWEVARMTGEAAPRYDAVEEIPHAEETALRYWLRYCPWALQFGDMEHLARTHNGGPGWGRAFKTGRYWRKTSTELDGQEKRRRGRWANADGSDGDSGGGQRRRRPSAVVREPFPTHHAQRASAASGTVEVTDDGGVGGIAMAAAGAQGLAQIPFSSLNPDWRLHVPLHKPKSGGVASEGQGGDDADSVSGSSKRARAARWDTPAX	152-273	10-55, 61-107 LYSM (IPR018392)	EukProt	Ammonia sp.	2.20686e-06	53.5286	159-275	5.99e-07	50.1	10-119
Viridiplantae, Chlorophyta, Chloropicophyceae, Chloropicales, Chloropicaceae, Chloropicon	Chloropicon mariensis	CAMPEP_0197476814	MLENKVSKIERRSPSSSTSSSSSSSSRSKSSSGTTRASSSSVSSFITRRRRLKHKLDEHQLDEEREKQNQNLNQNQNHRQRQRQRGDYVYTVSSGDTLWDLSRKLSVPLDDLLKANGNSSLLSVGDTFLIPVHAQITPRKAKKNLIAYTTTQRKRSSSKNGTSLLLKENTSTSSSGAQASFWNGFRVLHEAEQYRTSDLRMRRLLHAMRCVETSNCPLPAPAGDNGTSIGPLQISHAYHNDAWNLQPNHKGSYDRWMKECQGVEYSETTCLRYWMRWCPWALQFGDMEALARTHNGGPKYHKAFKTARYWRKIKGEINAYNFKTNPHLRKWKSKRLAEYDYCDYVPWECRRIFGLIEDYNLPVPPFPNPSATMQGG	197-319	88-132 LYSM (IPR018392)	EukProt	Ammonia sp.	1.31311e-10	65.4698	185-318	6.29e-07	50.1	8-114
Metazoa, Spiralia, Lophotrochozoa, Mollusca, Bivalvia, Autobranchia, Heteroconchia, Euheterodonta, Imparidentia, Venerida, Veneroidea, Veneridae, Ruditapes	Ruditapes philippinarum	2DQA_A	SFAPGMVSQKCLLCMCKLESGGCKPIGCRMDVGSLSCGYFQIKQPYWIDCGKPGKDWKSCSNDINCSSKCVQQYMKRYATHYRCPLNCEGFAREHNGGPNGCHSSRTLKYWELLQKIPGCKGVK	4-120	-	NCBI	Ammonia sp.	0.000137	48.1	36-111	6.34e-07	45.8	33-115
Metazoa, Ecdysozoa, Nematoda, Chromadorea, Rhabditida, Tylenchina, Tylenchomorpha, Tylenchoidea, Meloidogynidae, Meloidogyninae, Meloidogyne	Meloidogyne enterolobii	CAD2171619.1	MKALIKAIIFSLFFVSIKTADEQTCLSCICKHESFGCTPRPCAWDDDAVSCGYFQIKHVYYLDCGTPGLRSGESTEDGWKRCALDYGCSVQCIRAFINRYASQCNKPISDCERMSRLHNGGPNGCSLARTDVYWNAVKQCAGGK	18-144	-	NCBI	Ammonia sp.	0.000185	48.1	15-138	7.09e-07	46.2	29-116
Metazoa, Echinodermata, Eleutherozoa, Echinozoa, Echinoidea, Euechinoidea, Echinacea, Camarodonta, Echinidea, Strongylocentrotidae, Strongylocentrotus	Strongylocentrotus purpuratus	XP_030830404.1	MAVVITNVLIFCAVFVAALGTEKYHVALPTPVPADCLRCICIVESKCKMPAHVCHMDVGSLSCGPYQIKDDYWNDARMKGGDLMGSWRKCTADMGCSGETVQGYMARYAVFSRLEHQPTCEDFARIHNGGPNGYNRTSTLKYWSKVEECLNGRKWDFN	29-153	-	NCBI	Ammonia sp.	2.73e-08	58.9	19-154	7.12e-07	46.6	11-118
Metazoa, Platyhelminthes, Rhabditophora, Macrostomorpha, Macrostomida, Macrostomidae, Macrostomum	Macrostomum lignano	PAA60430.1	MSCLARKVLLVSALLSACVVNRFAFGLPDLPNKFFDCICEVESNCNPRIGCVNDPATLSCGPYQIKEAYWQDASEFAKESIGGNWMNCITGADNMSCSKKVMLNYFQRYGRYCTNGREPTIEDYARIHNGGPQGCRLQRTVSYWAKVSRCLG	27-152	1-18 PROKAR_LIPOPROTEIN	NCBI	Ammonia sp.	0.000659	47	34-151	8.38e-07	46.2	8-117
Metazoa, Spiralia, Lophotrochozoa, Mollusca, Gastropoda, Vetigastropoda, Lepetellida, Haliotoidea, Haliotidae, Haliotis	Haliotis diversicolor	AOX15707.1	MLKLAIFAVLVAAAAAAITTSCLHAICLVESGCRPLGCKFDVNGDACGYYQIHKGYYSDCGSPGSGWEACAKDKSCADRCVTAYLNRYGSYCTGGRTPTCEDYARIHNGGPKGCVHSNTLGYWAQGPGIHGLRRRDMSDSSLVTIHT	15-132	1-22 PROKAR_LIPOPROTEIN	NCBI	Ammonia sp.	1.61e-05	51.2	20-125	9.57e-07	45.8	8-111
Metazoa, Spiralia, Lophotrochozoa, Mollusca, Bivalvia, Autobranchia, Pteriomorphia, Ostreida, Ostreoidea, Ostreidae, Crassostrea	Crassostrea virginica	XP_022306814.1	MLVKMNRLILFCVVVFASAVCTYGSDAPCLRAGGRCQHDSLTCSGNYRTGLCSGGVRRRCCVPSSSNSGSFSTGMVSQQCLKCICNVESGCRPIGCHWDVNSDSCGYFQIKRAYWIDCGSPGGDWKACANNLDCSSQCVQAYMARYHHYSGCSNSCQSFARIHNGGPRGCRHSNTAGYWRRVQAQGCN	73-188	-	NCBI	Ammonia sp.	0.000492	47.8	101-184	1.07e-06	47	1-115
Metazoa, Platyhelminthes, Rhabditophora, Macrostomorpha, Macrostomida, Macrostomidae, Macrostomum	Macrostomum lignano	PAA91934.1	MSCLVRKVLLVSALLSVCVVNRLAFGLPDLPDKFFDCICEVESNCNPRIGCVNDPVTLSCGPYQIKEAYWQDASEFAKESIGGNWMNCVTGPDNMSCSKKVMLNYFQRYGRYCNNGREPTIEDYARIHNGGPQGCRLQRTVSYWAKVSRCLG	27-152	-	NCBI	Ammonia sp.	0.000335	47.8	34-151	1.08e-06	45.8	8-117
Metazoa, Spiralia, Lophotrochozoa, Mollusca, Bivalvia, Autobranchia, Heteroconchia, Euheterodonta, Imparidentia, Venerida, Veneroidea, Veneridae, Ruditapes	Ruditapes philippinarum	ACU83237.1	MTRAVIVCFILLTTICAARETLRDEIVQEFFRSTFVESSGQNKSVEEKFMETVSVEEGLDFAPGMVSQKCLLCMCKLESGGCKPIGCRMDVGSLSCGYFQIKQPYWIDCGKPGKDWKSCSNDINCSSKCVQQYMKRYATHYRCPLNCEGFAREHNGGPNGCHNSRTLKYWELLQKIPGCKGVKYS	63-179	-	NCBI	Ammonia sp.	0.000329	48.1	95-174	1.12e-06	47	33-115
Metazoa, Echinodermata, Eleutherozoa, Echinozoa, Echinoidea, Euechinoidea, Echinacea, Camarodonta, Echinidea, Strongylocentrotidae, Strongylocentrotus	Strongylocentrotus purpuratus	XP_788357.1	MAVVITNVLIFCAVFVAALGTEKYHVALPTPVPADCLRCICIVESNCKMPAPVCQMDVGSLLCGPYQITGDEWNDARMKGGDLMGSWRKCTADMGCSGETIQGYMARFAVISRLEHEPTCEDFARIHNGGPNGYNRTSTLKYWSRVKECLN	29-151	-	NCBI	Ammonia sp.	4.97e-08	57.8	26-151	1.73e-06	45.4	11-117
Metazoa, Chordata, Cephalochordata, Leptocardii, Amphioxiformes, Branchiostomidae, Branchiostoma	Branchiostoma belcheri	XP_019640262.1	MTHRETSQLLSVFNDFPVQVTGHTIVISRSRTNLMKSAKMQPAAASLSVFLAVISVTLPGALAGYVPDRCMDCMCRVLTPGCRMPSPPCVLQGPGFLVCGPYRISRAYWTDARGMGEDLMDDWQSCAVSWTCSRRAVDGYMRRHAVKHRRGAPVLGHDPTCQDFARIHLGGPNGYLSDTTLHYWESVARCLQGDPQYLQPNAMGEEYRRLQWEL	63-193	-	NCBI	Ammonia sp.	3.16e-05	51.2	100-196	1.91e-06	46.6	5-118
Metazoa, Ecdysozoa, Nematoda, Chromadorea, Rhabditida, Spirurina, Oxyuridomorpha, Oxyuroidea, Oxyuridae, Enterobius	Enterobius vermicularis	VDD98046.1	MRESGCKPDGCEMDVGSLSCGYYKIKRVYYVDCGEPGKRSGESTDTAWKRCADDYNCATTCVNNYYKRFSHGCNVAGTCQKMARIHNGGPHGCEKQATIDYWNWVKSCCQCS	1-111	-	NCBI	Ammonia sp.	1.1e-06	53.5	1-107	2.25e-06	43.9	26-114
Metazoa, Ecdysozoa, Nematoda, Chromadorea, Rhabditida, Tylenchina, Tylenchomorpha, Tylenchoidea, Meloidogynidae, Meloidogyninae, Meloidogyne	Meloidogyne enterolobii	CAD2188582.1	MKALIKAIIFSLFFVSIKTADEQTCLSCICKHESFGCTPRPCAWDDDAVSCGYFQIKHVYYLDCGTPGLRSGESTEDGWKRCALDYGCSVQCIRAYINRYASQCNRPISDCERMSRLHNGGPNGCSLARTDVYWNAVKQCAGGK	18-144	-	NCBI	Ammonia sp.	0.000108	48.9	15-138	2.9e-06	44.7	29-116
Metazoa, Spiralia, Lophotrochozoa, Mollusca, Bivalvia, Autobranchia, Pteriomorphia, Pectinida, Pectinoidea, Pectinidae, Mizuhopecten	Mizuhopecten yessoensis	XP_021357629.1	TESGCRAIGCRFDVYSDSCGYFQLKQAYWEDCGRPGGSLISCADDIHCSSQCVQHYMSRYIGHTSCSRSCESYARLHNGGPHGCEHDSTLSYWSHVQGHGC	1-101	-	NCBI	Ammonia sp.	0.000372	46.6	18-99	3.18e-06	43.1	35-114
Metazoa, Ecdysozoa, Nematoda, Chromadorea, Rhabditida, Tylenchina, Panagrolaimomorpha, Panagrolaimoidea, Panagrolaimidae, Halicephalobus, unclassified Halicephalobus	Halicephalobus sp. NKZ332	KAE9553919.1	MFLKLLIFAAVVSTAAGSCISCICQHESGCKPIGCRMDVGSLSCGYFQIKLPYYEDCGEPGKKSGESTETAWKRCSDDYNCAVTCVNAYIKRYAFECPGVGECQRMSRIHNGGPAGCKNSGTEGYWSAIHKCCGCS	12-135	1-19 PROKAR_LIPOPROTEIN	NCBI	Ammonia sp.	0.003	45.1	1-129	4.42e-06	43.9	33-117
Viridiplantae, Streptophyta, Streptophytina, Zygnemophyceae, Zygnematophycidae, Zygnematales, Zygnemataceae, Netrium	Netrium digitus	TRINITY_DN2963_c0_g1_i1.p1	GDNGLSIGPLQISDDYHTDAWWMVARGVGGPTYSDCEEVDHSEQTVVNYWRRYCPWALEFGDEETLARIHNGGPCFYRHRQTAVYWRKVRSAMRHAGFYRGIPEMDTSLSCEKLSRNGSFIPVLQSHIPFDVPFLDEQGSSSSSRHEQNVCQAL	1-95	-	EukProt	Ammonia sp.	1.35677e-07	55.0694	1-91	4.78e-06	44.3	28-119
Metazoa, Ecdysozoa, Nematoda, Chromadorea, Rhabditida, Tylenchina, Tylenchomorpha, Tylenchoidea, Meloidogynidae, Meloidogyninae, Meloidogyne, Meloidogyne incognita group	Meloidogyne incognita	AYX41423.1	MKALIKAIIFSLFFVSIKTADEQTCLSCICKHESFGCTPRPCAWDDDAVSCGYFQIKHVYYLDCGTPGLRSGESTEDGWKRCALDYGCSVQCIRAYINRYASQCNRPISDCERMSRLHNGGPNGCSLARTDVYWNAVKRCAGGK	18-144	-	NCBI	Ammonia sp.	0.000103	48.9	15-138	5.05e-06	43.9	8-116
Metazoa, Ecdysozoa, Nematoda, Chromadorea, Rhabditida, Tylenchina, Tylenchomorpha, Tylenchoidea, Meloidogynidae, Meloidogyninae, Meloidogyne	Meloidogyne enterolobii	CAD2157649.1	MLYKIIIFIIFYSIIEYLSADEAKCLKCICNHESGCKPLKCHWDVNSDSCGYFQIKLPYYKDCGAPMRKSGESIDSAWKRCSSDYQCSLKCVQAYIKRYQGKCPANMSACEKMSRVHNGGPGGCRSSSTNGYWAVIKKCHG	18-141	-	NCBI	Ammonia sp.	0.001	46.2	46-137	5.13e-06	43.9	33-116
Metazoa, Ecdysozoa, Nematoda, Chromadorea, Rhabditida, Tylenchina, Tylenchomorpha, Tylenchoidea, Meloidogynidae, Meloidogyninae, Meloidogyne	Meloidogyne enterolobii	CAD2171613.1	MLYKIIIFIIFYSIIEYLSADEAKCLKCICNHESGCKPLKCHWDVNSDSCGYFQIKLPYYKDCGAPMRKSGESIDSAWKRCSVDYQCSLKCVQAYIKRYQGKCPANMSACEKMSRVHNGGPGGCRSSSTNGYWAVIKKCHG	18-141	-	NCBI	Ammonia sp.	0.00084	46.6	46-137	5.38e-06	43.5	33-116
Metazoa, Spiralia, Lophotrochozoa, Mollusca, Bivalvia, Autobranchia, Pteriomorphia, Pectinida, Pectinoidea, Pectinidae, Chlamys	Chlamys islandica	CAC34834.1	MMYFVLLCLLATGTTYGAHNFATGIVPQSCLECICKTESGCRAIGCKFDVYSDSCGYFQLKQAYWEDCGRPGGSLTSCADDIHCSSQCVQHYMSRYIGHTSCSRTCESYARLHNGGPHGCEHGSTLGYWGHVQGHGC	23-137	-	NCBI	Ammonia sp.	0.001	45.8	2-135	7.25e-06	43.1	33-110
Metazoa, Spiralia, Lophotrochozoa, Mollusca, Bivalvia, Autobranchia, Pteriomorphia, Pectinida, Pectinoidea, Pectinidae, Chlamys	Chlamys islandica	CAB63451.1	MMYFVLFCLLAAGTTYGSHNFATGIVPHSCLECICKTESGCRAIGCKFDVYSDSCGYFQLKQAYWEDCGRPGGSLTSCADDIHCSSQCVQHYMSRYIGHTSCSRTCESYARLHNGGPHGCEHGSTLGYWGHVQGHGC	23-137	-	NCBI	Ammonia sp.	0.001	45.8	2-135	7.32e-06	43.1	33-110
Metazoa, Spiralia, Lophotrochozoa, Mollusca, Bivalvia, Autobranchia, Heteroconchia, Euheterodonta, Imparidentia, Venerida, Veneroidea, Veneridae, Ruditapes	Ruditapes philippinarum	BAB33389.1	FAPGMVSQKCLLCMCKLESGGCKPIGCRMDVGSLSCGYFQIKQPYWIDCGKPGKDWKSCSNDINCSSKCVQQYMKRSATHYRCPLNCEGFAREHNGGPNGCHSSRTLKYWELLQKIPGCKGVK	3-119	-	NCBI	Ammonia sp.	0.002	45.1	35-110	9.32e-06	42.4	33-115
Viridiplantae, Chlorophyta, Palmophyllophyceae, Prasinococcales, Prasinococcaceae, Prasinococcus	Prasinococcus capsulatus	CAMPEP_0196281152	MAATRTYEVQEGDSLWHIARETDIDVPALCLANRIGDPSLIYRGQELLLPDTRTRRYVTKKGDTVADLSLKFAVPATELAAKNHVAQGDVLGEGIRLVIPRKEPPMRLQKLGAGHQKVPLPTAPVHDRSSFFGGRFVTTKSVAEYRETPRVRRLLRALRWVESSDMYPAPKGDDGFSRGPLQISLEYHTDAWEGLPTRHLYSYDHCEELDHAEDTVIQYWLRYKPWALHFGDDECLARTHNGGPTYWKAIKTSRYWRKATSAMRRFDDRPVRTPVIPWDPKRMQKPLALNHGWQPLPVHWAHWQLPIPVPAFDPRVDEEQLKALQISNDGGEAR	147-265	5-49, 55-99 LYSM (IPR018392)	EukProt	Ammonia sp.	0.00517835	43.5134	162-258	2.29e-05	44.7	9-120
Metazoa, Ecdysozoa, Nematoda, Chromadorea, Rhabditida, Tylenchina, Tylenchomorpha, Tylenchoidea, Meloidogynidae, Meloidogyninae, Meloidogyne	Meloidogyne enterolobii	CAD2188579.1	MLYKIIIFIIFYSIIEYLSADEAKCLKCICNHESGCKPLKCHWDVNSLSCGYFQIKLPYYIDCGSPMRKSGETIDSAWKRCSGDYQCSLKCVQAYIKRYQGKCPANMNACEKMSRVHNGGPGGCRSSSTNGYWAAIKKCHG	18-141	-	NCBI	Ammonia sp.	0.005	44.3	46-137	2.37e-05	42	59-116
Metazoa, Ecdysozoa, Arthropoda, Crustacea, Multicrustacea, Malacostraca, Eumalacostraca, Eucarida, Decapoda, Dendrobranchiata, Penaeoidea, Penaeidae, Penaeus	Penaeus monodon	XP_037789431.1	MMRHLLFLVLAAALSSTFAYELTDECLACMCFVSSNGCKMPEPVCQNNGWGEVCGPWAITLYYWMDGGYLNGDFYSCVEDWDCNEASVRGYLARYVTSPYADCQYYARTHAGGPNGPNMDFTLDYWFQVKTCLDYSLFTPPSA	19-135	-	NCBI	Ammonia sp.	0.000884	46.6	39-133	4.08e-05	41.2	31-118
Metazoa, Chordata, Cephalochordata, Leptocardii, Amphioxiformes, Branchiostomidae, Branchiostoma	Branchiostoma floridae	XP_035678890.1	MSKAPVILLASLIGCLSVVHAGYVPDACINCICYVESGCRMPDPICHMDTKSLLCGPFRLRHSHWLDSLQKGGPLMNDYQRCAASWACSRQALDAYLQLYAVSSRLGHSPTCQDFARIHHEGPNGFKSAATIEYWEKVKKCLERGPTL	21-144	1-15 PROKAR_LIPOPROTEIN	NCBI	Ammonia sp.	0.002	45.8	56-139	4.26e-05	41.2	5-118
Metazoa, Ecdysozoa, Nematoda, Chromadorea, Rhabditida, Tylenchina, Panagrolaimomorpha, Strongyloidoidea, Steinernematidae, Steinernema	Steinernema carpocapsae	TKR87286.1	MVPPRRRLAPFGCVCPSRSDESKKTKSNAFGQKQKLEIGRLSQQERNLVYNSGGYKSRWPNQGHPPLDRMYFKLALLAFFAVLVVSKNCLQCICQVESGCKPIGCNPDQGSLSCGYFQIKLPYYQDCGTPGKKPGELDTTAWKRCADDYNCASQCVHNYIKRYASKCPGKSACQQMSRLHNGGPNGCNVGGTAGYWNKVKTCCGCN	82-205	-	NCBI	Ammonia sp.	0.000195	49.3	71-200	6.7e-05	42	6-117
Sar, Rhizaria, Cercozoa, Chlorarachniophyceae, Norrisiella	Norrisiella sphaerica	CAMPEP_0184483224	MEIESGGNENKINFEGKHARQGAFQISEDYYADSGMGNNYDDDCYGFGSKDSSAEVVELYMRKYATRLRLGRDPTDEDIARIHNGGPDGWKKDSTRSYWQKVKMILARKDEEKVGRRTLNRGNGNTIGTSNVAETLIAQAMTIIGRITNEVNVTFFSKTGNGKSSTASTIMWTLGSEKEFKSDYSLRSVTTTPTTETVKKGNVTVRLTDQPGIFDTEGRDEQLMREMAKKNTEELKNRGGFHCVFLIMNAAAPRMTILEEIVVEIIKEFFSDLKDHMAVIYTHGDALREGADEKKLLLEMKEKVWRKIGFEPAHSLCITNIGDRTTNKGWDRKMSGAMILTTISAIMTKTKGSKAKPKKVPVKEIQKVVNQKLKDYKGKRLDIDKIFAAIEKVIPIIKL…	1-109	155-353 AIG1 (IPR006703)	EukProt	Ammonia sp.	1.0494e-08	60.077	22-111	9.6e-05	43.1	35-117
Metazoa, Ecdysozoa, Nematoda, Chromadorea, Strongylida, Trichostrongyloidea, Heligmosomatidae, Heligmosomoides	Heligmosomoides polygyrus	VDP49297.1	MLLLHAVTADCLQCICNKESFGCRPLGCRMDRGSYSCGYYQIKKNYYIDCGTPGRRGGEDLETAWKRCADDYSCASNCVRSYVNRYKYRCSSIGANSCQAMARLHNGGPSGCQRSSTLPYWNSIKACYGGN	4-131	-	NCBI	Ammonia sp.	0.002	45.1	36-126	0.000204	38.9	59-116
Metazoa, Ecdysozoa, Nematoda, Chromadorea, Strongylida, Trichostrongyloidea, Haemonchidae, Teladorsagia	Teladorsagia circumcincta	PIO62045.1	MIAKLLLAASLLYVASADTCIHCICLHESGCKPIGCEMDVGSLSCGYYQIKLPYYEDCGTPGRQGGEDLTTAWKRCSDDYTCSTQCVNAYINRYKGGCASTGEGACQVMARLHNGGPSGCKISGTVGYWNVIKSCCGCS	13-138	-	NCBI	Ammonia sp.	0.000243	47.8	21-134	0.000511	37.7	59-117
Metazoa, Ecdysozoa, Nematoda, Chromadorea, Rhabditida, Rhabditina, Diplogasteromorpha, Diplogasteroidea, Neodiplogasteridae, Pristionchus	Pristionchus pacificus	KAF8373840.1	SLRPLIHFAIIITVSSPLATAVMKLLILLAAVVGASLATDCLKCICNKESGCKPIGCNMDVGSLSCGYYQIKSPYYQDCGQPGKKSGESTDTAWKRCADDYNCSSGCVQAYVNRYKSKCTNKGTCEQMSRIHNGGPNGCNVSGTNSYWSAIKSCCGCS	34-157	-	NCBI	Ammonia sp.	0.001	46.2	25-153	0.000832	37.7	59-117
Metazoa, Ecdysozoa, Nematoda, Chromadorea, Rhabditida, Rhabditina, Diplogasteromorpha, Diplogasteroidea, Neodiplogasteridae, Pristionchus	Pristionchus pacificus	KAF8354349.1	MKLFIVLAALIAASLATDCMHCICNKESGCKPVGCAMDVGSLSCGYFQIKQPYYDDCGQPGKKSGDTTETAWKRCADDYNCSSSCVTAYWNRYKSKCPNKGQCEQMSRLHNGGPNGCNNSNTQGYWNSIKSCCGCT	12-135	-	NCBI	Ammonia sp.	1.72e-06	53.5	17-131	0.000866	37	59-117
Metazoa, Ecdysozoa, Nematoda, Chromadorea, Rhabditida, Strongylida, Ancylostomatoidea, Ancylostomatidae, Ancylostomatinae, Ancylostoma	Ancylostoma ceylanicum	EYB89285.1	MFVKLLLAVSLLSAAYADTCIHCICLHESGCKPIGCNMDVGSLSCGYYQIKLPYYEDCGTPGRKSGEDLTTAWKRCANDYNCSTQCVNAYVNRYKGGCSSTGEGACQVMSRLHNGGPAGCKNTNTVGYWNAIKKCCGCS	13-138	-	NCBI	Ammonia sp.	0.003	45.1	21-133	0.000888	37.4	59-117
Metazoa, Ecdysozoa, Nematoda, Chromadorea, Strongylida, Trichostrongyloidea, Heligmonellidae, Nippostrongylinae, Nippostrongylus	Nippostrongylus brasiliensis	VDL76229.1	MITVVAVSADTCIHCICLHESGCKAIGCEMDVGSLSCGYYQIKLPYYEDCGTPGRGSGEDVTTAWKRCADDYTCSTNCVNAYVNRYKGGCASTGEGTCQVMSRLHNVVAVSADTCIHCICLHESGCKAIGCEMDVGSLSCGYYQIKLPYYEDCGTPGRKSGEDVTTAWKRCADDYTCSTNCVNAYVNRYKGGCASTGEGTCQVMSRLHNGGPAGCKNSNTVNYWNAIKKCCNCS	5-106	-	NCBI	Ammonia sp.	0.001	47	116-228	0.001	38.9	59-118
Metazoa, Ecdysozoa, Nematoda, Chromadorea, Strongylida, Ancylostomatoidea, Ancylostomatidae, Ancylostomatinae, Ancylostoma	Ancylostoma ceylanicum	EPB71334.1	ADSICAGGRRVQNVIWRISVSAAYADTCIHCICLHESGCKPIGCNMDVGSLSCGYYQIKLPYYEDCGTPGRKSGEDLTTAWKRCANDYNCSTQCVNAYVNRYKGGCSSTGEGACQVMSRLHNGGPAGCKNTNTVGYWNAIKKCCGCS	21-146	-	NCBI	Ammonia sp.	0.004	44.7	29-141	0.001	37	59-117
Metazoa, Ecdysozoa, Nematoda, Chromadorea, Rhabditida, Rhabditina, Diplogasteromorpha, Diplogasteroidea, Neodiplogasteridae, Pristionchus	Pristionchus pacificus	KAF8364181.1	MSRPLDCIQSSIMKVLLILAALIGASVATDCLKCICNKESGCQPIGCVMDVGSLSCGYYQIKSPYYQDCGQPGKQAGDSLDTAWKRCADDYNCSTSCVQAYVARYKGGCPNRGSCEQTARLHNGGASVATDCLKCICNKESGCKPIGCAMDVGSLSCGYYQIKSPYYQDCGQPGKKPGDSLDTAWKRCADDYNCSTGCVQAYVNRYKSKCPNKGSCEQMSRLHNGGPNGCNVSGTQGYWNSIKESGCKPIGCHENLGQLGCGYFQISQDYYQDCGQPGKTAADTITTAWKRCADDYNCSSSCVQAYVAKYKSNCPNKGTCEQMARIHNGGPLGCSTSQTNAYWIYVQQCCRCN	24-127	-	NCBI	Ammonia sp.	0.005	45.8	130-257	0.001	39.7	7-118
Metazoa, Spiralia, Lophotrochozoa, Mollusca, Gastropoda, Heterobranchia, Euthyneura, Panpulmonata, Hygrophila, Lymnaeoidea, Planorbidae, Biomphalaria	Biomphalaria glabrata	XP_013074263.1	CIHCICLHESGCKAIGCEMDVGSLSCGYYQIKLPYYEDCGTPGRKSGEDVTTAWKRCADDYTCSTQCVNAYVNRYKGGCSSTGEGTCQVMARLHNGGPSGCKISGTEQYWNAIKKCCSCT	1-119	-	NCBI	Ammonia sp.	0.000123	48.1	2-118	0.002	35.4	59-115
Metazoa, Echinodermata, Pelmatozoa, Crinoidea, Articulata, Comatulida, Comatulidae, Comatulinae, Anneissia	Anneissia japonica	XP_033116743.1	MNQAYIIITTVILMLVITKSQAVNDTISDVSPNCLKCICRVESNCRIPRPLCHVYRGYDTCGPYNINKKYWTEARSRGRQLGTDWITCTIEMGCSERAVQGYMARYAIASRLGHEPTCEDQARIHNGGPYGFRMSSTLSYWHKVEMCLKYRN	27-150	-	NCBI	Ammonia sp.	0.000207	48.5	62-148	0.002	36.6	11-118
Metazoa, Ecdysozoa, Nematoda, Chromadorea, Rhabditida, Strongylida, Ancylostomatoidea, Ancylostomatidae, Ancylostomatinae, Ancylostoma	Ancylostoma caninum	RCN43035.1	MFAKLVLAACLLSAAYADTCIHCICLHESGCKPIGCNMDVGSLSCGYYQIKLPYYEDCGTPGRKSGEDVTTAWKRCANDYNCSTQCVNAYVNRYKGGCSSTGEGSCQIMSRLHNGGPSGCKISGTVNYWNAIKKCCGCS	13-138	-	NCBI	Ammonia sp.	0.000335	47.4	2-133	0.002	36.2	59-117
Metazoa, Ecdysozoa, Nematoda, Chromadorea, Rhabditida, Rhabditina, Diplogasteromorpha, Diplogasteroidea, Neodiplogasteridae, Pristionchus	Pristionchus pacificus	KAF8375222.1	MKVLIVLAALIGASLATDCLKCICNKESGCKPIGCVMDVGSLSCGYYQIKSPYYQDCGEPGKKSGEDLDTAWKRCADDYNCSSGCVQAYVNRYKSKCPNKGSCEQMSRLHNGGPNGCNNSNTVGYWNSIKSCCGCS	12-135	-	NCBI	Ammonia sp.	0.000138	48.5	3-131	0.004	35	59-117
Metazoa, Ecdysozoa, Nematoda, Chromadorea, Rhabditida, Rhabditina, Diplogasteromorpha, Diplogasteroidea, Neodiplogasteridae, Pristionchus	Pristionchus pacificus	KAF8358876.1	MSPQSSPNMKLLLVLFALVGASLATDCLKCICNKESGCKPVGCHMDVGSLSCGYYQIKSPYYQDCGQPGKKAGEDTDTAWKRCADDYNCSSGCVQAYVNRYKSKCPNKGSCEQMSRLHNGGPNGCNNSNTVGYWNSIKSCCGCS	20-143	-	NCBI	Ammonia sp.	0.000484	47.4	11-139	0.004	35.4	59-117
Metazoa, Ecdysozoa, Arthropoda, Chelicerata, Arachnida, Acari, Acariformes, Trombidiformes, Prostigmata, Anystina, Parasitengona, Trombidioidea, Trombidiidae, Dinothrombium	Dinothrombium tinctorium	RWS14141.1	GHSTVYITQECLDCICYASTGCDTTKGCHNAGPNSYFCGPFQISWAYWADAGKPGGTGAPHDFEKCLNSKKCAEQTVAGYMQKWAVDCNKDGVINCLDFAAIHKFGPNQCSTKSLLSTEYWNRFKETRCYSTHSSGITWPSRTISWTVYPSPNNSVYRPNVLKPLNVATSSFSAFKPVSRPSNTNPSNSLFISGEEPVSDNCLSCICEASSGCDLSQKCDSSFCGPYLISWAYWADGGKPGGDYVSCALNKKCAERAIQGYMSKWLSDCNSDGIIDCDDFAAIHKLGPTSCSSKSLFSSKYWRQYEQCSNPGTDPRQPHASNNAAIPYEPSSVERPSRPLRPTHNVIIESNNDAGVYFPNSFELPTPTLKPITIHVTHAIPQPFRPEQPAFNPSGSRQP…	4-130	-	NCBI	Ammonia sp.	0.001	47.4	31-125	0.029	36.2	28-115
Metazoa, Ecdysozoa, Arthropoda, Chelicerata, Arachnida, Acari, Acariformes, Trombidiformes, Prostigmata, Anystina, Parasitengona, Trombidioidea, Trombidiidae, Dinothrombium	Dinothrombium tinctorium	RWS14083.1	HSTVYITQECLDCICYASTGCDTTKGCHNAGPNSYFCGPFQISWAYWADAGKPGGTGAPHDFEKCLNSKKCAEQTVAGYMQKWAVDCNKDGVINCLDFAAIHKFGPNQCSTKSLLSTEYWNRFKETRCYSTHSSGPSRTISWTVYPSPNNSVYRPNVLKPLNVATSSFSAFKPVSRPSNTNPSNSLFISGEEPVSDNCLSCICEASSGCDLSQKCDSSFCGPYLISWAYWADGGKPGGDYVSCALNKKCAERAIQGYMSKWLSDCNSDGIIDCDDFAAIHKLGPTSCSSKSLFSSKYWRQYEQCSNPGTDPRQPHASNNAAIPYEPSSVERPSRPLRPTHNVIIESNNDAGVYFPNSFELPTPTLKPITIHVTHAIPQPFRPEQPAFNPSGSRQPNYEN…	3-129	-	NCBI	Ammonia sp.	0.001	48.1	30-124	0.033	36.2	28-115
Metazoa, Ecdysozoa, Nematoda, Chromadorea, Rhabditida, Rhabditina, Rhabditomorpha, Rhabditoidea, Rhabditidae, Peloderinae, Caenorhabditis	Caenorhabditis brenneri	EGT43130.1	MFVKSLLLLSVAIAYVSADCLHCICMRESQCKPIGCHMDVGSLSCGYYQIKIGYYEDCGQPGKKSGESTETAWKRCADDLSCSTTCVENYYNRYKSQCNGLGMGACQIMARNHNGGPRGCHNSGTLAYWNGVHACCGCS	13-138	-	NCBI	Ammonia sp.	3.32e-07	55.5	1-134	no hit	-	-
Metazoa, Ecdysozoa, Nematoda, Chromadorea, Rhabditida, Rhabditoidea, Rhabditidae, Peloderinae, Caenorhabditis	Caenorhabditis nigoni	PIC18787.1	MFVKSLLLLSVAIAYVSADCLHCICMRESQCKPIGCHMDVGSLSCGYYQIKIGYYEDCGQPGKKSGESTETAWKRCADDLSCSTTCVENYYNRYKSQCNGLGMGACQIMARNHNGGPRGCHNAGTQAYWNGVHACCGCS	13-138	-	NCBI	Ammonia sp.	2.17e-06	53.5	1-134	no hit	-	-
Metazoa, Ecdysozoa, Nematoda, Chromadorea, Rhabditida, Rhabditina, Rhabditomorpha, Rhabditoidea, Rhabditidae, Peloderinae, Caenorhabditis	Caenorhabditis briggsae	XP_002644900.1	MFVKSLLLLSVAIAYVSADCLHCICMRESQCKPIGCHMDVGSLSCGYYQIKIGYYEDCGQPGKKSGESTEAAWKRCADDLSCSTTCVENYYNRYKSQCNGLGMGACQIMARNHNGGPRGCHNGGTQAYWNGVHACCGCS	13-138	-	NCBI	Ammonia sp.	2.85e-06	53.1	1-134	no hit	-	-
Metazoa, Spiralia, Lophotrochozoa, Mollusca, Bivalvia, Autobranchia, Heteroconchia, Euheterodonta, Imparidentia, Venerida, Glossoidea, Vesicomyidae, Calyptogena, unclassified Calyptogena	Calyptogena sp. SB2001_1	AAN16211.1	QACLRCICLKESKCRATGCVMDVGSLSCGYFQIKKAYWIDCGQPGKDWKTCANDITCSSTCVQNYMKRYAKRSGCPLICEGFAREHNGGPRGCHNPNTLKYWLAVQSVPGCKGVQ	1-111	-	NCBI	Ammonia sp.	4.26e-06	52	4-102	no hit	-	-
Metazoa, Echinodermata, Eleutherozoa, Echinozoa, Holothuroidea, Aspidochirotacea, Aspidochirotida, Stichopodidae, Apostichopus	Apostichopus japonicus	PIK49381.1	MKVLLALIVIVAAVEAGPVPSDCMACICAVESNCNANIGCRWDVNSYSCGPFQIKEPYYIDATMMSNNLGADWVSCTTEQACAERTVQAYMSRYATASRIGYTPGCEEFSRIHNGGPNGYLYSSTDGYWSKVSACL	16-136	-	NCBI	Ammonia sp.	7.78e-06	52	45-136	no hit	-	-
Metazoa, Ecdysozoa, Nematoda, Chromadorea, Rhabditida, Rhabditina, Rhabditomorpha, Rhabditoidea, Rhabditidae, Peloderinae, Caenorhabditis	Caenorhabditis remanei	XP_003117695.1	MFVKSLLLLSVAIAYVSADCLHCICMRESQCKPIGCHMDVGSLSCGYYQIKIGYYEDCGQPTKKSGETTEAAWKRCADDLSCSTTCVENYYNRYKSQCNGLGMGACQIMARNHNGGPRGCHNAGTLAYWNGVHSCCGCS	13-138	-	NCBI	Ammonia sp.	8.83e-06	51.6	1-130	no hit	-	-
Metazoa, Ecdysozoa, Nematoda, Chromadorea, Rhabditida, Rhabditina, Rhabditomorpha, Rhabditoidea, Rhabditidae, Peloderinae, Caenorhabditis	Caenorhabditis elegans	NP_500470.2	MFVKLCGILAFAVTYASSDCLQCICKKESECKPVGCNDDVGSLSCGYYQIKLSYYKDCGQPGKRAGESVEAAWRRCSDELDCASTCVQSYYNRYKKQCAGTGQGACEIMARNHNGGPRGCKKSATLGYWNGIKGLGCS	13-138	-	NCBI	Ammonia sp.	1.09e-05	51.6	1-134	no hit	-	-
Metazoa, Ecdysozoa, Nematoda, Chromadorea, Rhabditida, Rhabditoidea, Diploscapteridae, Diploscapter	Diploscapter pachys	PAV72373.1	MLYKILLLSALAYVSFADTCIHCICLHESGCKPIGCEMDVGSLSCGYFQIKLPYYEDCGQPGKNAGETTDAAWRRCSDDYNCAQTCVNNYYNRYKGGCSSTGEGACQIMARNHNGGPNGCRNSGTVGYWNVVKSCCGCS	13-138	-	NCBI	Ammonia sp.	2.23e-05	50.8	6-134	no hit	-	-
Rhodelphea, Rhodelphida, Rhodelphidae, Rhodelphis	Rhodelphis limneticus	TRINITY_DN19680_c0_g1::TRINITY_DN19680_c0_g1_i1::g.3280::m.3280	LKLNSILIFVFAFCRYFEESDFVKKMWIDSPNATIEDMRDIKKAQACVDCYLQRWAPKAWSDHMNEHDAVYCARVHHGGKDGQKHKETEAYGEIFLRELENKI	-	-	EukProt	Ammonia sp.	2.82414e-05	47.7506	34-102	no hit	-	-
Metazoa, Ecdysozoa, Nematoda, Chromadorea, Rhabditida, Rhabditina, Rhabditomorpha, Rhabditoidea, Rhabditidae, Peloderinae, Caenorhabditis	Caenorhabditis elegans	NP_001024594.1	MFVKSLLLLSVAIAYVSADCLHCICMRESGCKPIGCHMDVGSLSCGYYQIKIGYYEDCGQPTKKAGETTEAAWKRCADDLNCATTCVENYYNRYKSQCNGLGMGACQIMSRNHNGGPRGCHNANTLAYWNGVKSCCGCS	13-138	-	NCBI	Ammonia sp.	2.84e-05	50.4	1-134	no hit	-	-
Metazoa, Ecdysozoa, Nematoda, Chromadorea, Strongylida, Trichostrongyloidea, Haemonchidae, Haemonchus	Haemonchus placei	VDO07704.1	MIAKLLLAVSLVYVASADTCIHCICLHESGCKPVGCEMDVGSLSCGYYQIKLPYYEDCGTPGRKNGEDVTTAWKRCADDYDCSTQCVNAYVKRYQGGCSSTGEGSCQIMSRLHNGGPSGCKNSGTVGYWNAIQKCCGLYAASADTCIHCICLHESGCKPVGCEMDVGSLSCGYYQIKLPYYEDCGTPGRKSGEDLTTAWKRCADDYNCSTQCVNAYVKRYKGGCSSTGEGECQ	13-138, 139-233	-	NCBI	Ammonia sp.	8.7e-05	50.4	6-133	no hit	-	-
Metazoa, Ecdysozoa, Nematoda, Chromadorea, Rhabditida, Rhabditina, Rhabditomorpha, Rhabditoidea, Rhabditidae, Peloderinae, Caenorhabditis	Caenorhabditis elegans	NP_500206.1	MFVKSLVFLTIAVAYASADCLHCICMRESGCKPIGCNMDVGSLSCGYYQIKLPYYEDCGQPTKKSGETTEAAWKRCANDLSCATTCVENYYNRYKSQCAGTGQGACEVMARNHNGGPQGCKHSGTLGYWNGIKSCCGCS	13-138	-	NCBI	Ammonia sp.	0.000132	48.5	1-134	no hit	-	-
Metazoa, Ecdysozoa, Nematoda, Chromadorea, Rhabditida, Tylenchina, Panagrolaimomorpha, Strongyloidoidea, Steinernematidae, Steinernema	Steinernema carpocapsae	TKR69498.1	MLTKTLLLLALIVGSTVASSCLHCICLHESGCKPIGCRMDMGSYSCGYYQIKLPYYEDCGQVGRRSGESLEAAWKRCSNDYNCATQCVEKYIHRYSRHCKGVGECERMSRLHNGGPSGCRHSSTVGYWNFIHRCCGCN	14-137	1-21 PROKAR_LIPOPROTEIN	NCBI	Ammonia sp.	0.000464	47	19-129	no hit	-	-
Metazoa, Spiralia, Lophotrochozoa, Annelida, Polychaeta, Sedentaria, Scolecida, Capitellidae, Capitella	Capitella teleta	ELT93525.1	MESAETPTRLLKVEGCELVVGQCNEDSGSLSCGPYQIKEPYYEDCYSPGTGWQPCTMYMECSEVCVNAYMDRYGTYCTSGATPVCKDYAQIHNGGPTGCRMNLPDYWGKVEACCNTVGGCD	1-116	-	EukProt	Ammonia sp.	0.000790919	44.2838	26-120	no hit	-	-
Metazoa, Ecdysozoa, Nematoda, Chromadorea, Strongylida, Ancylostomatoidea, Ancylostomatidae, Bunostominae, Necator	Necator americanus	XP_013297811.1	MYVKLLLAASLLYAAQADTCIHCICLHESGCKAIGCEMDVGSLSCGYYQIKLPYYEDCGTPGRKSGEDVTTAWKRCADDYSCSTQCVQAYVNRYKGGCSSTGEGTCQIMSRLHNGGPSGCKISGTVQYWNAIAKCCGCS	13-138	-	NCBI	Ammonia sp.	0.000841	46.6	21-132	no hit	-	-
Metazoa, Spiralia, Lophotrochozoa, Annelida, Polychaeta, Sedentaria, Scolecida, Capitellidae, Capitella	Capitella teleta	ELT93524.1	SVSSANFTHNCMKCICEVEGCEHNVGKCNPDSGSLSCGPYQIKSPYYQDCYSPGSGWQACTKGMSCSETCVKNYMRRYGKYCTGSRTPTCKDYAMIHNGGPKGCTYNLTHYWGKVQRCCNRRGGC	4-121	-	EukProt	Ammonia sp.	0.000899245	44.2838	31-125	no hit	-	-
Metazoa, Ecdysozoa, Nematoda, Chromadorea, Rhabditida, Rhabditina, Rhabditomorpha, Rhabditoidea, Rhabditidae, Peloderinae, Caenorhabditis	Caenorhabditis elegans	NP_500207.1	MFVKAILLLSIAVAYASADCLHCICMRESGCKPIGCHMDVGSLSCGYYQIKIPYYEDCGQPGKKHGESTEVAWKRCADDLKCATNCVENYYNRYKHECAGTGQGACEVMARNHNGGPRGCHASGTLGYWKGVHSCCGCS	13-138	-	NCBI	Ammonia sp.	0.002	45.8	1-129	no hit	-	-
Metazoa, Spiralia, Lophotrochozoa, Bryozoa, Gymnolaemata, Cheilostomatida, Flustrina, Buguloidea, Bugulidae, Bugula	Bugula neritina	KAF6022081.1	MHLSVVVLVCLSLAFVTQTQGNISSSCLDCIGEIEGGGSGCNRDVGSLSCGRYQIKEPYYTDCRQPGSGWRSCAADDTCSRTCVQNYMSRYARRCARQLGKPKSQLTCQDYGRLHNGGPNGCRKSSTISYAARISSQCGLN	20-140	-	NCBI	Ammonia sp.	0.008	43.9	49-130	no hit	-	-
