# Supplementary material for: Genomics and transcriptomics yields a system-level view of the biology of the pathogen Naegleria fowleri
Source: BMC Biol. 2021 Jul 22;19:142. doi: 10.1186/s12915-021-01078-1 (PMC8296547; doi:10.1186/s12915-021-01078-1)
Supplement: Supplementary file 19 — Additional file 19: Table S17. TM9 orthologues identified in Naegleria spp. [file 12915_2021_1078_MOESM19_ESM.xlsx]

## Sheet: Sheet1
Additional File 19-TableS17. TM9 orthologues identified in Naegleria spp.
Accession	Organism	N. fowleri protein ID	Forward BLAST E-value	Reverse BLAST E-value	N. gruberi protein ID	Forward BLAST E-value	Reverse BLAST E-value
XP_647493.1	Dictyostelium discoideum	g7692	5e-150	9e-152	79107	8e-149	2e-153
		g3968	3e-101	8e-104	32259	4e-68	8e-75
		g9194	1e-72	5e-75	77124	1e-32	1e-33
		g11461	9e-62	1e-101	32808	5e-15	2e-16
